# Supplementary material for: Insights into soil nematode diversity and bacterial community of Thai jasmine rice rhizosphere from different paddy fields in Thailand
Source: PeerJ. 2024 Apr 23;12:e17289. doi: 10.7717/peerj.17289 (PMC11048080; doi:10.7717/peerj.17289)
Supplement: Supplemental Information 7 — CCS, sampling from Chachoengsao province; NYK, sampling from Nakhon Nayok province; PTT, sampling from Pathum Thani province; AYY, sampling from Phra Nakhon Si Ayutthaya province; PAR, sampling from Prachin Buri province. [file peerj-12-17289-s007.fasta]

>OTU_1
TACGTAGGTGGCGAGCGTTATCCGGAATGATTGGGCGTAAAGGGTGCGCAGGCGGTCCTGCAAGTCTGGAGTGAAACGCA
TGAGCTCAACTCATGCATGGCTTTGGAAACTGGAGGACTGGAGAGCAGGAGAGGGCGGTGGAACTCCATGTGTAGCGGTA
AAATGCGTAGATatatGGAAGAACACCAGTGGCGAAGGCGGCCGCCTGGCCTGTTGCTGACGCTGAGGCACGAAAGCGTG
GGGAGCAAATAGG
>OTU_2
TACGTAGGGTGCAAGCGTTAATCGGAATTACTGGGCGTAAAGCGTGCGCAGGCGGTTCGCTAAGACAGATGTGAAATCCC
CGGGCTTAACCTGGGAACTGCATTTGTGACTGGCGGGCTAGAGTATGGCAGAGGggggTAGAATTCCACGTGTAGCAGTG
AAATGCGTAGAGATGTGGAGGAATACCGATGGCGAAGGCAGCCcccTGGGCCAATACTGACGCTCATGCACGAAAGCGTG
GGGAGCAAACAGG
>OTU_3
TACGGAGGGTGCAAGCGTTAATCGGAATTACTGGGCGTAAAGCGCACGCAGGCGGTCTGTTAAGTCAGATGTGAAATCCC
CGGGCTTAACCTGGGAACTGCATTTGAAACTGGCAGGCTTGAGTCTCGTAGAGGggggTAGAATTCCAGGTGTAGCGGTG
AAATGCGTAGAGATCTGGAGGAATACCGGTGGCGAAGGCGGCCcccTGGACGAAGACTGACGCTCAGGTGCGAAAGCGTG
GGGAGCAAACAGG
>OTU_4
TACGTAGGTGGCAAGCGTTGTCCGGAATTATTGGGCGTAAAGCgcgcgcAGGCGGTCCTTTAAGTCTGATGTGAAAGCCC
ACGGCTCAACCGTGGAGGGTCATTGGAAACTGGgggACTTGAGTGCAGAAGAGGAAAGCGGAATTCCACGTGTAGCGGTG
AAATGCGTAGAGATGTGGAGGAACACCAGTGGCGAAGGCGGCTTTCTGGTCTGTAACTGACGCTGAGGCGCGAAAGCGTG
GGGAGCAAACAGG
>OTU_5
TACAGAGGGTGCGAGCGTTGTTCGGAATTATTGGGCGTAAAGGGCGCGTAGGCGGTGCGGTAAGTCACCTGTGAAATCTC
CTGGCTCAACTGGGAGCTTGCAGGCGAAACTGCCGTGCTGGAGTGTGGGAGAGGTGCGTGGAATTCCCGGTGTAGCGGTG
AAATGCGTAGATATCGGGAGGAACACCTGTGGCGAAAGCGGCGCACTGGACCACAACTGACGCTGAGGCGCGAAAGCTAG
GGGAGCAAACAGG
>OTU_6
GACAGAGGATGCAAGCGTTATCCGGAATGATTGGGCGTAAAGCGTCTGTAGGTGGCTTTTCAAGTCCGCCGTCAAATCCC
AGGGCTCAACCCTGGACAGGCGGTGGAAACTACCAAGCTGGAGTACGGTAGGGGCAGAGGGAATTTCCGGTGGAGCGGTG
AAATGCATTGAGATCGGAAAGAACACCAACGGCGAAAGCACTCTGCTGGGCCGACACTGACACTGAgagaCGAAAGCTAG
GGGAGCAAATGGG
>OTU_7
TACGTAGGGTGCGAGCGTTAATCGGAATTACTGGGCGTAAAGCGTGCGCAGGCGGATTGTTAAGCAAGACGTGAAATCCC
CGGGCTTAACCTGGGAATGGCGTTTTGAACTGGCAGTCTAGAGTGCGTCAGAGGggggTGGAATTCCACGTGTAGCAGTG
AAATGCGTAGAGATGTGGAGGAACACCGATGGCGAAGGCAGCCcccTGGGATGACACTGACGCTCATGTACGAAAGCGTG
GGTAGCAAACAGG
>OTU_8
TACGAGGggggCGAGCGTTGTTCGGAATTATTGGGCGTAAAGGGCGCGTAGGCGGTGCGGTAAGTCACCTGTGAAACCcc
cGGGCTCAACTCGGGGCCTGCAGGCGAAACTGCCGTGCTGGAGTGCGGAAGAGGTGAGTGGAATTCCCGGTGTAGCGGTG
AAATGCGTAGATATCGGGAGGAACACCTGTGGCGAAAGCGGCTCACTGGACCGCAACTGACGCTGAGGCGCGAAAGCTAG
GGGAGCAAACAGG
>OTU_9
TACAGAGGTCTCAAGCGTTGTTCGGAATCACTGGGCGTAAAGCGTGCGTAGGCTGTTTCGTAAGTCGTgtgtgAAAGGCG
CGGGCTCAACCCGCGGACGGCACATGATACTGCGAGACTAGAGTAATGGAGGgggAACCGGAATTCTCGGTGTAGCAGTG
AAATGCGTAGATATCGAGAGGAACACTCGTGGCGAAGGCGGGTTCCTGGACATTAACTGACGCTGAGGCACGAAGGCCAG
GGGAGCGAAAGGG
>OTU_10
TACGTAGGGTGCGAGCGTTAATCGGAATTACTGGGCGTAAAGCGTGCGCAGGCGGTTTTGTAAGACAGGTGTGAAATCCC
CGGGCTTAACCTGGGAACTGCATTTGTGACTGCAAGGCTAGAGTGCGGCAGAGGggggTAGAATTCCACGTGTAGCAGTG
AAATGCGTAGAGATGTGGAGGAATACCGATGGCGAAGGCAGCCcccTGGGTCGACACTGACGCTCATGCACGAAAGCGTG
GGGAGCAAACAGG
>OTU_11
GACGGggggggCAAGTGTTCTTCGGAATGACTGGGCGTAAAGGGCACGTAGGCGGTGAATCGGGTTGAAAGTGAAAGTCG
CCAAaaaGTGGCGGAATGCTCTCGAAACCAATTCACTTGAGTGAGACAGAGGAGAGTGGAATTTCGTgtgtAGGGGTGAA
ATCCGTAGATCTACGAAGGAACGCCAAAAGCGAAGGCAGCTctctGGGTCCCTACCGACGCTGGGGTGCGAAAGCATGGG
GAGCGAACAGG
>OTU_12
TACGTAGGgggCTAGCGTTATCCGGAATTATTGGGCGTAAAGGGTGCGTAGGCGGTCCTACAAGTCAGAGGTGAAAGGCT
ACGGCTCAACCGTAGTAAGCCTTTGAAACTGTAGGACTTGAGTGCAGGAGAGGAGAGTGGAATTCCCAGTGTAGCGGTGA
AATGCGTAGATATTGGGAGGAACACCAGTTGCGAAGGCGGCTctctGGACTGTAACTGACGCTGAGGCACGAAAGCGTGG
GGAGCGAACAGG
>OTU_13
TACAGAGGGTGCTAGCGTTGTTCGGAATCATTGGGCGTAAAGGGCGTGTAGGCGGTTTGTTAAGTCATGtgtgAAATCCC
TCGGCTCAACCGGGGAACGACGCATGAAACTGGCAAGCTAGAGTACCAAAGAGGggggTGGAATTCCCGGTGTAGCGGTG
AAATGCGTAGATATCGGGAGGAACACCTGTGGCGAAGGCGGCCcccTGGTTGGATACTGACGCTGATACGCGAAAGCGTG
GGGAGCAAACAGG
>OTU_14
TACGAAGGTGGCAAGCGTTGTTCGGATTTACTGGGCGTACAGGGAGCGTAGGCGGTTGGATAAGCCCTCCGTGAAATCTC
CAGGCTTAACCTGGAAAGTGCAGAGGGGACTGTTCAGCTAGAGGATGGGAGAGGAGCGCGGAATTCCCGGTGTAGCGGTG
AAATGCGTAGAGATCGGGAGGAAGGCCGGTGGCGAAGGCGGCGCTCTGGAACATTTCTGACGCTGAGGCTCGAAAGCGTG
GGGAGCAAACAGG
>OTU_15
TACGAGGGGTGCAAGCGTTGTTCGGAATTATTGGGCGTAAAGGGCGCGTAGGCGGCGCGGTAAGTCACCTGTGAAATCTC
CCGGCTCAACTGGGAGCCTGCAGGCGAAACTGCCGTGCTGGAGTATGGGAGAGGTGCGTGGAATTCCCGGTGTAGCGGTG
AAATGCGTAGATATCGGGAGGAACACCTGTGGCGAAAGCGGCGCACTGGACCATAACTGACGCTGAGGCGCGAAAGCTAG
GGGAGCAAACAGG
>OTU_16
TACGGAGGGTGCAAGCGTTAATCGGAATTACTGGGCGTAAAGCGCACGTAGGTGGTTTGGTAAGTCGAGTGTGAAATCCC
CGGGCTCAACCTGGGCACTGCATTCGAGACTGCCAAGCTAGAGTATGGTAGAGGGTAGTGGAATTCCCGGTGTAGCGGTG
AAATGCGTAGATATCGGGAGGAACATCAGTGGCGAAGGCGACTACCTGGACTGATACTGACACTGAGGTGCGAAAGCGTG
GGGAGCAAACAGG
>OTU_17
TACGTAGGGTGCGAGCGTTAATCGGAATTACTGGGCGTAAAGTGTGCGCAGGCGGCCGCGCAAGTCGAGTGTGAAAGCCC
CGGGCTTAACTTGGGAATTGCGCTCGAAACTACGTGGCTGGAGTGTGGCAGAGGAAGGTGGAATTCCACGTGTAGCGGTG
AAATGCGTAGAGATGTGGAGGAACACCAATGGCGAAGGCAGCCTTCTGGGCCAACACTGACGCTCATGCACGAAAGCGTG
GGGAGCAAACAGG
>OTU_18
TACGTAGGGTGCGAGCGTTAATCGGAATTACTGGGCGTAAAGCGTGCGCAGGCGGCTTTGCAAGACAGATGTGAAATCCC
CGGGCTTAACCTGGGAACTGCATTTGTGACTGCAAGGCTAGAGTACGGCAGAGGgggATGGAATTCCGCGTGTAGCAGTG
AAATGCGTAGATATGCGGAGGAACACCGATGGCGAAGGCAATCCCCTGGGCCTGTACTGACGCTCATGCACGAAAGCGTG
GGGAGCAAACAGG
>OTU_19
TACGTAGGTGGCGAGCGTTGTCCGGATTTACTGGGCGTAAAGGGAGCGTAGGCGGACTTTTAAGTGAGATGTGAAATACT
CGGGCTCAACTTGAGTGCTGCATTTCAAACTGGAAGTCTAGAGTGCAGGAGAGGAGAATGGAATTCCTAGTGTAGCGGTG
AAATGCGTAGAGATTAGGAAGAACACCAGTGGCGAAGGCGATTCTCTGGACTGTAACTGACGCTGAGGCTCGAAAGCGTG
GGGAGCAAACAGG
>OTU_20
TACGTAGGGTGCAAGCGTTAATCGGAATTACTGGGCGTAAAGCGTGCGCAGGCGGCTTGTTAAGCTTGATGTGAAATCCC
CGGGCTCAACCTGGGAACTGCATTGAGGACTGGCAAGCTAGAGTGCGGCAGAGGgggTTGGAATTCCACGTGTAGCAGTG
AAATGCGTAGAGATGTGGAGGAACACCGATGGCGAAGGCAGACCCCTGGGTCGACACTGACGCTCATGCACGAAAGCGTG
GGGAGCAAACAGG
>OTU_21
TACGTAGGGTGCAAGCGTTATCCGGATTTATTGGGCGTAAAGGGCTCGTAGGCGGTTCGTCGCGTCCGGTGTGAAAGTCC
ATCGCTTAACGGTGGATCCGCGCCGGGTACGGGCGGGCTTGAGTGCGGTAGGGGAGACTGGAATTCCCGGTGTAACGGTG
GAATGTGTAGATATCGGGAAGAACACCAATGGCGAAGGCAGGTCTCTGGGCCGTTACTGACGCTGAGGAGCGAAAGCGTG
GGGAGCGAACAGG
>OTU_22
TACATAGGGTGCAAGCGTTATCCGGAATTATTGGGCGTAAAGCGTTCGTAGGCGGTTTATTAAGTCTTAAGTCAAAGCCT
GAAGCTCAACTTCAGCTCGCTTAGGATACTGGTAGACTAGAGTTATAGagagaTTAGGGGAACTCCATGTGAAGCGGTGG
AATGCGTAGATatatGGAAGAACACCAATGGCGAAGGCACCTAATTGGCTATACACTGACGCTCAGGAACGAAAGCGTGG
GGAGCAAACAGG
>OTU_23
TACGGggggggCGAGCGTTGTTCGGAATTATTGGGCGTAAAGGGCGCGTAGGCGGTGCGGTAAGTCTCCTGTGAAACCTC
TGGGCTTAACTCAGAGCCTGCAGGGGAAACTGCCGTGCTGGAGTGTGGGAGAGGAGAGTGGAATTCCCGGTGTAGCGGTG
AAATGCGTAGATATCGGGAGGAACACCAGTGGCGAAGGCGGCTctctGGACCACAACTGACGCTGAGGCGCGAAAGCTAG
GGGAGCAAACAGG
>OTU_24
TACGAAGGgggCTAGCGTTGTTCGGAATTACTGGGCGTAAAGCGCACGTAGGCGGATATTTAAGTCAGGGGTGAAATCCC
AGAGCTCAACTCTGGAACTGCCTTTGATACTGGGTATCTTGAGTATGGAAGAGGTAAGTGGAATTGCGAGTGTAGAGGTG
AAATTCGTAGATATTCGCAGGAACACCAGTGGCGAAGGCGGCTTACTGGTCCATTACTGACGCTGAGGTGCGAAAGCGTG
GGGAGCAAACAGG
>OTU_25
TACGAAGGGTGCAAGCGTTAATCGGAATTACTGGGCGTAAAGCgcgcgTAGGTGGCTTGATAAGTTGGATGTGAAATCCC
CGGGCTCAACCTGGGAACTGCATCCAAAACTGTCTGGCTAGAGTGCGGTAGAGGGTAGTGGAATTTCCAGTGTAGCGGTG
AAATGCGTAGATATTGGAAGGAACACCAGTGGCGAAGGCGACTACCTGGACTGACACTGACACTGAGGTGCGAAAGCGTG
GGGAGCAAACAGG
>OTU_26
TACAGAGGGTGCAAGCGTTGTTCGGAATTATTGGGCGTAAAGGGCGCGTAGGCGGTGCGGTAAGTCTGCGGTGAAATCTC
CCGGCTCAACTGGGAGGCTGCCGTGGAAACTGCCGTGCTTGAGTGTGGGAGAGGTGAGTGGAATTCCCGGTGTAGCGGTG
AAATGCGTAGATATCGGGAGGAACACCTGTGGCGAAAGCGGCTCACTGGACCACAACTGACGCTGAGGCGCGAAAGCTAG
GGGAGCAAACAGG
>OTU_27
TACGTAGGTGGCAAGCGTTATCCGGAATTATTGGGCGTAAAGAGCgcgcAGGTGGTTAATTAAGTCTGATGTGAAAGCCC
ACGGCTTAACCGTGGAGGGTCATTGGAAACTGGTTGACTTGAGTGCAGAAGAGGGAAGTGGAATTCCATGTGTAGCGGTG
AAATGCGTAGAGATATGGAGGAACACCAGTGGCGAAGGCGGCTTCCTGGTCTGCAACTGACACTGAGGCGCGAAAGCGTG
GGGAGCAAACAGG
>OTU_28
TACGTAGGGAGCAAGCGTTGTCCGGATTTACTGGGTGTAAAGGGTGCGTAGGCGGCTTTGCAAGTCAGATGTGAAATCTA
TGGGCTCAACCCATAAACTGCATTTGAAACTGTAGAGCTTGAGTGAAGTAGAGGCAGGCGGAATTCCCCGTGTAGCGGTG
AAATGCGTAGAGATGGGGAGGAACACCAGTGGCGAAGGCGGCCTGCTGGGCTTTAACTGACGCTGAGGCACGAAAGCGTG
GGTAGCAAACAGG
>OTU_29
TACGGAGGGTGCAAGCGTTATCCGGATTCACTGGGTTTAAAGGGTGCGTAGGTGGGCAGGTAAGTCAGTGGTGAAATCTC
CGGGCTTAACCCGGAAACTGCCATTGATACTATCTGTCTTGAATACCCTGGAGGTGAGCGGAATATGTCATGTAGCGGTG
AAATGCTTAGATATGACATAGAACACCCATTGCGAAGGCAGCTCACTACGGGAATATTGACACTGAGGCACGAAAGCGTG
GGGATCAAACAGG
>OTU_30
AACGTAGGgggCCAGCGTTGCTCGGAATGACTGGGCGTAAAGGGTCTGTAGGCGGTGCGGCAAGTCGGAAGTGAAATCCT
GCGGCTTAACTGCAGGGCTGCTTCCGAAACTGCCGCGCTAGAGTGCGGGAGAGGGGAGTGGAATTGCCGGTGTAGCGGTG
AAATGCGTAGATATCGGCAGGAACACCGGAGGCGAAGGCGGCTCCCTGGACCGCAACTGACGCTGAgagaCGAAAGCTGG
gggAGCAAACAGG
>OTU_31
TACGGggggggCAAGCGTTGTTCGGAATTATTGGGCGTAAAGGGCGCGTAGGCGGTGTCGCAAGTCGGTAGTGAAATCTC
CAGGCTCAACTTGGAGTCTGCTGCCGAAACTGCGGTGCTGGAGTGCTGGAGAGGTGAGTGGAATTCCCGGTGTAGCGGTG
AAATGCGTAGATATCGGGAGGAACACCTGTGGCGAAAGCGGCTCACTGGACAGCAACTGACGCTGAGGCGCGAAAGCTAG
GGGAGCAAACAGG
>OTU_32
TACGGAGGgggCTAGCGTTGTTCGGAATTACTGGGCGTAAAGCGCACGTAGGCGGCTTTGTAAGTCAGAGGTGAAAGCCT
GGAGCTCAACTCCAGAACTGCCTTTGAGACTGCATCGCTTGAATCCAGGAGAGGTCAGTGGAATTCCGAGTGTAGAGGTG
AAATTCGTAGATATTCGGAAGAACACCAGTGGCGAAGGCGGCTGACTGGACTGGTATTGACGCTGAGGTGCGAAAGCGTG
GGGAGCAAACAGG
>OTU_33
TACGGAGGGTGCGAGCGTTGTCCGGAATCACTGGGCGTAAAGGGCGCGTAGGCGGCCTGATAAGTAGGgggTGAAATCCT
GCGGCTTAACCGCAGGGCTGCCTTCTAAACTGTCGGGCTAGAGCACAGTAGAGGCAGGTGGAATTCCCGGTGTAGCGGTG
GAATGCGTAGAGATCGGGAAGAACATCAGTGGCGAAGGCGGCCTGCTGGGCTGTTGCTGACGCTGAGGCGCGACAGCGTG
GGGAGCAAACAGG
>OTU_34
TACGTAGGgggCTAGCGTTATCCGGAATTACTGGGCGTAAAGGGTGCGTAGGTGGTTTCTTAAGTCAGAGGTGAAAGGCT
ACGGCTCAACCGTAGTAAGCCTTTGAAACTGGGAAACTTGAGTGCAGGAGAGGAGAGTGGAATTCCTAGTGTAGCGGTGA
AATGCGTAGATATTAGGAGGAACACCAGTTGCGAAGGCGGCTctctGGACTGTAACTGACACTGAGGCACGAAAGCGTGG
GGAGCAAACAGG
>OTU_35
TACGAAGGgggCTAGCGTTGCTCGGAATCACTGGGCGTAAAGCGCACGTAGGCGGCTTtttAAGTCAGGGGTGAAATCCT
GGAGCTCAACTCCAGAACTGCCTTTGATACTGAGAAGCTTGAGTCCGGGAGAGGTGAGTGGAACTGCGAGTGTAGAGGTG
AAATTCGTAGATATTCGCAAGAACACCAGTGGCGAAGGCGGCTCACTGGCCCGGTACTGACGCTGAGGTGCGAAAGCGTG
GGGAGCAAACAGG
>OTU_36
TACGTAGGGTGCGAGCGTTAATCGGAATTACTGGGCGTAAAGCGTGCGCAGGCGGTTTTGTAAGCCAGATGTGAAATCCC
CGGGCTTAACCTGGGAATGGCATTTGGGACTGCAAGGCTGGAGTGCGGCAGAGGAGACTGGAATTCCTGGTGTAGCAGTG
AAATGCGTAGATATCAGGAGGAATACCGATGGCGAAGGCAGGTCTCTGGGCTGACACTGACGCTCATGCACGAAAGCGTG
GGGAGCAAACAGG
>OTU_37
TACGTAGGTGGCAAGCGTTATCCGGAATTATTGGGCGTAAAGCgcgcgTAGGCGGTTttttAAGTCTGATGTGAAAGCCC
ACGGCTCAACCGTGGAGGGTCATTGGAAACTGGAAAACTTGAGTGCAGAAGAGGAAAGTGGAATTCCATGTGTAGCGGTG
AAATGCGCAGAGATATGGAGGAACACCAGTGGCGAAGGCGACTTTCTGGTCTGTAACTGACGCTGATGTGCGAAAGCGTG
GGGATCAAACAGG
>OTU_38
TACGGAGGGTGCGAGCGTTGTCCGGAATCACTGGGCGTAAAGGGCGCGTAGGCGGCGCGGAAAGTCGTCGGTGAAAGCTC
AGGGCTCAACTCTGAGTCTGCCGGTGATACTCCCGCGCTCGAGCTCACTAGAGGCAGATGGAATTCCGGGTGTAGCGGTG
GAATGCGTAGAGATCCGGAAGAACACCGGTGGCGAAGGCGGTCTGCTGGGGTGAGGCTGACGCTGATGCGCGACAGCGTG
GGGAGCAAACAGG
>OTU_39
TACGTAGGTTGCAAGCGTTGTCCGGATTTACTGGGTGTAAAGGGCGTGTAGGCGGAGGCGCAAGTTGGGAGTGAAATCTA
TGGGCTCAACCCATAAACTGCTCTCAAAACTGTGCCCCTTGAGTATCGGAGAGGCAAGCGGAATTCCTAGTGTAGCGGTG
AAATGCGTAGATATTAGGAGGAACACCAGTGGCGAAGGCGGCTTGCTGGACGACAACTGACGCTGAGGCGCGAAAGCGTG
GGGAGCAAACAGG
>OTU_40
TACAGAGGGTGCAAGCGTTGTTCGGAATTATTGGGCGTAAAGCGCGTGTAGGCGGCCTTGCAAGTTGGGTGTGAAAGCCC
TCGGCTTAACCGAGGAAGTGCGCCCAAAACTACGAGGCTTGAGTGCCGGAGAGGGTGGCGGAATTCCCGGTGTAGAGGTG
AAATTCGTAGATATCGGGAGGAACACCAGTGGCGAAGGCGGCCACCTGGACGGTAACTGACGCTGAGACGCGAAAGCGTG
GGGAGCAAACAGG
>OTU_41
TACGGAGGGTGCGAGCGTTGTCCGGAATCACTGGGCGTAAAGGGCGCGTAGGCGGCCCGTTAAGTTGCCGGTGAAATCCC
GCGGCTCAACCGCGGGGCTGCCGGTAAGACTGGCGGGCTCGAGCACGGTAGAGGCAGATGGAATTCCCGGTGTAGCGGTG
GAATGCGTAGAGATCGGGAAGAACACCGGTGGCGAAGGCGTTCTGCTGGGCCGTTGCTGACGCTGAGGCGCGACAGCGTG
GGGAGCAAACAGG
>OTU_42
TACGGggggggCAAGCGTTGTTCGGAATTATTGGGCGTAAAGGGCGCGTAGGCGGTGCGGTAAGTCTCCTGTGAAATCTC
CAGGCTTAACTTGGAGTCTGCAGGGGAAACTGCCGTGCTTGAGTGTGGGAGAGGTGAGTGGAATTCCCGGTGTAGCGGTG
AAATGCGTAGATATCGGGAGGAACACCAGTGGCGAAGGCGGCTCACTGGACCACAACTGACGCTGAGGCGCGAAAGCTAG
GGGAGCAAACAGG
>OTU_43
TACGTAGGGTGCAAGCGTTAATCGGAATTACTGGGCGTAAAGCGTGCGCAGGCGGTTCGGAAAGAAAGGTGTGAAATCCC
AGGGCTTAACCTTGGAACTGCACTTTTAACTACCGGGCTAGAGTACGTCAGAGGggggTAGAATTCCACGTGTAGCAGTG
AAATGCGTAGAGATGTGGAGGAATACCGATGGCGAAGGCAGCCcccTGGGATGATACTGACGCTCATGCACGAAAGCGTG
GGGAGCAAACAGG
>OTU_44
GACGTAGGgggCGAGCGTTGTCCGGATTCACTGGGCGTAAAGGGCGCGTAGGCGGTTACGCAAGTCGGATGTGAAAAGTC
ACGGCTCAACTGTGATCGTGCATCCGAAACTGCGTTGACTTGAGGTCGGTAGAGGCAAGTGGAACTAGCGGTGTAGCGGT
GAAATGCGCAGATATCGCTAGGAACGCCGGTGGCGAAGGCGACTTGCTGGGCCGTACCTGACGCTGATGCGCGAAAGCTA
GGGGAGCGAACCGG
>OTU_45
TACAGAGGGTGCAAGCGTTGTTCGGAATTATTGGGCGTAAAGCGCGTGTAGGCGGCTTGGCAAGTCGGATGTGAAAGCCC
TCGGCTTAACCGAGGAAGTGCGTTCGAAACTGCCTGGCTTGAGTACCGGAGAGGGTGGCGGAATTCCCGGTGTAGAGGTG
AAATTCGTAGATATCGGGAGGAACACCAGCGGCGAAGGCGGCCACCTGGACGGATACTGACGCTGAGACGCGAAAGCGTG
GGTAGCAAACAGG
>OTU_46
TACGTAGGgggCGAGCGTTGTTCGGAATTACTGGGCGTAAAGGGCGTGTAGGCGGTGCGGTAAGTCGGGCGTGAAATCCC
CGGGCTTAACTCGGgggggTCGTCCGAAACTGCCGTGCTAGGGTGCGGGAGAGGGCAGTGGAATTCCCGGTGTAGCGGTG
AAATGCGTAGATATCGGGAGGAACACCTGCGGCGAAGGCGGCTGCCTGGACCGTTACCGACGCTGAGGCGCGAAAGCTAG
GGGAGCAAACAGG
>OTU_47
TACGGAGGgggCTAGCGTTGTTCGGAATTACTGGGCGTAAAGCGCACGTAGGCGGCTTTGTAAGTTAGAGGTGAAAGCCC
GGGGCTCAACTCCGGAATTGCCTTTAAGACTGCATCGCTAGAATTGTGGAGAGGTAAGTGGAATTCCGAGTGTAGAGGTG
AAATTCGTAGATATTCGGAAGAACACCAGTGGCGAAGGCGACTTACTGGACACATATTGACGCTGAGGTGCGAAAGCGTG
GGGAGCAAACAGG
>OTU_48
TACGTAGGgggCGAGCGTTGTCCGGATTCATTGGGCGTAAAGAGCTCGTAGGCGGTTTGGCAAGTCGGGTGTGAAAACTC
CAGGCTCAACCTGGAGAGGCCACTCGATACTGCCATGACTAGAGTCCGGTAGGGGACCACGGAATTCCTGGTGTAGCGGT
GAAATGCGCAGATATCAGGAGGAACACCGGCGGCGAAGGCGGTGGTCTGGGCCGGCACTGACGCTGAGGAGCGAAAGCGT
GGGGAGCGAACAGG
>OTU_49
GACAGAGGTGGCAAGCGTTGTTCGGAATTACTGGGCTTAAAGGGCGCGTAGGTGGTGGCGTAAGTCCGGGGTGGAAGGCC
AAGGCTCAACCTTGGGATTGCCCTGGAAACTGCATCACTTGAGTCAGACAGGGGATGGCGGAATTCCCGGTGTAGCGGTG
AAATGCGTAGATATCGGGAGGAAGGCCGGTGGCGAAGGCGGCCATCTGGGTCTGAACTGACACTGAGGCGCGAAAGCGTG
GGGAGCAAACAGG
>OTU_50
TACGTAGGGTGCGAGCGTTAATCGGAATTACTGGGCGTAAAGCGTGCGCAGGCGGTTCGTTGTGTCGGTGGTGAAAGCCC
CGGGCTTAACCTGGGAATGGCCGTCGAAACTGGCGAACTGGAGTGTGGCAGAGGggggTGGAATTCCGCGTGTAGCAGTG
AAATGCGTAGAGATGCGGAGGAACACCGATGGCGAAGGCAGCCcccTGGGCTGACACTGACGCTCAGGCACGAAAGCGTG
GGGAGCAAACAGG
>OTU_51
TACGAAGGGTGCAAGCGTTAATCGGAATTACTGGGCGTAAAGCgcgcgTAGGTGGTTCGTTAAGTTGGATGTGAAAGCCC
CGGGCTCAACCTGGGAACTGCATCCAAAACTGGCGAGCTAGAGTACGGTAGAGGGTGGTGGAATTTCCTGTGTAGCGGTG
AAATGCGTAGATATAGGAAGGAACACCAGTGGCGAAGGCGACCACCTGGACTGATACTGACACTGAGGTGCGAAAGCGTG
GGGAGCAAACAGG
>OTU_52
AACGTAGGAGGCGAGCGTTATCCGGATTCACTGGGCGTAAAGCgcgcgTAGGCGGTTGGGTAAGTCGGACGTGAAAGCCC
CTGGCTCAACTGGgggAGGCCGTTCGATACTGCCCGGCTTGAGGGTGAgagagGGAAGTGGAATTCCCGGTGTAGCGGTG
GAATGCGTAGAGATCGGGAGGAACACCAGTGGCGAAAGCGGCTTCCTGGCTCACTCCTGACGCTGAGAGCGCGAAAGCGT
GGGGAGCAAACGGG
>OTU_53
TACAGAGGTCTCAAGCGTTGTTCGGATTCATTGGGCGTAAAGGGTgtgtAGGTGGCgcgcTAAGTCGGGTGTGAAATTTC
GGAGCTTAACTCCGAAACTGCATTCGATACTGGCGTGCTTGAGGACTGGAGAGGAGACTGGAATTTACGGTGTAGCAGTG
AAATGCGTAGATATCGTAAGGAAGACCAGTGGCGAAGGCGGGTCTCTGGACAGTTCCTGACACTGAGACACGAAGGCCAG
GGGAGCAAACGGG
>OTU_54
TACAGAGGTCTCAAGCGTTGTTCGGATTCATTGGGCGTAAAGGGTGCGTAGGCGGCGCGGTAAGTCGGGTGTGAAATCTT
GGAGCTTAACTCCGAAACTGCATTCGATACTGCCGTGCTTGAGGACTGGAGAGGAGACTGGAATTTACGGTGTAGCGGTG
AAATGCGTAGATATCGTAAGGAAGACCAGTGGCGAAGGCGGGTCTCTGGACAGTTCCTGACGCTGAGGCACGAAGGTCAG
GGGAGCAAACGGG
>OTU_55
TACGTAGGTGGCAAGCGTTGTCCGGATTTATTGGGCGTAAAGCGAGTGCAGGCGGTTCAATAAGTCTGATGTGAAAGCCT
TCGGCTCAACCGGAGAATTGCATCAGAAACTGTTGAACTTGAGTGCAGAAGAGGAGAGTGGAACTCCATGTGTAGCGGTG
GAATGCGTAGATatatGGAAGAACACCAGTGGCGAAGGCGGCTctctGGTCTGCAACTGACGCTGAGGCTCGAAAGCATG
GGTAGCGAACAGG
>OTU_56
TACAGAGGGTGCAAGCGTTAATCGGAATTACTGGGCGTAAAGCGTGCGTAGACGGTTATGTAAGTCGGGTGTGAAAGCCC
CGGGCTCAACCTGGGAATGCCATTCGAGACTGCATAGCTAGGGTGCGGAAGAGGGAAGCGGAATTTCCGGTGTAGCGGTG
AAATGCGTAGATATCGGAAGGAACACCAGTGGCGAAAGCGGCTTCCTGGTCCAGCACCGACGTTCAGGCACGAAAGCGTG
GGGAGCAAACAGG
>OTU_57
TACGTAGGgggCAAGCGTTGTTCGGAATTACTGGGCGTAAAGGGCGTGTAGGCGGTACGGTATGTTGGACGTGAAATCCC
CGGGCTTAACTCGGGGCGGTCGTTCAAAACTGCCGTGCTAGAGTGTGGGAGAGGGAAGTGGAATTCCCGGTGTAGCGGTG
AAATGCGTAGATATCGGGAAGAACACCTGTGGCGAAGGCGGCTTCCTGGCCCACAACTGACGCTGAGGCGCGAAAGCTAG
GGGAGCAAACAGG
>OTU_58
TACGTAGGGTGCAAGCGTTAATCGGAATTACTGGGCGTAAAGCGTGCGCAGGCGGTTGTGTAAGTCAGATGTGAAATCCC
CGGGCTCAACCTGGGAATTGCATTTGAGACTGCACGGCTAGAGTgtgtCAGAGGggggTAGAATTCCACGTGTAGCAGTG
AAATGCGTAGATATGTGGAGGAATACCGATGGCGAAGGCAGCCcccTGGGATAACACTGACGCTCATGCACGAAAGCGTG
GGGAGCAAACAGG
>OTU_59
TACGGAGGGTGCGAGCGTTGTCCGGAATCACTGGGCGTAAAGGGCGCGTAGGCGGTGCGGTAAGTTGCTGGTGAAATCCC
GGGGCTCAACTCCGGGGCTGCCGGCACGACTGCCGGACTTGAGCACGGTAGGGGCAGATGGAATTCCCGGTGTAGCGGTG
GAATGCGTAGAGATCGGGAAGAATACCAGTGGCGAAGGCGTTCTGCTGGGCCGTTGCTGACGCTGAGGCGCGACAGCGTG
GGGAGCAAACAGG
>OTU_60
TACGAAGGgggCTAGCGTTGCTCGGAATCACTGGGCGTAAAGGGTGCGTAGGCGGGTCTTTAAGTCAGGGGTGAAATCCT
GGAGCTCAACTCCAGAACTGCCTTTGATACTGAAGATCTTGAGTTCGGGAGAGGTGAGTGGAACTGCGAGTGTAGAGGTG
AAATTCGTAGATATTCGCAAGAACACCAGTGGCGAAGGCGGCTCACTGGCCCGATACTGACGCTGAGGCACGAAAGCGTG
GGGAGCAAACAGG
>OTU_61
TACGAAGGgggCTAGCGTTGTTCGGAATTACTGGGCGTAAAGCgcgcgcAGGCGGTCCTTCAAGTCAGAGGTGAAAGCCC
AGAGCTCAACTCTGGAATGGCCTTTGAGACTAGAGGACTTGGGTACGGGAGAGGTGAGTGGAATTCCGAGTGTAGAGGTG
AAATTCGTAGATATTCGGAAGAACACCAGTGGCGAAGGCGGCTCACTGGCCCGTTACCGACGCTCAGGCGCGACAGCGTG
GGGAGCAAACAGG
>OTU_62
TACAGAGGGTGCAAGCGTTGTTCGGAATTACTGGGCGTAAAGCgcgcgcAGGCGGATCCTGTAAGTCTGGAGTGAAATCT
CACTGCTCAACGGTGAGACGGCTTCTGATACTGCGGACCTGGAGACCGGTAGAGGCTGGTGGAATTGCAGGTGTAGCGGT
GGAATGCGTAGAGATCTGCAAGAACACCCGTGGCGAAGGCGGCCAGCTGGGCCGGTTCTGACGCTGAGGCGCGAAAGCGT
GGGGAGCAAACAGG
>OTU_63
GACGTAGGgggCGAGCGTTGTCCGGATTCACTGGGCGTAAAGGGCGCGTAGGCGGTTACGTAAGTCCGATGTGAAAAGTC
ACGGCTCAACCGTGATCGTGCATCGGATACTGCGTTGACTTGAGGACGGTAGAGGCAGGTGGAACTAGCGGTGTAGCGGT
GAAATGCGCAGATATCGCTAGGAACGCCGGTGGCGAAGGCGATCTGCTGGGCCGATCCTGACGCTGATGCGCGAAAGCTA
GGGGAGCGAACCGG
>OTU_64
TACGGAGGGTGCAAGCGTTATCCGGATTCACTGGGTTTAAAGGGTGCGTAGGAGGGCAGGTAAGTCAGTGGTGAAATCTC
CAAGCTTAACTTGGAAACTGCCGTTGATACTATCTGTCTTGAATACCGTGGAGGTGAGCGGAATATGTCATGTAGCGGTG
AAATGCTTAGATATGACATAGAACACCAATTGCGAAGGCAGCTCGCTACACGAATATTGACTCTGAGGCACGAAAGCGTG
GGGATCAAACAGG
>OTU_65
TACGTAGGTGACAAGCGTTATCCGGATTTACTGGGCGTAAAGAGGGAGCAGGTGGTTCAAaaaGTCAGTGGTTAAAGACC
GGAGCTCAACTCCGTGTATGCCATTGAAACTTTTGGACTAGAGTATAGGAGAGGTAAGCGGAATTTCACGTGTAGCGGTA
AAATGCGTAGATATGTGAAGGAACACCGGTGGCGAAGGCGGCTTACTGGCCTATTACTGACACTCAGTCCCGAAAGCGTG
GGGAGCAAATAGG
>OTU_66
AACGTAGGAGGCGAGCGTTATCCGGATTTACTGGGTGTAAAGCGCGTGCAGGCGGTTTGTTAAGTTGGGTGTGAAAGCTC
CTGGCTCAACTGGGAGAGGTCGCTCAAGACTGGCAGACTAGagagTGGTAGAGGAAGGTGGAATTCCGGGTGTAGTGGTG
AAATGCGTAGATATCCGGAGGAACACCAGTGGCGAAAGCGGCCTTCTGGGCCACATCTGACGCTCAGACGCGAAAGCTAG
GGGAGCAAACGGG
>OTU_67
TACGTAGGgggCAAGCGTTGTCCGGATTTATTGGGCGTAAAGAGCGTGTAGGCGGCCAAGCAGGTCCGCTGTGAAAACTC
GAGGCTCAACCTCGAGAGGTCGGTGGAAACCGTTTGGCTAGAGTCCGGAAGAGGAGAGTGGAATTCCCGGTGTAGCGGTG
AAATGCGCAGATATCGGGAAGAACACCCGTGGCGAAGGCGGCTctctGGGACGGTACTGACGCTGAGACGCGAAAGCGTG
GGGAGCGAACAGG
>OTU_68
TACAGAGGGTGCGAGCGTTAATCGGAATTACTGGGCGTAAAGCGCACGTAGTCGGCTTTGCAAGTCGGGTGTGAAATCCC
CGGGCTCAACCTGGGAACTGCATCCGAGACTGCATTGCTAGAGTATGGGAGAGGGAAGCGGAATTTCTGGTGTAGCAGTG
AAATGCGTAGATATCAGAAGGAACATCAGTGGCGAAGGCGGCTTCCTGGACCAATACTGACGATCAGGTGCGAAAGCGTG
GGGAGCAAACAGG
>OTU_69
AACGTAGGTCACAAGCGTTGTCCGGAATTACTGGGTGTAAAGGGAGCGCAGGCGGGAAGACAAGTTGGAAGTGAAATCTA
TGGGCTCAACCCATAAACTGCTTTCAAAACTGTTtttCTTGAGTAGTGCAGAGGTAGGCGGAATTCCCGGTGTAGCGGTG
GAATGCGTAGATATCGGGAGGAACACCAGTGGCGAAGGCGGCCTACTGGGCACCAACTGACGCTGAGGCTCGAAAGTGTG
GGTAGCAAACAGG
>OTU_70
TACGTAGGGTGCAAGCGTTAATCGGAATTACTGGGCGTAAAGCGTGCGCAGGCGGTTTTGTAAGACAGTGGTGAAATCCC
CGGGCTCAACCTGGGAACTGCCATTGTGACTGCAAGGCTGGAGTGCGGCAGAGGgggATGGAATTCCGCGTGTAGCAGTG
AAATGCGTAGATATGCGGAGGAACACCGATGGCGAAGGCAATCCCCTGGGCCTGCACTGACGCTCATGCACGAAAGCGTG
GGGAGCAAACAGG
>OTU_71
TACAGAGGgggCAAGCGTTGTTCGGAATTACTGGGCGTAAAGGGCGCGTAGGCGGCCTGCTAAGTCGAACGTGAAATCCC
CGAGCTCAACTCGGGAACTGCGTCCGATACTGGCAGGCTTGAATCCGGGAGAGGGATGCGGAATTCCAGGTGTAGCGGTG
AAATGCGTAGATATCTGGAGGAACACCGGTGGCGAAGGCGGCATCCTGGACCGGCATTGACGCTGAGGCGCGAAAGCCAG
GGGAGCAAACGGG
>OTU_72
TACAGAGGGTGCAAGCGTTAATCGGATTTACTGGGCGTAAAGCgcgcgTAGGCGGCCAATTAAGTCAAATGTGAAATCCC
CGAGCTTAACTTGGGAATTGCATTCGATACTGGTTGGCTAGAGTGTGGGAGAGGATGGTAGAATTCCAGGTGTAGCGGTG
AAATGCGTAGAGATCTGGAGGAATACCGATGGCGAAGGCAGCCATCTGGCCTAACACTGACGCTGAGGTGCGAAAGCATG
GGGAGCAAACAGG
>OTU_73
TACAGAGGGTGCAAGCGTTGTTCGGAATTATTGGGCGTAAAGGGCGCGTAGGCGGTGCGGTAAGTCTGTTGTGAAATCTC
TGGGCTCAACTCAGAGTCTGCAACGGAAACTGCCGTGCTTGAGTATGGGAGAGGTGAGTGGAATTCCCGGTGTAGCGGTG
AAATGCGTAGATATCGGGAGGAACACCTGTGGCGAAAGCGGCTCACTGGACCATAACTGACGCTGAGGCGCGAAAGCTAG
GGGAGCAAACAGG
>OTU_74
TACGAGGggggCGAGCGTTGTTCGGAATTATTGGGCGTAAAGGGTGCGTAGGCGGTTTGGTAAGTCTGATGTGAAATCTA
TGGGCTCAACTCATAGTCTGCATCGGAAACTGCCGGGCTTGAGTGTGGGAGAGGTGAGTGGAATTCCTGGTGTAGCGGTG
AAATGCGTAGATATCAGGAGGAACACCTGTGGCGAAAGCGGCTCACTGGACCATAACTGACGCTGATGCACGAAAGCTAG
GGGAGCAAACAGG
>OTU_75
TACGGAGGGTGCGAGCGTTGTCCGGAATCACTGGGCGTAAAGGGCGCGTAGGCGGCTCGGTAAGTAGGgggTGAAATCCT
GCGGCTTAACCGCAGGGCTGCCTTCTAAACTGTCGAGCTCGAGCACGGTAGAGGCAGATGGAATTCCCGGTGTAGCGGTG
GAATGCGTAGAGATCGGGAAGAACATCAGTGGCGAAGGCGGTCTGCTGGGCCGTTGCTGACGCTGAGGCGCGACAGCGTG
GGGAGCAAACAGG
>OTU_76
TACGTAGGGTGCGAGCGTTAATCGGAATTACTGGGCGTAAAGCGTGCGCAGGCGGTTCGCAAAGTCAGCTGTGAAAGCCC
CGGGCTTAACCTGGGAATGGCGGTTGAAACTAGCGGACTAGAATCTGGCAGAGGggggTGGAATTCCACGTGTAGCAGTG
AAATGCGTAGAGATGTGGAGGAACACCGATGGCGAAGGCAGCCcccTGGGCTGAGATTGACGCTCAGGCACGAAAGCGTG
GGGAGCAAACAGG
>OTU_77
TACGGAGGGCGCAAGCGTTACTCGGAATCACTGGGCGTAAAGAGCGTGTAGGCGGATAGACAAGTCAGGAGTGAAATCCT
ATGGCTCAACCATAGAACTGCTTTTGAAACTGTTTATCTAGAGTATGGGAGAGGTAGATGGAATTTCTGGTGTAGGGGTA
AAATCCGTAGAGATCAGAAGGAATACCGATTGCGAAGGCGATCTACTGGAACATAACTGACGCTGAGACGCGAAAGCGTG
GGGAGCAAACAGG
>OTU_78
GACGTAGGgggCGAGCGTTGTCCGGAGTTACTGGGCGTAAAGCGCCCGCAGGCGGTCGTGCGCGTTGGCAGTGACAGCCG
GCGGCTTACCTGCCGGAGGACTGGCAAGACGGCACGACTGGAGGGCCTCAGAGGGACATGGAACTCCCGGTGGAGCGGTG
AAATGCGTAGAGATCGGGAAGAACACCAAAGGCGCAGGCAGTGTCCTGGGAGGCATCTGACGCTCGGgggCGAAGGCCAG
GGGAGCGAACGGG
>OTU_79
GACAGAGGTGGCAAGCGTTGTTCGGAATTACTGGGCTTAAAGGGCGCGTAGGTGTCCCGGCAAGTCGGATGTGGAATCTT
TCCGCTTAACGGAAaaaTTGCATCTGAAACTGCCGGGATTGAGTCAGCGAGGGGATGGCGGAATTCCCGGTGTAGCGGTG
AAATGCGTAGATATCGGGAGGAAGGCCGGTGGCGAAGGCGGCCATCTGGCGCTGAACTGACACTGAGGCGCGAAAGCGTG
GGGAGCAAACAGG
>OTU_80
TACGTAGGGTGCGAGCGTTAATCGGAATTACTGGGCGTAAAGCGTGCGCAGGCGGCGCCGCAAGTCGAGTGTGAAATCCC
CGGGCTTAACTTGGGAATTGCGCTCGAAACTACGGTGCTGGAGTGTGGCAGAGGGAGGTGGAATTCCACGTGTAGCGGTG
AAATGCGTAGAGATGTGGAGGAACACCGATGGCGAAGGCAGCCTCCTGGGCCAACACTGACGCTCATGCACGAAAGCGTG
GGGAGCAAACAGG
>OTU_81
TACAGAGGTGGCAAGCGTTGTTCGGAATTACTGGGCGTAAAGGGCGCGTAGGCGGCCCGCCAAGTCCCGTGTGAAAGCCc
ccGGCTCAACCGGGGAACGGCGCGGGAAACTAGCAGGCTTGAGTTCGGGAGAGGGAAGCGGAATTCCGGGTGTAGCGGTG
AAATGCGCAGATATCCGGAGGAACACCGGTGGCGAAGGCGGCTTCCTGGACCGACACTGACGCTGAGGCGCGAAAGCTAG
GGGAGCAAACGGG
>OTU_82
TACGTAGGgggCAAGCGTTATCCGGATTTACTGGGTGTAAAGGGAGCGTAGACGGTGTGGCAAGTCTGATGTGAAAGGCA
TGGGCTCAACCTGTGGACTGCATTGGAAACTGTCATACTTGAGTGCCGGAGGGGTAAGCGGAATTCCTAGTGTAGCGGTG
AAATGCGTAGATATTAGGAGGAACACCAGTGGCGAAGGCGGCTTACTGGACGGTAACTGACGTTGAGGCTCGAAAGCGTG
GGGAGCAAACAGG
>OTU_83
TACGAAGGTGGCAAGCGTTGTTCGGATTCACTGGGCGTACAGGGAGCGTAGGCGGTTGGGTAAGCCCTCCGTGAAATCTC
CGGGCCTAACCCGGAAAGTGCAGAGGGGACTGCTTGGCTTGAGGACGGGAGAGGAGCGCGGAATTCCCGGTGTAGCGGTG
AAATGCGTAGAGATCGGGAGGAAGGCCGGTGGCGAAGGCGGCGCTCTGGAACGTTTCTGACGCTGAGGCTCGAAAGCGTG
GGGAGCAAACAGG
>OTU_84
TACGTAGGGTGCAAGCGTTAATCGGAATTACTGGGCGTAAAGCGTGCGCAGGCGGTTCGGAAAGAAGGATGTGAAATCCC
AGGGCTTAACCTTGGAATGGCATTCTTAACTACCGGGCTAGAGTATGTCAGAGGggggTAGAATTCCACGTGTAGCAGTG
AAATGCGTAGAGATGTGGAGGAATACCGATGGCGAAGGCAGCCcccTGGGATAATACTGACGCTCATGCACGAAAGCGTG
GGGAGCAAACAGG
>OTU_85
TACGGggggAGCAAGCGTTGTTCGGATTCATTGGGCGTAAAGGGCGCGTAGGCGGCCTTGCAAGTCCGACGTGAAATGTA
CCGGTTCAACCGGGGCACTGTGTCGGAAACTGCTTGGCTTGAGTCCGAGGGAGGAAGGTGGAATTCCTGGTGTAGCGGTG
AAATGCGTAGATATCAGGAGGAACACCCGTGGCGAAGGCGGCCTTCTATCTCGGTACTGACGCTGAGGCGCGAAAGCTAG
GGGAGCAAACGGG
>OTU_86
TACGTAGGgggCGAGCGTTGTTCGGATTTACTGGGCGTAAAGAGCGCGTAGGCGGTTCGATTAGTCGGAGGTGAAATCCC
TCGGCTCAACCGAGGATCCGCGTCCGATACTGTCGAACTTGAGTGCAGGAGAGGAGAGCGGAATTCCCAGTGTAGCGGTG
AAATGCGTAGATATTGGGAGGAACACCGGTGGCGAAGGCGGCTctctGGACTGTTACTGACGCTGAGGCGCGAAAGCTAG
GGGAGCAAACGGG
>OTU_87
GACAGAGGTGGCAAGCGTTGTTCGGAATTACTGGGCTTAAAGGGCGCGTAGGCGGTGGCGTAAGTCCGGGGTGGAAGGCT
GAGGCTTAACCTCAGGATTGCCCTGGAAACTGCATCACTTGAGTCAGCAAGGGGATGGCGGAATTCCTGGTGTAGCGGTG
AAATGCGTAGATATCAGGAGGAAGGCCGGTGGCGAAGGCGGCCATCTGGTGCTGAACTGACGCTGAGGCGCGAAAGCGTG
GGGAGCAAACAGG
>OTU_88
TACGTAGGGTGCGAGCGTTAATCGGAATTACTGGGCGTAAAGCGTGCGCAGGCGGTTCGCTGTGTCGGATGTGAAAGCCC
CGGGCTCAACCTGGGAACGGCATTCGAAACTGGCGGGCTGGAGTGCGGCAGAGGggggTGGAATTCCGCGTGTAGCAGTG
AAATGCGTAGAGATGCGGAGGAACACCGATGGCGAAGGCAGCCcccTGGGCTGACACTGACGCTCAGGCACGAAAGCGTG
GGGAGCAAACAGG
>OTU_89
TACGTAGGGTGCGAGCGTTAATCGGAATTACTGGGCGTAAAGCGTGCGTAGGCGGTCCCGCAAGTCCGCTGTGAAAGCCC
CGAGCTCAACTTGGGAACTGCAGTGGAAACTATGGGACTTGAATCCGGCAGAGGggggTGGAATGCCACGTGTAGCAGTG
AAATGCGTAGAGATGTGGCGGAACACCGATGGCGAAGGCAGCCcccTGGGCTGAGATTGACGCTCAGGCACGAAAGCGTG
GGGAGCAAACAGG
>OTU_90
TACAGAGGgggCAAGCGTTGTTCGGAATTATTGGGCGTAAAGGGCGCGTAGGCGGTGCGGTAAGTCACTTGTGAAATCTC
TGGGCTCAACTCAGAGTCTGCAAGCGAAACTGCCGTGCTTGAGTGTGGGAGAGGTATGTGGAATTCCCGGTGTAGCGGTG
AAATGCGTAGATATCGGGAGGAACACCTGTGGCGAAAGCGGCATACTGGACCACAACTGACGCTGAGGCGCGAAAGCTAG
GGGAGCAAACAGG
>OTU_91
TACGTAGGGTGCAGGCGTTAATCGGAATTACTGGGCGTAAAGCGTGCGTAGGCGGTTTGTTAAGACAGGTGTGAAATCCC
CGGGCTTAACCTGGGAACTGCGCTTGTTACTGGCAGACTCGAGTGTGGCAGAGGggggTGGAATTCCACGTGTAGCAGTG
AAATGCGTAGAGATGTGGAGGAACACCGATGGCGAAGGCAGCCcccTGGGCTAACACTGACGCTGATGCACGAAAGCGTG
GGGAGCAAACAGG
>OTU_92
TACGGAGGGTGCGAGCGTTGTTCGGAATTATTGGGCGTAAAGCGCGTGTAGGCGGTCTTTTAAGTCTGATGTGAAAGCCC
CGGGCTCAACCTGGGAAGTGCATTGGAAACTGGAAGACTTGAGTACGGGAGAGGGCAGTGGAATTCCTAGTGTAGGAGTG
AAATCCGTAGATATTAGGAGGAACACCGGTGGCGAAGGCGGCTGCCTGGACCGATACTGACGCTGAGACGCGAAAGCGTG
GGGAGCAAACAGG
>OTU_93
TACGGAGGATCCGAGCGTTATCCGGATTTATTGGGTTTAAAGGGAGCGTAGATGGATGTTTAAGTCAGTTGTGAAAGTTT
GCGGCTCAACCGTAAAATTGCAGTTGATACTGGATATCTTGAGTGCAGTTGAGGCAGGCGGAATTCGTGGTGTAGCGGTG
AAATGCTTAGATATCACGAAGAACTCCGATTGCGAAGGCAGCCTGCTAAGCTGCAACTGACATTGAGGCTCGAAAGTGTG
GGTATCAAACAGG
>OTU_94
TACGGAGGGTGCGAGCGTTGTCCGGAATCACTGGGCGTAAAGGGCGCGTAGGCGGCGGCGTAAGCGTGCGGTGAAAGCTC
GGGGCTTAACTCCGAGTCGGCCGTGCGAACTGCGTCGCTCGAGCACTGTAGAGGCGGGTGGAATTCCGGGTGTAGCGGTG
GAATGCGTAGAGATCCGGAAGAACACCGGTGGCGAAGGCGGCCCGCTGGGCAGTGGCTGACGCTGAGGCGCGACAGCGTG
GGGAGCAAACAGG
>OTU_95
TACGTAGGGCGCAAGCGTTATCCGGAATTATTGGGCGTAAAGAGCTCGTAGGCGGTTTGTCGCGTCTGCCGTGAAAGTCC
GGGGCTCAACTCCGGATCTGCGGTGGGTACGGGCAGACTAGAGTGATGTAGGGGAGACTGGAATTCCTGGTGTAGCGGTG
AAATGCGCAGATATCAGGAGGAACACCGATGGCGAAGGCAGGTCTCTGGGCATTAACTGACGCTGAGGAGCGAAAGCATG
GGGAGCGAACAGG
>OTU_96
TACAGAGGGTGCAAGCGTTAATCGGAATTACTGGGCGTAAAGCGCACGTAGGTGGCTATTTAAGTCGGATGTGAAATCCC
CGGGCTTAACCTGGGAACTGCATTCGATACTGAATAGCTAGAGTCTGGTAGAGGGTGGTGGAATTCCAGGTGTAGCGGTG
AAATGCGTAGATATCTGGAGGAACATCAGTGGCGAAGGCGGCCACCTGGACTGAGACTGACACTGAGGTGCGAAAGCGTG
GGGAGCAAACAGG
>OTU_97
AACGTAGGAGACGAGCGTTATCCGGATTTACTGGGCGTAAAGCGCGTGCAGGCGGTTCAATAAGTCATATGTGAAAGCAC
CTGGCTCAACTGGGTGAGGCCATGTGAGACTGTTGAACTCGAgagagGTAGAGGCCAACGGAATTCCGGGTGGAGTGGTG
AAATGCGTAGAGATCCGGAGGAACACCAGTGGCGAAGGCGGTTGGCTGGGCCTACTCTGACGCTCAGACGCGACAGCATG
GGGAGCGAACGGG
>OTU_98
TACGTAGGCAGCAAGCGTTGTTCGGAGTTACTGGGCGTAAAGGGTgtgtAGGCGGTTGTTTAAGTTTGGTGTGAAATCTC
CCGGCTCAACTGGGAGGGTGCGCCGAATACTGAATGACTCGAGTGCGGGAGAGGAGAGTGGAATTCCTGGTGTAGCGGTG
AAATGCGTAGATATCAGGAGGAACACCGGTGGTGTAGACGGCTctctGGACCGTAACTGACGCTGAGACACGAAAGCGTG
GGTAGCAAACAGG
>OTU_99
TACAGAGGTCCCGAGCGTTGTTCGGATTCACTGGGCGTAAAGGGTGCGTAGGTGGTGAGGTAAGTCGGATGTGAAATCTC
GGAGCTCAACTCCGAAACGGCATTGGAAACTACCTTGCTGGAGGGTTGGAGGggggACTGGAATTCTCGGTGTAGCAGTG
AAATGCGTAGATATCGAGAGGAACACCAGTGGCGAAGGCGAGTCCCTGGACAACACCTGACACTGAGGCACGAAAGCTAG
GGGAGCAAACAGG
>OTU_100
TACATAGGGTGCAAGCGTTATCCGGATTTATTGGGCGTAAAGCGTCCGCAGGTGGTTTATTAAGTCTGAAGTTAAAGCCT
GGGGCTCAACCCCAGCACGCTTTGGATACTGGTAAACTAGGGTCATAGagagGTTAGTGGAACTCCATGTGAAGCGGTGG
AATGCGTAGATatatGGAAGAACACCAATGGCGAAGGCAGCTAACTGGCTATGTACCGACACTCATGGACGAAAGCGTGG
GGAGCAAACAGG
>OTU_101
GACGTAGGgggCCAGCGTTGCTCGGAATTACTGGGCGTAAAGGGTTCGTAGGCGGTGCGGTAAGTCGGAAGTGAAATCTC
TGGGCTTAACTCAGAGGCTGCTTTCGAAACTGCCGTGCTAGAGTGCGGGAGAGGCGAGTGGAATTGCAGGTGTAGCGGTG
AAATGCGTAGATATCTGCAGGAACACCCGTGGCGAAGGCGGCTCGCTGGACCGCAACTGACGCTGAGGAACGAAAGCTAG
GGGAGCAAACAGG
>OTU_102
TACGGggggggCAAGCGTTGTTCGGAATTATTGGGCGTAAAGGGCGCGTAGGCGGTGCGGTAAGTCTTCTGTGAAATCTC
CAGGCTCAACTTGGAAATTGCAGGGGAAACTGCCGTGCTGGAGTGTGGGAGAGGAGCGTGGAATTCCCGGTGTAGCGGTG
AAATGCGTAGATATCGGGAGGAACACCCGTGGCGAAAGCGGCGCTCTGGACCACAACTGACGCTGAGGCGCGAAAGCTAG
GGGAGCAAACAGG
>OTU_103
GACAGAGGTGGCTAGCGTTGTTCGGATTTATTGGGCGTAAAGCGCACGCAGGCGGTTTGGTAAGTCAGAGGTGAAAGCCC
ACGGCTTAACCGTGGCATTGCCTTTGATACTGCCTTTCTTGAGTAGAGTAGGgggAAGCGGAATTCCGAGTGTAGAGGTG
AAATTCGTAGATATTCGGAGGAACACCGGTGGCGAAGGCGGCTTCCTGGACTCTAACTGACGCTCATGTGCGAAAGCGTG
GGGAGCAAACAGG
>OTU_104
TACGTAGGTGGCAAGCGTTGTTCGGAATTACTGGGCGTAAAGGGCGCGTAGGCGGCTTGTTAAGTCGGCTGTGAAAGCCC
GGGGCTCAACCCCGGAGGGTCGGCCGATACTGGCGGGCTAGAGTACAGAAGAGGTAGCTGGAATTCCTGGTGTAGCGGTG
AAATGCGTAGATATCAGGAGGAACACCTGAGGCGAAGGCGGGCTACTGGGCTGATACTGACGCTGAGGCGCGAAAGCCAG
GGGAGCAAACGGG
>OTU_105
TACGGggggAGCGAACGTTGTTCGGAATCACTGGGCGTAAAGGGCGTGTAGGCGGCTGGATAAGTGGGATGTTAAATCCc
ccGGCTCAACCGGGGACCTGCATCTCATACTGTTCAGCTCGAGCACATCAGAGGAGACTGGAATTCCCGGTGTAGCGGTG
AAATGCGTAGATATCGGGAGGAACACCAGTGGCGAAGGCGAGTCTCTGGGATGATGCTGACGCTGAGGCGCGAAAGCCAG
GGGAGCAAACGGG
>OTU_106
TACGGAGGgggCTAGCGTTGTTCGGAATTACTGGGCGTAAAGCGCACGTAGGCGGCTTTGTAAGTTAGAGGTGAAAGCCC
AGGGCTTAACCCTGGAATTGCCTTTAAGACTGCATCGCTAGAATCGTGGAGAGGTGAGTGGAATTCCGAGTGTAGAGGTG
AAATTCGTAGATATTCGGAAGAACACCAGTGGCGAAGGCGACTCACTGGACACGTATTGACGCTGAGGTGCGAAAGCGTG
GGGAGCAAACAGG
>OTU_107
TACGGAGGGTGCAAGCGTTAATCGGAATTACTGGGCGTAAAGCGCACGCAGGCGGTTAATTAAGTTAGATGTGAAATCCC
CGGGCTTAACCTGGGAATGGCATCTAAGACTGGTTAGCTAGAGTCTTGTAGAGGggggTAGAATTCCATGTGTAGCGGTG
AAATGCGTAGAGATGTGGAGGAATACCGGTGGCGAAGGCGGCCcccTGGACAAAGACTGACGCTCAGGTGCGAAAGCGTG
GGGAGCAAACAGG
>OTU_108
TACGTAGGGTGCAAGCGTTAATCGGAATTACTGGGCGTAAAGGGTGCGCAGGCGGTTCCGCATGTCGGGCGTGAAAGCCC
CGGGCTTAACCTGGGAATTGCGTCCGAAACTACGGGACTGGAGTGTGGCAGAGGGAGGTGGAATTCCACGTGTAGCGGTG
AAATGCGTAGAGATGTGGAGGAACACCGATGGCGAAGGCAGCCTCCTGGGCCAACACTGACGCTCATGCACGAAAGCGTG
GGGAGCAAACAGG
>OTU_109
TACGTAGGATGCAAGCGTTATTCGGAATTATTGGGCGTAAAGCCTGTGTAGGTGGTTGCATAAGTCAGATGTTTAAGACC
GAAGCTTAACTTCGGAAGAGCATTTGATACTGTGCGACTAGAGTGCCAAAGGGGAAAGGGGAACTCATGGTGTAGCGGTG
AAATGCGTAGATATCATGGGGAATACCGAAGGCGAAAGCACCTTTCTGGTGGGTAACTGACACTGAGACAGGAAAGCTAG
GGGAGCAAATGGG
>OTU_110
TACGTAGGgggCAAGCGTTGTCCGGATTTATTGGGCGTAAAGAGCGTGTAGGCGGCTTCACAGGTCCGCTGTGAAAACTC
GAGGCTCAACCTCGAGCTGTCGGTGGAAACCGTGTGGCTAGAGTCCGGAAGAGGAGTGTGGAATTCCCGGTGTAGCGGTG
AAATGCGCAGATATCGGGAAGAACACCCGTGGCGAAGGCGGCACTCTGGGACGGTACTGACGCTGAGACGCGAAAGCGTG
GGGAGCGAACAGG
>OTU_111
TACAGAGGGTGCAAGCGTTGTTCGGAATTACTGGGCGTAAAGCgcgcgcAGGCGGATCTGGTAAGTCTGAAGTGAAATCT
CACCGCTCAACGGTGGGGCTGCTTCGGATACTGCGGATCTGGAGACCGGTAGAGGCTGGTGGAATTGCAGGTGTAGCGGT
GGAATGCGTAGAGATCTGCAAGAACACCCGTGGCGAAGGCGGCCAGCTGGGCCGGTTCTGACGCTGAGGCGCGAAAGCGT
GGGGAGCAAACAGG
>OTU_112
TACGTAGGGTGCGAGCGTTAATCGGAATTACTGGGCGTAAAGCGTGCGCAGGCGGTTTCACAAGCTCGATGTGAAAGCCC
CGGGCTTAACCTGGGAATGGCATTGAGGACTGTGGAGCTTGAGTGCGGCAGAGGGAGGTGGAATTCCACGTGTAGCAGTG
AAATGCGTAGAGATGTGGAGGAACACCGATGGCGAAGGCAGCCTCCTGGGCCGACACTGACGCTCATGCACGAAAGCGTG
GGGAGCAAACAGG
>OTU_113
TACGAAGGgggCTAGCGTTGCTCGGATTGACTGGGCGTAAAGGGCGCGTAGGCGGCTTGTACAGTCAGGCGTGAAATTCC
TGGGCTCAACCTGGgggCTGCGTTTGATACGTATGGGCTTGAGTTCGGAAGAGGGTCGTGGAATTCCCAGTGTAGAGGTG
AAATTCGTAGATATTGGGAAGAACACCGGTGGCGAAGGCGGCGACCTGGTCCGATACTGACGCTGAGGCGCGAAAGCGTG
GGGAGCAAACAGG
>OTU_114
AACGTAGGAGGCAAGCGTTATCCGGATTCACTGGGCGTAAAGCGCGTGCAGGCGGTGCGGTAAGTTGGGCGTGAAATCTC
CCGGCTCAACTGGGAGAGGTCGTCCAATACTACCGTACTTGAGAGCAGAAGAGGAAAATGGAATTCCCGGTGTAGTGGTG
AAATGCGTAGATATCGGGAGGAACACCAGTGGCGAAGGCGATTTTCTGGTCTGTTTCTGACGCTCAGACGCGACAGCTAG
GGTAGTAAACGGG
>OTU_115
TACAGAGGGTGCGAGCGTTGTCCGGAATCACTGGGCGTAAAGGGCGCGTAGGCGGCTTTGCAAGCGTGCGGTGAAAGCTC
GGGGCTTAACTCCGAGTCTGCCGTGCGAACTGTGAGGCTTGAGTCTGGTAGAGGTCGATGGAATTCCGGGTGTAGCGGTG
GAATGCGTAGAGATCCGGAAGAACACCGGTGGCGAAGGCGGTCGACTGGGCCAGTACTGACGCTGAGGCGCGACAGCGTG
GGGAGCAAACAGG
>OTU_116
AACGTAGGgggCCAGCGTTGCTCGGAATTACTGGGCGTAAAGGGTCCGTAGGCGGTGTGACAAGTCGGTAGTGAAATCTC
TGGGCTTAACTCAGAGGCTGCTGCCGAAACTGTTGTGCTAGAGTGCGAgagagGCGAGTGGAATTGCGGGTGTAGCGGTG
AAATGCGTAGATATCCGCAGGAACATCCGAGGCGAAAGCGGCTCGCTGGATCGCAACTGACGCTGAGGGACGAAAGCTAG
GGGAGCAAACAGG
>OTU_117
TACGTAGGGTGCGAGCGTTAATCGGAATTACTGGGCGTAAAGCGTGCGCAGGCGGTTCGTTAAGTTCGTTGTGAAAGCCC
CGGGCTCAACCTGGGAACTGCAATGGAAACTGGCGGGCTTGAATGCGGCAGAGGggggTGGAATTCCGCGTGTAGCAGTG
AAATGCGTAGAGATGCGGAGGAACACCGATGGCGAAGGCAGCCcccTGGGCCGACATTGACGCTCAGGCACGAAAGCGTG
GGGAGCAAACAGG
>OTU_118
TACGTAGGGTGCAAGCGTTAATCGGAATTACTGGGCGTAAAGCGTACGCAGGCGGCTTTGCAAGACAGGTGTGAAATCCC
CGGGCCTAACCTGGGAACTGCATTTGTGACTGCATGGCTAGAGTCTGTCAGAGGggggTGGAATTCCACGTGTAGCAGTG
AAATGCGTAGAGATGTGGAAGAACACCGATGGCGAAGGCAGCCcccTGGGATAAGACTGACGCTCATGTACGAAAGCGTG
GGGAGCAAACAGG
>OTU_119
TACGTAGGGTGCGAGCGTTAATCGGAATTACTGGGCGTAAAGCGTGCGCAGGCGGCGCGTTAAGACAGGTGTGAAAGCCC
CGAGCTTAACTTGGGAATTGCGCTTGTGACTGGCGTGCTGGAGTGTGGCAGAGGGAGGTGGAATTCCACGTGTAGCAGTG
AAATGCGTAGAGATGTGGAGGAACACCGATGGCGAAGGCAGCCTCCTGGGCCAGCACTGACGCTCATGCACGAAAGCGTG
GGGAGCAAACAGG
>OTU_120
TACGGAGGATCCAAGCGTTATCCGGATTTATTGGGTTTAAAGGGTGCGTAGGCGGCCTGTTAAGTCAGGGGTGAAAGACG
GTAGCTCAACTATCGCAGTGCCCTTGATACTGATGGGCTTGAATGGACTAGAGGTAGGCGGAATGAGACAAGTAGCGGTG
AAATGCATAGATATGTCTCAGAACACCGATTGCGAAGGCAGCTTACTATGGTCTTATTGACGCTGAGGCACGAAAGCGTG
GGGATCAAACAGG
>OTU_121
TACGGAGGATGCAAGCGTTATCCGGATTCATTGGGTTTAAAGGGTGCGCAGGTGGGAAAATAAGTCAGTGGTGAAATACT
GCCGCTTAACGGTAGAATTGCCATTGATACTGTTtttCTTGAGTATGGTTGAGGTAGGTGGAATGTGTTGTGTAGCGGTG
AAATGCATAGATATGACACAGAACGCCGATTGCGAAGGCAGCTTACTAAGCCATTACTGACGCTGAGGCACGAAAGCGTG
GGGATCAAACAGG
>OTU_122
GACAGAGGGTGCAAACGTTGTTCGGAATTACTGGGCGTAAAGCGCGTGTAGGCGGCAGGGTATGTCGGATGTGAAATCCC
GTGGCTCAACCACGGAAGTGCACCCGAAACCACCCAGCTAGAGTCTCGGAGAGGAAGGCGGAATGCTTGGTGTAGAGGTG
AAATTCGTAGATATCAAGCGGAACACCGGTGGCGAAGGCGGCCTTCTGGACGATGACTGACGCTGAGACGCGAAAGCGTG
GGGAGCAAACAGG
>OTU_123
TACGAAGGgggCAAGCGTTGTTCGGAATTACTGGGCGTAAAGGGCGCGTAGGCGGCTTATCAAGTCAGGCGTGAAATTCC
CGGGCTCAACCTGGgggCTGCGCTTGATACTGATGAGCTTGAATGCGGGAGAGGATAGTGGAATTCCCAGTGTAGAGGTG
AAATTCGTAGATATTGGGAAGAACACCAGTGGCGAAGGCGGCTATCTGGCCCGTGATTGACGCTGAGGCGCGAAAGCGTG
GGGAGCAAACAGG
>OTU_124
GACGTAGGgggCAAGCGTTGTTCGGAATTATTGGGCGTAAAGCGCTCGTAGGCGGGACAGGAAGTTCGTGTTGAAAGACC
TCGGCTCAACTGAGGGACCGGCTCGAATACTCTTGTTCTTGAGGCAATCAGAGGGTGATGGAATTCCCGGTGTAGCGGTG
AAATGCGTAGATATCGGGAGGAACACCAGTGGCGAAGGCGATCACCTGGGGTTGTTCTGACGCTGAGGAGCGAAAGCTAG
GGGAGCAAACGGG
>OTU_125
TACAGAGGGTGCAAGCGTTAATCGGAATTACTGGGCGTAAAGCgcgcgTAGGCGGTCGGGTAAGTCGATTGTGAAATCCC
CGGGCTTAACCTGGGAATTGCAGTCGATACTGCCCGGCTAGAGTGTGGAAGAGGGAAGCGGAATTTCCGGTGTAGCGGTG
AAATGCGTAGATATCGGAAGGAACACCAGTGGCGAAGGCGGCTTCCTGGTCCAACACTGACGCTGAGGCGCGAAAGCGTG
GGTAGCGAACAGG
>OTU_126
GACGAAGGgggCTAGCGTTGTTCGGAATTACTGGGCGTAAAGGGCGCGTAGGCGGTCTTGTTAGTCAGGCGTGAAAGCCC
TGGGCTCAACCTGGGAGGTGCGCTTGATACTGCGAGGCTTGAGTGCAGGAGAGGATGGTGGAATTCCCAGTGTAGAGGTG
AAATTCGTAGATATTGGGAAGAACACCGGTGGCGAAGGCGGCCATCTGGACTGCAACTGACGCTGAGGCGCGAAAGCGTG
GGGAGCAAACAGG
>OTU_127
TACGTAGGGTGCGAGCGTTGTCCGGAATTACTGGGCGTAAAGAGCTCGTAGGTGGTTTGTCGCGTTGTTCGTGAAATCTC
ACGGCTTAACTGTGAGCGTGCGGGCGATACGGGCAGACTGGAGTACTGCAGGGGAGACTGGAATTCCTGGTGTAGCGGTG
GAATGCGCAGATATCAGGAGGAACACCGGTGGCGAAGGCGGGTCTCTGGGCAGTAACTGACGCTGAGGAGCGAAAGCGTG
GGGAGCGAACAGG
>OTU_128
TACGAAGGGTGCAAGCGTTACTCGGAATTACTGGGCGTAAAGCGTGCGTAGGTGGTTGTTTAAGTCTGTCGTGAAAGCCC
TGGGCTCAACCTGGGAATTGCGATGGAAACTGGGCGACTAGAGTGTGGCAGAGGGTAGTGGAATTCCTGGTGTAGCAGTG
AAATGCGTAGAGATCAGGAGGAACATCCGTGGCGAAGGCGACTGCCTGGGCCAACACTGACACTGAGGCACGAAAGCGTG
GGGAGCAAACAGG
>OTU_129
TACGTAGGGTGCGAGCGTTGTCCGGAATTATTGGGCGTAAAGAGCTTGTAGGCGGTTTGTCGCGTCTGCTGTGAAAATCC
GGGGCTCAACCCCGGACTTGCAGTGGGTACGGGCAGACTAGAGTGTGGTAGGGGAGACTGGAATTCCTGGTGTAGCGGTG
GAATGCGCAGATATCAGGAGGAACACCGATGGCGAAGGCAGGTCTCTGGGCCACTACTGACGCTGAGAAGCGAAAGCATG
GGGAGCGAACAGG
>OTU_130
TACGTAGGTCCCGAGCGTTGTCCGGATTTATTGGGCGTAAAGCGAGCGCAGGCGGTTTGATAAGTCTGAAGTTAAAGGCT
GTGGCTCAACCATAGTTCGCTTTGGAAACTGTCAAACTTGAGTGCAGAAGGGGAGAGTGGAATTCCATGTGTAGCGGTGA
AATGCGTAGATatatGGAGGAACACCGGTGGCGAAAGCGGCTctctGGTCTGTAACTGACGCTGAGGCTCGAAAGCGTGG
GGAGCGAACAGG
>OTU_131
GACAGAGGGTGCGAGCGTTGTTCGGAATTACTGGGCGTAAAGCgcgcgcAGGCGGATCCTGCAAGTCGGAAGTGAAATGT
GGCTGCTCAACGGCCACGCTGCTTCCGATACTGCGGATCTGGGGACCGGTAGAGGCTGGTGGAATTGCAGGTGTAGCGGT
GGAATGCGTAGAGATCTGCAAGAACACCCGTGGCGAAGGCGGCCAGCTGGGCCGGATCCGACGCTGAGGCGCGAAAGCGT
GGGGAGCAAACAGG
>OTU_132
GACAGAGGgggCAAGCGTTGCTCGGAATTACTGGGCGTAAAGGGCGCGTAGGCGGAATGGCAAGTCGGTCGTGAAATCCC
TCGGCTCAACTGAGGGGCGTCGATCGATACTGCTGTTCTTGAGGGTTGCAGAGGAGACTGGAATTCCCGGTGTAGCGGTG
AAATGTGTAGAGATCGGGAGGAACACCGGTGGCGAAGGCGGGTCTCTGGGCAACTCCTGACGCTGAGGCGCGAAAGCGTG
GGGAGCAAACGGG
>OTU_133
AACGTAGGAGGCGAGCGTTATCCGGATTCACTGGGCGTAAAGCGCGTGTAGGTGGTTCGTCAAGTCGAGTGTGAAAGCCT
CCGGCTCAACTGGgggAGGACACTCGAAACTGAGGGACTGGAGGGTCAGagagGAAGGTGGAATTCCCGGTGTAGCGGTG
GAATGCGTAGAGATCGGGAGGAACACCAGTGGCGAAGGCGGCCTTCTGGCTGACCCCTGACACTGAGACGCGAAAGCGTG
GGTAGCAAACGGG
>OTU_134
TACGTAGGTGGCAAGCGTTGTCCGGATTTACTGGGCGTAAAGAGCgcgcAGGCGGTCGTACGAGTCGCGTGTGAAAGCCc
ccGGCTCAACTGGGGAGGGTCACGCGATACTGTTCGACTCGAAGGCAGGAGAGGGAAGCGGAATTCCCGGTGTAGTGGTG
AAATGCGTAGATATCGGGAGGAACACCAGTGGCGAAGGCGGCTTCCTGGCCTGTTCTTGACGCTGAGGCGCGAAAGCTAG
GGTAGCAAACGGG
>OTU_135
TACGTAGGGTGCGAGCGTTAATCGGAATTACTGGGCGTAAAGCGTGCGCAGGCGGTGATGTAAGACAGATGTGAAATCCC
CGGGCTCAACCTGGGAACTGCATTTGTGACTGCATCGCTGGAGTGCGGCAGAGGgggATGGAATTCCGCGTGTAGCAGTG
AAATGCGTAGATATGCGGAGGAACACCGATGGCGAAGGCAATCCCCTGGGCCTGCACTGACGCTCATGCACGAAAGCGTG
GGGAGCAAACAGG
>OTU_136
TACCAGCACCCCGAGTGGTCGGGACGATTATTGGGCCTAAAGCATCCGTAGCTTGTCCTGCAAGTCCcccGTTAAATCCA
CCTGCTCAACAGATGGGCTGCGGAGGATACTACAGGGCTAGGAGGCGGGAGAGGCAAGCGGTACTCAGTGGGTAGGGGTA
AAATCCTCTGATCCACTGAAGACCACCAGTGGCGAAGGCGGCTTGCCAGAACGCGCTCGACGGTGAGGGATGAAAGCTGG
gggAGCAAACCGG
>OTU_137
TACGGAGGGTGCAAGCGTTAATCGGAATTACTGGGCGTAAAGCGCACGCAGGTGGCTGAGTCAGTCGATTGTGAAAGCCC
TGGGCTTAACCTGGGAATTGCAGTCGATACTACTCAGCTAGAGTATGGGAGAGGGTAGTGGAATTCCCGGTGTAGCGGTG
AAATGCGTAGATATCGGGAGGAACATCAGTGGCGAAGGCGGCTACCTGGCCCAATACTGACACTCAGGTGCGACAGCGTG
GGGAGCAAACAGG
>OTU_138
TACGAAGGGTGCAAACGTTGCTCGGAATCATTGGGCGTAAAGCGCACGTAGGCGGCCTTGTAAGTCGGATGTGAAATCCC
TCGGCTCAACCGAGGACGTGCACCCGAAACTGTGAGGCTCGAGTATGGAAGAGGGTCGCGGAATTCCCGGTGTAGAGGTG
AAATTCGTAGATATCGGGAGGAACACCAGTGGCGAAGGCGGCGACCTGGGCCAATACTGACGCTGAGGTGCGAAAGCGTG
GGGAGCAAACAGG
>OTU_139
TACGGAGGgggCTAGCGTTGTTCGGAATTACTGGGCGTAAAGCgcgcgTAGGCGGCTTTGTAAGTTAGAGGTGAAAGCCC
GGAGCTCAACTCCGGAACTGCCTTTAAGACTGCATCGCTAGAACGATGGAGAGGTAAGTGGAATTCCGAGTGTAGAGGTG
AAATTCGTAGATATTCGGAAGAACACCAGTGGCGAAGGCGACTTACTGGACATCTGTTGACGCTGAGGTGCGAAAGCGTG
GGGAGCAAACAGG
>OTU_140
TACAGAGGgggCAAGCGTTATTCGGAATTATTGGGCGTAAAGGGCGCGTAGGCGGTCGAACGAGTCtctcGTGAAATCCc
ccGGCTTAACCGGGGACGTGCGGGAGATACTGTCCGACTTGAGTCCGGAAGAGGGTGGTGGAATTCCCAGTGTAGCGGTG
AAATGCGTAGATATTGGGAGGAACACCGGTGGCGAAGGCGGCCACCTGGGCCGGTACTGACGCTGAGGCGCGAAAGCGTG
GGGAGCAAACGGG
>OTU_141
TACGGggggTGCGAGCGTTGTCCGGAATCACTGGGCGTAAAGGGCGCGTAGGTGGTCTGATAAGGGTGTGGTGAAAGCCC
GGGGCTCAACCCCGGGTCGGCCGTGCCGACTGTCAGACTGGAGTGCTGTAGGGGCAGGCGGAATTCCGGGTGTAGCGGTG
GAATGCGTAGAGATCCGGAGGAAGACCGGTGGCGAAGGCGGCCTGCTGGGCAGTTACTGACACTGAGGCGCGACAGCGTG
GGGAGCAAACAGG
>OTU_142
TACGTAGGgggCGAGCGTTATCCGGATTCATTGGGCGTAAAGCgcgcgTAGGCGGCCAGTTAGGTCGGGAGTCAAATTTC
GGGGCTCAACCCCGTCTCGCTCCCGATACCGGCTGGCTTGAGTGTGGTAGGGGAAGGCGGAATTCCCGGTGTAGCGGTGG
AATGCGCAGATATCGGGAAGAACACCGGTGGCGAAGGCGGCCTTCTGGGCCATCACTGACGCTGAGGCGCGAAAGCTAGG
GGAGCAAACAGG
>OTU_143
TACGAGGggggCAAGCGTTGTTCGGAATTATTGGGCGTAAAGGGCGCGTAGGCGGTGCGACGTGTCTCCTGTGAAATCTC
CAGGCTCAACTTGGAGCTTGCAGGAGAAACTGTCGTGCTGGAGTGCTGGAGAGGTGAGTGGAATTCCCGGTGTAGCGGTG
AAATGCGTAGATATCGGGAGGAACACCTGTGGCGAAAGCGGCTCACTGGACAGCAACTGACGCTGAGGCGCGAAAGCTAG
GGGAGCAAACAGG
>OTU_144
TACGTAGGGTGCAAGCGTTGTCCGGAATTATTGGGCGTAAAGAGCTCGTAGGCGGTCTGTCGCGTCGGCTGTGAAAACCC
GGGGCTCAACCCCGGGCCTGCAGTCGATACGGGCAGACTAGAGTGCGGTAGGGGAGACTGGAATTCCTGGTGTAGCGGTG
AAATGCGCAGATATCAGGAGGAACACCGGTGGCGAAGGCGGGTCTCTGGGCCGTAACTGACGCTGAGGAGCGAAAGCGTG
GGGAGCGAACAGG
>OTU_145
TACGGAGGGTGCGAGCGTTGTCCGGAATCACTGGGCGTAAAGGGCGCGTAGGCGGCCGAGCAAGGTCGCGGTGAAAGCCC
GGGGCTCAACCCCGGGTCGGCCGTGGCAACTACTCGGCTCGAGCACTGTAGGGGCGGGTGGAATTCCGGGTGTAGCGGTG
GAATGCGTAGAGATCCGGAAGAACACCGGTGGCGAAGGCGGCCCGCTGGGCAGGAAGCCcccTCACGGgggCGGCTGACG
CTGAGGCGCGACAGCGTGGGGAGCAAACAGG
>OTU_146
TACGGggggggCAAGCGTTGTTCGGAATTACTGGGCGTAAAGGGCTCGTAGGCGGCCAACTAAGTCGGACGTGAAATCCC
TCGGCTTAACCGGGGAACTGCGTCCGATACTGGATGGCTTGAGTTCGGGAGAGGGATGCGGAATTCCAGGTGTAGCGGTG
AAATGCGTAGATATCTGGAGGAACACCGGTGGCGAAGGCGGCATCCTGGACCGACACTGACGCTGAGGAGCGAAAGCCAG
GGGAGCAAACGGG
>OTU_147
GACAGAGGTGGCAAGCGTTGTTCGGAATTACTGGGCTTAAAGGGCGCGTAGGTGGTGGCATAAGTCCGAGGTGGAAGACT
AAGGCTTAACCTTAGAATTGCCTTGGAAACTGTATCACTTGAGTCAGCGAGGGGATGGCGGAATTCCAGGTGTAGCGGTG
AAATGCGTAGATATCTGGAGGAAGGCCGGTGGCGAAGGCGGCCATCTGGCGCTGAACTGACACTGAGGCGCGAAAGCGTG
GGGAGCAAACAGG
>OTU_148
TACGTAGGgggCGAGCGTTGTCCGGATTCATTGGGCGTAAAGAGCTCGTAGGCGGCTTGGCAAGTCGGATGTGAAAACTC
CAGGCTCAACCTGGAGCCGCCATTCGATACTGCTATGGCTAGAGTCCGGTAGGGGAGTGTGGAATTCCCGGTGTAGCGGT
GAAATGCGCAGATATCGGGAGGAACACCGATGGCGAAGGCAGCACTCTGGGCCGGCACTGACGCTGAGGAGCGAAAGCGT
GGGGAGCGAACAGG
>OTU_149
TACGGAGGGTGCAAGCGTTAATCGGAATTACTGGGCGTAAAGCGTGCGTAGGCGGTTATTTAAGTCAGATGTGAAAGCCC
CGGGCTTAACCTGGGAACTGCATTTGATACTGGGTAACTAGAGTTTGGTAGAGGAGAGCGGAATTTCCGGTGTAGCGGTG
AAATGCGTAGATATCGGAAGGAACACCAGTGGCGAAGGCGGCTctctGGACCAAAACTGACGCTGAGGTACGAAAGCGTG
GGTAGCAAACAGG
>OTU_150
GACGTAGGAGGCGAGCGTTATCCGGATTCACTGGGCGTAAAGCGCGTGTAGGCGGCTCGTCAAGTCGGTTGTGAAAGCCC
CTGGCTCAACTGGgggAGGTCAGCCGAGACTGTCGGGCTGGAGGCTCAGagagGAAGGTGGAATTCCCGGTGTAGCGGTG
GAATGCGTAGAGATCGGGAGGAACACCAGTGGCGAAGGCGGCCTTCTGGCTGAGGCCTGACGCTGAGACGCGAAAGCGTG
GGTAGCAAACGGG
>OTU_151
TACGGAGGGTGCAAGCGTTGTTCGGAATTATTGGGCGTAAAGGGCGTGTAGGTGGCTCACCAAGTCTGGTGTGAAAGCCC
ACGGCTCAACCGTGGAACTGCATTGGAAACTGGCGAGCTCGAGTATTGGAGGgggTCGCGGAATTCCCGGTGTAGAGGTG
AAATTCGTAGATATCGGGAGGAACACCAGTGGCGAAGGCGGCGACCTGGCCATTTACTGACACTGAGACGCGAAAGCGTG
GGGAGCAAACAGG
>OTU_152
TACGTAGGGTGCAAGCGTTAATCGGAATTACTGGGCGTAAAGCGTGCGCAGGCGGTTGTGCAAGACAGATGTGAAATCCC
CGGGCTTAACCTGGGAACTGCATTTGTGACTGCATGGCTGGAATGCGGCAGAGGgggATGGAATTCCGCGTGTAGCAGTG
AAATGCGTAGATATGCGGAGGAACACCGATGGCGAAGGCAATCCCCTGGGCCTGCATTGACGCTCATGCACGAAAGCGTG
GGGAGCAAACAGG
>OTU_153
TACGAAGGGTGCAAACGTTGCTCGGAATTATTGGGCGTAAAGCGCACGTAGGCGGCTTAGCAAGTCGGATGTGAAATCCC
TCGGCTCAACCAAGGAAGTGCATCCGAAACTGCTGAGCTTGAGTACGAAAGAGGATCGCGGAATTCCCGGTGTAGAGGTG
AAATTCGTAGATATCGGGAGGAACACCAGTGGCGAAGGCGGCGATCTGGGTCGATACTGACGCTGAGGTGCGAAAGCGTG
GGGAGCAAACAGG
>OTU_154
TACGAAGGgggCTAGCGTTGCTCGGAATTACTGGGCGTAAAGCGCACGTAGGCGGTCTTTTAAGTCGGgggTGAAATCCT
GGAGCTCAACTCCAGAACTGCCTTCGATACTGGAAGACTCGAGTCCGGGAGAGGTGAGTGGAACTGCGAGTGTAGAGGTG
AAATTCGTAGATATTCGCAAGAACACCAGTGGCGAAGGCGGCTCACTGGCCCGGTACTGACGCTGAGGTGCGAAAGCGTG
GGGAGCAAACAGG
>OTU_155
AACGTAGGACGCAAGCGTTATCCGGAGTTACTGGGCGTAAAGGGCAGGCAGGCGGGCTGGTAAGTTGGATGTGAAATCtc
tctGGCTTAACCGGGAGGGTGCATCTGAGACTGTCAGCCTGGAGGGCAGCAGAGGAGCGTGGAATTCCGGGTGGAGTGGT
GAAATGCGTAGAGATCCGGAGGAACACCAGAGGCGAAAGCGGGGCTCTGGGCTGCACCTGACGCTGAACTGCGAAAGCCA
GGGGAGCGAACGGG
>OTU_156
TACGGAGGGTGCAAGCGTTGTTCGGATTTATTGGGCGTAAAGCGCGTGTAGGCGGTTTCTTAAGTCTGATGTGAAAGCCC
TGGGCTCAACCCAGGAAGTGCATTGGATACTGGGAGACTTGAATACGGGAGAGGGTAGTGGAATTCCTAGTGTAGGAGTG
AAATCCGTAGATATTAGGAGGAACACCGGTGGCGAAGGCGGCTACCTGGACCGATATTGACGCTGAGACGCGAAAGCGTG
GGGAGCAAACAGG
>OTU_157
GACAGAGGTGGCAAGCGTTGTTCGGAATTACTGGGCTTAAAGGGCGCGTAGGCGGTGGAGTAAGTCTGAGGTGGAAGATC
AGGGCCTAACCCTGAAATTGCCTTGGAAACTGCATCACTTGAGTCAGCGAGGGGATGGCGGAATTCCAGGTGTAGCGGTG
AAATGCGTAGATATCTGGAGGAAGGCCGGTGGCGAAGGCGGCCATCTGGCGCTGAACTGACGCTGAGGCGCGAAAGCGTG
GGGAGCAAACAGG
>OTU_158
TACGAAGGgggCTAGCGTTGTTCGGAATTACTGGGCGTAAAGCgcgcgcAGGCGGCCTTTCAAGTCAGGGGTGAAAGCCC
GGAGCTCAACTCCGGAATTGCCTTTGAAACTGTCAGGCTCGAGTACGGGAGAGGTGAGTGGAATTCCCAGTGTAGAGGTG
AAATTCGTAGATATTGGGAAGAACACCGGTGGCGAAGGCGGCTCACTGGCCCGTTTCTGACGCTCAGGCGCGACAGCGTG
GGGATCAAACAGG
>OTU_159
AACGTAGGgggCCAGCGTTGCTCGGAATTACTGGGCGTAAAGGGTCCGTAGGCGGTGCGGCAAGTCGGAAGTGAAATCTC
CGGGCTTAACTCGGAGGCTGCTTCCGAAACTGCCGTGCTAGAGGATGAgagagGCAAGTGGAATTGCGGGTGTAGCGGTG
AAATGCGTAGATATCCGCAGGAACATCCGAGGCGAAAGCGGCTTGCTGGATCATTTCTGACGCTGAGGGACGAAAGCTAG
GGGAGCAAACAGG
>OTU_160
TACCAGCTCTCCGAGTGGTGTGGATGTTTATTGGGCCTAAAGCATCCGTAGCTGGCCAAGTTAGTCCCTTGTTAAACCCA
CCGAATTAATCGTTGGATTGCGGgggATACTGCTCGGCTAGGGGACGAgagagGCAGACGGTATTTTCGGGGTAGGGGTG
AAATCCTATAATCCCGGGAAGACCACCAGTGGCGAAGGCTGTCTGCTAGAACGCGCCCGACGGTGAGGGATGAAAGCTGG
gggAGCGAACCGG
>OTU_161
TACGGAGGGTGCAAGCGTTAATCGGAATTACTGGGCGTAAAGCGTGCGTAGGCGGTTATTTAAGTCAGATGTGAAAGCCC
CGGGCTTAACCTGGGAACTGCATTTGATACTGGGTAACTAGAGTTGAGTAGAGGAGAGGGGAATTTCAGGTGTAGCGGTG
AAATGCGTAGAGATCTGAAGGAACACCAGTGGCGAAGGCGCCTctctGGACTCAAACTGACGCTGAGGTACGAAAGCGTG
GGTAGCAAACAGG
>OTU_162
TACAGAGGTCCCAAGCGTTGTTCGGATTCACTGGGCGTAAAGGGTGCGTAGGTGGCATGGTAAGTCGGATGTGAAATCTC
CGAGCTCAACTCGGAAATGGCATTGGAAACTGCCGTGCTCGAGGGTTGGAGGggggACTGGAATACTTGGTGTAGCAGTG
AAATGCGTAGATATCAAGTGGAACACCAGTGGCGAAGGCGAGTCCCTGGACAACTCCTGACACTGAGGCACGAAAGCTAG
GGGAGCAAACAGG
>OTU_163
TACAGAGGGTGCGAGCGTTGTCCGGAATCACTGGGCGTAAAGGGCGCGTAGGCGGCTTGGTAAGGTTGCGGTGAAAGCCC
GGGGCTCAACCCCGGGTCGGCCGTGACAACTGCTGAGCTGGAGCACTGTAGAGGCAGGTGGAATTCCGGGTGTAGCGGTG
GAATGCGTAGAGATCCGGAAGAACACCGGTGGCGAAGGCGGCCTGCTGGGCAGTAGCTGACGCTGAGGCGCGACAGCGTG
GGGAGCAAACAGG
>OTU_164
TACGTAGGTGGCGAGCGTTGTCCGGATTTACTGGGCGTAAAGAGCgcgcAGGCGGCTGGTCAAGTCCGATGTGAAAGCTT
CCGGCTTAACTGGGAAATTGCATTGGAAACTGATCGGCTGGAAGGTGGGAGAGGGTAGCGGAATTCCCGGTGTAGTGGTG
AAATGCGTAGATATCGGGAGGAACACCAGTGGCGAAGGCGGCTACCTGGCCCATTCTTGACGCTGAGGCGCGAAAGCTAG
GGGAGCGAACGGG
>OTU_165
TACAGAGGGTGCGAGCGTTGTCCGGAATCACTGGGCGTAAAGGGCGCGTAGGCGGCCTGGTAAGTCGGgggTGAAACGCT
GCGGCTCAACCGCAGCACTGCCTTCGAGACTGTCAGGCTTGAGCACGGTAGAGGCTGGTGGAATTCCCGGTGTAGCGGTG
GAATGCGTAGAGATCGGGAAGAACATCGGTGGCGAAGGCGGCCAGCTGGGCCGTTGCTGACGCTGAGGCGCGACAGCGTG
GGGAGCAAACAGG
>OTU_166
TACGTAGGTGGCAAGCGTTGTCCGGATTTACTGGGCGTAAAGGGAGCGTAGGTGGATATTTAAGTGGGATGTGAAATACT
CGGGCTTAACCTGGGTGCTGCATTCCAAACTGGATATCTAGAGTGCAGGAGAGGAAAGTAGAATTCCTAGTGTAGCGGTG
AAATGCGTAGAGATTAGGAAGAATACCAGTGGCGAAGGCGACTTTCTGGACTGTAACTGACACTGAGGCTCGAAAGCGTG
GGGAGCAAACAGG
>OTU_167
TACGTAGGTTGCGAGCGTTGTCCGGAATTACTGGGTGTAAAGGGCGTGTAGGCGGAGCTGCAAGTCAGATGTGAAATGTC
ATGGCTCAACCATGGAACTGCATTTGAAACTGTGGCCCTTGAGTATCGGAGAGGCAAGCGGAATTCCTAGTGTAGCGGTG
AAATGCGTAGATATTAGGAGGAACACCAGTGGCGAAGGCGGCTTGCTGGACGACAACTGACGCTGAGGCGCGAAAGCGTG
GGGAGCAAACAGG
>OTU_168
TACGAGGggggCAAGCGTTGTTCGGAATTATTGGGCGTAAAGGGCGCGTAGGCGGTGCGGTAAGTCTGTGGTGAAATCTC
CAGGCTCAACTTGGAGACTGCCGCGGAAACTGCCGTGCTCGAGTGTGGGAGAGGAGAGTGGAATTCCCGGTGTAGCGGTG
AAATGCGTAGATATCGGGAGGAACACCCGTGGCGAAAGCGGCTctctGGACCACAACTGACGCTGAGGCGCGAAAGCTAG
GGGAGCAAACAGG
>OTU_169
TACAGAGGTCCCAAGCGTTGTTCGGATTCACTGGGCGTAAAGGGTGCGTAGGTGGTGGGGTAAGTCGGATGTGAAATCTC
GGAGCTCAACTCCGAAATGGCATTGGAAACTACCCTGCTAGAGGGTCGGAGGggggACTGGAATTCTCGGTGTAGCAGTG
AAATGCGTAGATATCGAGAGGAACACCAGTGGCGAAGGCGAGTCCCTGGACGACTCCTGACACTGAGGCACGAAAGCTAG
GGGAGCAAACAGG
>OTU_170
TACGTAGGGTGCGAGCGTTAATCGGAATTACTGGGCGTAAAGCGTGCGCAGGCGGTTTTGTAAGACAGGCGTGAAATCCC
CGGGCTCAACCTGGGAATGGCGCTTGTGACTGCAAAGCTGGAGTGCGGCAGAGGgggATGGAATTCCGCGTGTAGCAGTG
AAATGCGTAGATATGCGGAGGAACACCGATGGCGAAGGCAATCCCCTGGGCCTGCACTGACGCTCATGCACGAAAGCGTG
GGGAGCAAACAGG
>OTU_171
AACGTAGGAGGCAAGCGTTATCCGGATTCACTGGGCGTAAAGCGCGTGCAGGCGGTTCGGTAAGTTGGGCGTGAAATCTC
CCGGCTTAACTGGGAGAGGTCGTCCAATACTACCGGACTAGagagCAGTAGAGGAAGATGGAATTCCCGGTGTAGTGGTG
AAATGCGTAGATATCGGGAGGAACACCAGTGGCGAAGGCGATCTTCTGGACTGCGTCTGACGCTCATACGCGAAAGCTAG
GGTAGTAAACGGG
>OTU_172
TACGGggggggCAAGCGTTGTTCGGAATTACTGGGCGTAAAGGGTGCGTAGGCGGCTctctAAGTCGGATGTGAAAACTC
TGGGCTCAACCCAGAGCCTGCATCTGAAACTGGAGGGCTAGGGTTCTGGAGGGGAAAGCGGAATTCCTGGTGTAGCGGTG
AAATGCGTAGATATCAGGAGGAACACCGGTGGCGAAGGCGGCTTTCTGGACAGATACCGACGCTGAGGCACGAAAGCTAG
GGGAGCAAACAGG
>OTU_173
TACGAAGGgggCGAGCGTTGTTCGGATTTACTGGGCGTAAAGGGCGCGTAGGCGGCCCTGTTTGTCGCGTGTGAAAGCCC
CGGGCTCAACCTGGGAACGGCgcgcgATACGGCGGGGCTAGAGATCGGGAGAGGAGCGTGGAATTCCCAGTGTAGAGGTG
AAATTCGTAGATATTGGGAAGAACACCGGTGGCGAAGGCGGCGCTCTGGACCGAGACTGACGCTGAGGCGCGAAAGCGTG
GGGAGCAAACAGG
>OTU_174
TACGAGGggggCGAGCGTTGTTCGGAATTATTGGGCGTAAAGGGTGCGTAGGCGGTTCCGCAAGTCCTGtgtgAAATCTT
CGGGCTCAACTCGAAGTCTGCACGGGAAACTGCGGGGCTTGAGTGTGGGAGAGGTGAGTGGAATTCCCGGTGTAGCGGTG
AAATGCGTAGATATCGGGAGGAACACCTGTGGCGAAAGCGGCTCACTGGACCATAACTGACGCTGATGCACGAAAGCTGG
gggAGCAAACAGG
>OTU_175
TACGTAGGTGGCAAGCGTTGTCCGGAATTATTGGGCGTAAAGCgcgcgcAGGCGGCCTTTTAAGTCTGATGTGAAAGCCc
ccGGCTCAACCGGGGAGGGCCATTGGAAACTGGAAGGCTTGAGTACAGAAGAGAAGAGTGGAATTCCACGTGTAGCGGTG
AAATGCGTAGAGATGTGGAGGAACACCAGTGGCGAAGGCGACTCTTTGGTCTGTAACTGACGCTGAGGCGCGAAAGCGTG
GGGAGCAAACAGG
>OTU_176
TACGGAGGGTGCGAGCGTTGTTCGGAATTACTGGGCGTAAAGCGCGTGTAGGCGGCCTTGCAAGTCAGGCGTGAAAGCCC
TCGGCTTAACCGGGGAAGTGCGTCTGAAACTGCTTGGCTTGAGTACGGGAGAGGGAGGCGGAATTCCCAGTGTAGAGGTG
AAATTCGTAGATATTGGGAGGAACACCGGTGGCGAAAGCGGCCTCCTGGACCGATACTGACGCTGAGACGCGAAAGCGTG
GGGAGCAAACAGG
>OTU_177
TACGGAGGGTGCAAGCGTTAATCGGAATCACTGGGCGTAAAGCGCACGTAGGCGGCTTGGTAAGTCAGGGGTGAAATCCC
ACAGCCCAACTGTGGAACTGCCTTTGATACTGCCAGGCTTGAGTACCGGAGAGGGTGGCGGAATTCCAGGTGTAGGAGTG
AAATCCGTAGATATCTGGAGGAACACCGGTGGCGAAGGCGGCCACCTGGACGGTAACTGACGCTGAGGTGCGAAAGCGTG
GGTAGCAAACAGG
>OTU_178
TACGTAGGTCCCAAGCGTTATCCGGAATTATTGGGCGTAAAGGGTCCGTAGACGGTTTATTAAGTCTGGTGTGAAATATG
ATGGCTCAACCATCAAAACGCATCAGATACTGGTAAACTAGAGTATGTTAGAGGATAGTGGAATTCCATGTGTAGCGGTG
AAATGCGTAGATatatGGAGGAACACCAGTTGCGAAGGCGGCTATCTGGGACATTACTGACGTTGAGGGACGAAAGCGTG
GGGAGCGAACAGG
>OTU_179
TACGGAGGGTGCGAGCGTTATCCGGAATTACTGGGTTTAAAGGGTGCGTAGGCGGCCATGTAAGTCAGGAGTGAAAGTTT
GCGGCTCAACCGTAAAATTGCTTTTGATACTGCATGGCTGGAATCAGGATGAGGTCAGCGGAATGTGGCATGTAGCGGTG
AAATGCATAGATATGCCATAGAACACCAATTGCGAAGGCAGCTGGCTAGACCTGTATTGACGCTGAGGCACGAAAGCGTG
GGGAGCGAACAGG
>OTU_180
TACGTAGGGTGCGAGCGTTAATCGGAATTACTGGGCGTAAAGGGTGCGCAGGCGGCTCCGCATGTCAGGCGTGAAATCCC
CGGGCTTAACTTGGGAACTGCGCTTGAAACTACGGGGCTGGAGTGCGGCAGAGGGAGGTGGAATTCCACGTGTAGCGGTG
AAATGCGTAGAGATGTGGAGGAACACCGATGGCGAAGGCAGCCTCCTGGGCCGACACTGACGCTCATGCACGAAAGCGTG
GGGAGCAAACAGG
>OTU_181
TACGAAGGGTGCAAGCGTTACTCGGAATTACTGGGCGTAAAGCGTGCGTAGGTGGTCTCTTAAGTCCGTTGTGAAATCCC
CGGGCTCAACCTGGGAATGGCAGTGGATACTGGGAGGCTGGAGTGCGGTAGAGGGTAGTGGAATTCCCGGTGTAGCGGTG
AAATGCGTAGAGATCGGGAGGAACACCAGTGGCGAAGGCGGCTACCTGGACCAGCACTGACACTGAGGCACGAAAGCGTG
GGGAGCAAACAGG
>OTU_182
TACGGAGGgggCTAGCGTTGTTCGGAATTACTGGGCGTAAAGGGCgcgcAGGCGGCTGCTCAAGTCAGGCGTGAAAGGCC
TGGGCTCAACCCGGGAATTGCGCTTGAGACTGGGCTGGCTTGAGTGCGGGAGAGGATGGTGGAATTCCCAGTGTAGAGGT
GAAATTCGTAGATATTGGGAAGAACACCGGTGGCGAAGGCGGCCATCTGGACCGCAACTGACGCTGAGGCGCGAAAGCGT
GGGGAGCAAACAGG
>OTU_183
TACGAAGGgggCGAGCGTTGTTCGGAATTACTGGGCGTAAAGGGCGCGTAGGCGGCGACCCAAGTCAGATGTGAAAGTCC
TGGGCTTAACCTGGGGACTGCATTTGATACTGGGTTGCTTGAATTCGGGAGAGGATAGCGGAATTCCCAGTGTAGAGGTG
AAATTCGTAGATATTGGGAAGAACACCGGTGGCGAAGGCGGCTATCTGGACCGACATTGACGCTGAGGCGCGAAAGCGTG
GGGAGCAAACAGG
>OTU_184
TACAGAGGGTGCGAGCGTTGTCCGGAATCACTGGGCGTAAAGGGCGCGTAGGCGGTTCGATAAGTAGGgggTGAAATCTT
GCGGCTCAACCGCAAGGCTGCCTTCTAGACTGTCGGACTTGAGCACAGTAGAGGCAGGTGGAATTCCCGGTGTAGCGGTG
GAATGCGTAGAGATCGGGAAGAACATCGGTGGCGAAGGCGGCCTGCTGGGCTGTTGCTGACGCTGAGGCGCGACAGCGTG
GGGAGCAAACAGG
>OTU_185
TACGTAGGATGCGAGCGTTATCCGGAATTACTGGGTGTAAAGGGAGCGCAGGCGGGACTGCAAGTTGGATGTGAAATACC
GCAGCTTAACTGCGGAGCTGCATCCAAAACTGTAGTTCTTGAGTGGAGTAGAGGCAAGCGGAATTCCGAGTGTAGCGGTG
AAATGCGTAGATATTCGGAGGAACACCAGTGGCGAAGGCGGCTTGCTGGGCTCTAACTGACGCTGAGGCTCGAAAGTGTG
GGGAGCAAACAGG
>OTU_186
TACGTAGGGTGCAAGCGTTAATCGGAATTACTGGGCGTAAAGCGTGCGCAGGCGGTTTTGTAAGTCTGACGTGAAATCCC
CGGGCTCAACCTGGGAATTGCGTTGGAGACTGCAAGGCTGGAGTCTGGCAGAGGggggTAGAATTCCACGTGTAGCAGTG
AAATGCGTAGAGATGTGGAGGAACACCGATGGCGAAGGCAGCCcccTGGGTCAAGACTGACGCTCATGCACGAAAGCGTG
GGGAGCAAACAGG
>OTU_187
TACAGAGGGTGCAAGCGTTGTTCGGAATTATTGGGCGTAAAGCGCGTGTAGGCGGCTTTGCAAGTCGGGTGTGAAAGCCC
TCGGCTCAACCGAGGAAGTGCGCCCGAAACTGCAGAGCTTGAGTACCGGAGAGGATGGCGGAATTCCCCAAGTAGAGGTG
AAATTCGTAGATATGGGGAGGAACACCGGTGGCGAAGGCGGCCATCTGGACGGATACTGACGCTGAGACGCGAAAGCGTG
GGGAGCAAACAGG
>OTU_188
TACGTAGGGTGCGAGCGTTAATCGGAATTACTGGGCGTAAAGCGTGCGCAGGCGGTGGGTCAAGTCTGATGTGAAAGCCC
CGGGCTCAACCTGGGAACGGCATTGGAAACTGGCCTGCTCGAGTGTGGCAGAGGggggTGGAATTCCGCGTGTAGCAGTG
AAATGCGTAGAGATGCGGAGGAACACCGATGGCGAAGGCAGCCcccTGGGCCAACACTGACGCTCAGGCACGAAAGCGTG
GGGAGCAAACAGG
>OTU_189
TACGTAGGCAGCGAGCGTTGTTCGGAGTTACTGGGCGTAAAGAGTATGTAGGCGGTTTTGCAAGTTTGGTGTGAAATCTC
CCGGCTCAACTGGGAGGGTGCGCCGAAAACTGCAAGGCTTGAGTGTGGGAGAGGAAAGCGGAATTCCTGGTGTAGCGGTG
AAATGCGTAGATATCAGGAGGAACACCGGCGGTGTAGACGGCTTTCTGGACCATTACTGACGCTGAGATACGAAAGCGTG
GGGAGCAAACAGG
>OTU_190
AACGTAGGAGGCAAGCGTTATCCGGATTCACTGGGTGTAAAGCGCGTGCAGGCGGTTCGGTAAGTTGGGCGTGAAATCTC
CTGGCTCAACTAGGAGAGGTCGTCCAATACTACCGGGCTAGagagCGGTAGAGGAAGATGGAATTCCCGGTGTAGTGGTG
AAATGCGTAGATATCGGGAGGAACACCAGTGGCGAAGGCGATCTTCTGGACCGTTTCTGACGCTCAGACGCGACAGCTAG
GGTAGCAAACGGG
>OTU_191
TACATAGGGTGCAAGCGTTATCCGGAATTATTGGGCGTAAAGCGTTCGTAGGCGGTTTATTAAGTCTTAAGTTAAAGCCT
GGAGCTCAACTCCAGCCCGCTTAGGATACTGATAGACTAGAGTTATAGagagaTTAGCGGAACTCCATGTGAAGCGGTGG
AATGCGTAGATatatGGAAGAACACCAATGGCGAAGGCAGCTAATTGGCTATACACTGACGCTGAGGAACGAAAGCGTGG
GGAGCAAACAGG
>OTU_192
TACGTAGGGCGCGAGCGTTGTCCGGAATTATTGGGCGTAAAGAGCTTGTAGGCGGTTTGTCGCGTCTGCTGTGAAAGCCC
GGGGCTTAACCCCGGGTTTGCAGTGGGTACGGGCTAACTAGAGTGCAGTAGGGGAGACTGGAATTCCTGGTGTAGCGGTG
GAATGCGCAGATATCAGGAGGAACACCGATGGCGAAGGCAGGTCTCTGGGCTGTAACTGACGCTGAGAAGCGAAAGCATG
GGGAGCAAACAGG
>OTU_193
TACAGAGGGTGCGAGCGTTGTTCGGAATTATTGGGCGTAAAGGGCGCGTAGGCGGTGCGGTAAGTCACCTGTGAAAACTC
TGGGCTTAACTCAGAGCCTGCAGGCGAAACTGCCGTGCTCGAGGGTGGGAGAGGTGCGTGGAATTCCCGGTGTAGCGGTG
AAATGCGTAGATATCGGGAGGAACACCTGTGGCGAAAGCGGCGCACTGGACCACTTCTGACGCTGAGGCGCGAAAGCTAG
GGGAGCAAACAGG
>OTU_194
TACGTAGGAGGCAAGCGTTGTCCGGATTTACTGGGCGTAAAGCgcgcgcAGGCGGCACGTCAAGTACGTCGTGAAATCTC
CCTGCCTAACGGGGAGGGTGCGATGTAAACTGGCGAGCTAGAGGACGGTAGAGGggggTGGAATTGCTGGTGTAGCGGTG
AAATGCGTAGAGATCAGCAGGAACACCCGTGGCGAAGGCGGCCcccTGGGCCGAACCTGACGCTGAGGCGCGAAGGCTAG
GGGAGCGAACGGG
>OTU_195
TACGGAGGGTGCAAGCGTTGCTCGGAATTACTGGGCGTAAAGGGCGTGTAGGCGGTTTCGTATGTCTGGCGTGAAAGCCC
CGGGCTCACCTCGGGAAGTGCGTCGGAAACTGCGAGACTAGAGTCCCGGAGAGGGAGGTGGAATTCCAGGTGTAGCGGTG
AAATGCGTAGATATCTGGAAGAACACCGGTGGCGAAAGCGGCCTCCTGGACGGTGACTGACGCTGAGACGCGAAAGCGTG
GGGAGCAAACAGG
>OTU_196
TACGTAGGgggCAAGCGTTATCCGGATTTACTGGGTGTAAAGGGAGCGTAGACGGAATGGCAAGTCTGATGTGAAAGGCA
GGGGCTCAACCCCTGGACTGCATTGGAAACTGTCAGTCTTGAGTACCGGAGGGGTAAGCGGAATTCCTAGTGTAGCGGTG
AAATGCGTAGATATTAGGAGGAACACCAGTGGCGAAGGCGGCTTACTGGACGGTAACTGACGTTGAGGCTCGAAAGCGTG
GGGAGCAAACAGG
>OTU_197
TACAGGgggTGCAAACGTTGCTCGGAATCATTGGGCGTAAAGCGCACGTAGGCGGTCTGTTATGTCGGATGTGAAATCCC
TTGGCTCAACTGAGGAAGTGCATCCGAAACTGGCAGGCTAGAGTACTAAAGAGGGTCGCGGAATTCCCGGTGTAGAGGTG
AAATTCGTAGATATCGGGAGGAACACCGGTGGCGAAGGCGGCGACCTGGGTAGATACTGACGCTGAGGTGCGAAAGCGTG
GGGAGCAAACAGG
>OTU_198
TACGGAGGGTGCGAGCGTTGTTCGGATTTATTGGGCGTAAAGCGCGTGTAGGCGGTTTTATAAGTCTGATGTGAAAGCCC
CGGGCTCAACCTGGGAAGTGCATTGGATACTGTAAGACTTGAATACGGGAGAGGGCAGTGGAATTCCTGGTGTAGGAGTG
AAATCCGTAGATATCAGGAGGAACACCGGTGGCGAAGGCGGCTGCCTGGACCGATATTGACGCTGAGACGCGAAAGCGTG
GGTAGCAAACAGG
>OTU_199
TACGAAGGgggCGAGCGTTGTTCGGAATTACTGGGCGTAAAGGGCgcgcAGGCGGCTCTGAAAGTCAGATGTGAAAGCCC
CGGGCTTAACCTGGGAATTGCATTTGATACTCTGGAGCTTGAGTACGGGAGAGGAGAGTGGAATTCCCAGTGTAGAGGTG
AAATTCGTAGATATTGGGAAGAACACCGGTGGCGAAGGCGGCTctctGGACCGTAACTGACGCTGAGGCGCGAAAGCGTG
GGGAGCAAACAGG
>OTU_200
TACAGAGGgggCCAGCGTTATTCGGAATTATTGGGCGTAAAGGGCGCGTAGGCGGCCATGCGTGTCTTCCGTGAAATCCC
TCGGCTCAACCGAGGACGTGCGGAAGAAACTGCAAGGCTCGAGTCCAGAAGAGGggggCGGAATTCCCAGTGTAGCGGTG
AAATGCGTAGATATTGGGAGGAACACCGGTGGCGAAGGCGGCCcccTGGGCTGGTACTGACGCTGATGCGCGAAAGCGTG
GGTAGCAAACGGG
>OTU_201
TACGTAGGGTGCAAGCGTTGTCCGGATTTATTGGGTTTAAAGGGTGCGTAGGCGGTGGATTAAGTCAGTGGTGAAAGACG
ATCGCTCAACGATTGCAGTGCCATTGATACTGGTTCACTTGAGTAGTGCAGAGGTGGCCGGAATTGATCGTGTAGCGGTG
AAATGCATAGATATGATCAAGAACGCCGATTGCGAAGGCAGGTCACTGGACACTTACTGACGCTGAGGCACGAAAGTGTG
GGGATCAAACAGG
>OTU_202
TACGGAGGGTGCAAGCGTTAATCGGAATAACTGGGCGTAAAGCgcgcgTAGGTGGTTCAGTCAGTCAGATGTGAAAGCCC
CGGGCTCAACCTGGGAATTGCACCTGATACTGCTGAGCTAGAGTACGGTAGAGGGGTGTGGAATTTCCGGTGTAGCGGTG
AAATGCGTAGAGATCGGAAGGAACACCAGTGGCGAAGGCGACACCCTGGACTGATACTGACACTGAGGTGCGAAAGCGTG
GGGAGCAAACAGG
>OTU_203
TACGTAGGGCGCAAGCGTTATCCGGAATTATTGGGCGTAAAGAGCTCGTAGGCGGTTTGTCGCGTCTGCTGTGAAATCCC
GAGGCTCAACCTCGGGCCTGCAGTGGGTACGGGCAGACTAGAGTGCGGTAGGGGAGATTGGAATTCCTGGTGTAGCGGTG
GAATGCGCAGATATCAGGAGGAACACCGATGGCGAAGGCAGATCTCTGGGCCGTAACTGACGCTGAGGAGCGAAAGGGTG
GGGAGCAAACAGG
>OTU_204
TACGGAGGGAGCTAGCGTTGTTCGGAATTACTGGGCGTAAAGCGCACGTAGGCGGCGATTCAAGTCAGAGGTGAAAGCCC
GGGGCTCAACCCCGGAACTGCCTTTGAAACTAGATTGCTAGAATCCTGGAGAGGCGAGTGGAATTCCGAGTGTAGAGGTG
AAATTCGTAGATATTCGGAAGAACACCAGTGGCGAAGGCGACTCGCTGGACAGGTATTGACGCTGAGGTGCGAAAGCGTG
GGGAGCAAACAGG
>OTU_205
TACGGAGGGTGCGAGCGTTGTCCGGAATCACTGGGCGTAAAGGGCGCGTAGGCGGCGCGAGCAGTCTGTGGTGAAAGCCC
GTGGCTCAACTGCGGGTCGGCCATGGATACTCTCGAGCTGGAGCACTGTAGAGGCAGATGGAATTCCGGGTGTAGCGGTG
GAATGCGTAGAGATCCGGAAGAACACCGGTGGCGAAGGCGGTCTGCTGGGCAGTGGCTGACGCTGAGGCGCGACAGCGTG
GGGAGCAAACAGG
>OTU_206
TACAGAGGGTGCGAGCGTTAATCGGATTTACTGGGCGTAAAGCGTGCGTAGGCGGCTTtttAAGTCGGATGTGAAATCCC
CGAGCTTAACTTGGGAATTGCATTCGATACTGGGAAGCTAGAGTATGGGAGAGGATGGTAGAATTCCAGGTGTAGCGGTG
AAATGCGTAGAGATCTGGAGGAATACCGATGGCGAAGGCAGCCATCTGGCCTAATACTGACGCTGAGGTACGAAAGCATG
GGGAGCAAACAGG
>OTU_207
TACGAAGGgggCTAGCGTTGTTCGGATTTACTGGGCGTAAAGGGCGCGTAGGCGGTTTTGTAAGTCAGGCGTGAAAGCCC
CGGGCTCAACCTGGGAATTGCGCTTGATACTGCGAGACTTGAATCCAGGAGAGGATGGCGGAATTCCCAGTGTAGAGGTG
AAATTCGTAGATATTGGGAAGAACACCGGTGGCGAAGGCGGCCATCTGGCCTGGCATTGACGCTGAGGCGCGAAAGCGTG
GGGAGCAAACAGG
>OTU_208
TACGTAGGTGTCGAGCGTTGTCCGGATTTATTGGGCGTAAAGCGCCCGCAGGCGGCTTGCCAAGTTCGAAGTGAAATCTC
CCGGCTTAACTGGGAGGGTGCTCCGAAAACTGGCAGGCTTGAGTCATGGAGAGGGATGTGGAATTCCCGGTGTAGTGGTG
AAATGCGTAGATATCGGGAGGAACACCAGTGGCGAAGGCGGCATCCTGGCCATGTACTGACGCTCAGGGGCGAAAGCGTG
GGGAGCAAACCGG
>OTU_209
AACGTAGGAGGCGAGCGTTATCCGGATTCACTGGGCGTAAAGCGCGTGCAGGTGGCTTGGTAAGTTAGGCGTGAAATCTC
CCGGCTCAACTGGGAGAGGTCGTCTAATACTACCGGGCTTGAGAGCAGAAGAGGAAGATGGAATTCCCGGTGTAGTGGTG
AAATGCGTAGATATCGGGAGGAACACCAGTGGCGAAGGCGATCTTCTGGTCTGTTTCTGACACTCAGACGCGACAGCTAG
GGTAGTAAACGGG
>OTU_210
TACGTAGGATCCGAGCGTTGTCCGGAATTACTGGGTGTAAAGGGCGTGTAGGTGGGCTCCTAAGTCGGgggTGAAATCCC
GTAGCTTAACTGCGGAATTGCTTCCGATACTGGgggTCTTGAGTACGGCAGAGGGAGATAGAATTCATGGTGTAGCGGTG
AAATGTGTAGATATCATGAAGAATACCGGTAGCGAAGGCGGTCTCCTGGTCCGTTACTGACACTGAGGCGCGAAAGCGTG
GGGAGCAAACAGG
>OTU_211
GACGTAGGgggCAAGCGTTGTCCGGAATTATTGGGCGTAAAGCGCTCGTAGGTGGATCGATAAGTCTGTGAGGAAATGCC
TGGGCTCAACTCAGGAACCCGTGCGGATACTATCGATCTTGAGGCAATCAGAGGATGATGGAATTCCCGGTGTAGCGGTG
AAATGCGTAGATATCGGGAGGAACACCAGTGGCGAAGGCGATCATCTGGGGTTGTTCTGACACTGAGGAGCGAAAGCTAG
GGGAGCAAACGGG
>OTU_212
GACGTAGGgggCAAGCGTTGTCCGGAATCACTGGGCGTAAAGGGCGCGTAGGCGGTTACTCAAGTCCGATGTGAAAAGTC
ACGGCTCAACTGTGATCGTGCATCGGATACTGGGTTGACTTGAGGTCGGTAGAGGCAAGTGGAACTAGCGGTGTAGCGGT
GAAATGCACAGATATCGCTAGGAACGCCGGTGGCGAAGGCGACTTGCTGGGCCGCACCTGACGCTGAGGCGCGAAAGCTA
GGGGAGCGAACCGG
>OTU_213
TACGTAGGCAGCAAGCGTTGTTCGGAATTACTGGGCGTAAAGAGTGCGTAGGCGGTGTTCTAAGTTTGGTGTGAAATCTC
CTGGCTTAACTGGGAGGGTGCGCCGAAAACTGGAATGCTCGAGTATGGGAGAGGTAGGCGGAATTCCTGGTGTAGCGGTG
AAATGCGTAGATATCAGGAGGAACACCGGTGGTGTAGACGGCTTACTGGACCATCACTGACGCTGAGGCACGAAAGCGTG
GGTAGCAAACAGG
>OTU_214
TACGGAGGGTGCAAGCGTTACTCGGAATCACTGGGCGTAAAGGGTGCGTAGGCTGACTTTTAAGTCAGGCGTGAAATCCA
ATGGCTTAACCATTGAACTGCGCTTGAAACTGGGAGTCTAGAGTTCAGAAGGGGCAGATGGAATTAGTGGTGTAGGGGTA
AAATCCGTAGATATCACTAGGAATATCAAAAGCGAAGGCGATCTGCTGGGATGATACTGACGCTGAGGCACGAAAGCGTG
GGGAGCAAACAGG
>OTU_215
TACAGAGGgggCAAGCGTTATTCGGAATTATTGGGCGTAAAGGGCGCGTAGGCGGCTGAGCAAGTCCTGGGTGAAATCCC
TCGGCCTAACCGAGGAACTGCCTTGGAAACTGCTCGGCTTGAGGCCGGGAGAGGGTGGTGGAATTCCCAGTGTAGCGGTG
AAATGCGTAGATATTGGGAGGAACACCAGTGGCGAAGGCGGCCACCTGGACCGGTCCTGACGCTGAGGCGCGAAAGCGTG
GGGAGCAAACAGG
>OTU_216
TACGGAGGGTGCAAGCGTTAATCGGAATGACTGGGCGTAAAGCGCACGCAGGCGGTCTGTTAAGTTGGATGTGAAATCCC
CGGGCTTAACCTGGGAACTGCATTCAAAACTGACAGGCTAGAGTCTTGTAGAGGggggTAGAATTCCAGGTGTAGCGGTG
AAATGCGTAGAGATCTGGAGGAATACCGGTGGCGAAGGCGGCCcccTGGACAAAGACTGACGCTCAGGTGCGAAAGCGTG
GGGAGCAAACAGG
>OTU_217
TACGTAGGTGGCAAGCGTTATCCGGAATCATTGGGCGTAAAGGGTGCGTAGGTGGCACGATAAGTCTGAAGTAAAAGGCA
ACAGCTCAACTGTTGTATGCTTTGGAAACTGTCGAGCTAGAGTGCAGAAGAGGGCGATGGAATTCCATGTGTAGCGGTAA
AATGCGTAGATatatGGAGGAACACCAGTGGCGAAGGCGGTCGCCTGGTCTGTAACTGACACTGATGCACGAAAGCGTGG
GGAGCAAATAGG
>OTU_218
TACCAGCACCTCGAGTGGTCAGGACGTTTATTGGGCCTAAAGCATCCGTAGCCGGTTTTGCAAGTCTCCGGTTAAATCCA
TCTGCTTAACAGATGGGCCGCTGGAGATACTACAAAACTAGGGAGTGGGAGAGGCAGACGGTATTCAGTGGGTAGGGGTA
AAATCCTCTGATCCTCTGAGGACCACCAGTGGCGAAGGCGGTCTGCCAGAACACGTTCGACGGTGAGGGATGAAAGCTGG
gggAGCAAACCGG
>OTU_219
GACGGAGGGTGCGAGCGTTATTCGGATTTATTGGGCGTAAAGAGCGTGTAGGCGGTCGATCAAGTCTGATGTGAAAGCCC
GGGGCTTAACCTCGGAAGGGCGTTGGAAACTGGTCGACTTGAGTTCGGGAGAGGAAAGCGGAATTCCGGGTGTAGAGGTG
AAATTCGTAGATATCCGGAGGAACACCGGTGGCGAAGGCGGCTTTCTGGACCGAAACTGACGCTGAGACGCGAAAGCGTG
GGGAGCAAACAGG
>OTU_220
GACAGAGGgggCAAGCGTTGCTCGGAATCACTGGGCGTAAAGGGCGCGTAGGCGGGATGGCAAGTCGGTCGTGAAATCCT
TCGGCTCAACCGAAGAACGTCGGCCGATACTGCTGTTCTTGAGGGATGCAGAGGAGACTGGAATTCCCGGTGTAGCGGTG
AAATGTGTAGAGATCGGGAGGAACACCGGTGGCGAAGGCGGGTCTCTGGGCATTTCCTGACGCTGAGGCGCGAAAGCGTG
GGGAGCAAACGGG
>OTU_221
GACAGAGGTGGCTAGCGTTGTTCGGATTTATTGGGCGTAAAGCGCACGCAGGCGGTTTGGTAAGTCAGGGGTGAAATTCC
GCAGCTTAACTGCGGAACTGCCTTTGATACTGCCTTTCTCGAGTGCATGAGGgggAAGCGGAATTCCGAGTGTAGAGGTG
AAATTCGTAGATATTCGGAGGAACACCGGTGGCGAAGGCGGCTTCCTGGCATGTAACTGACGCTCATGTGCGAAAGCGTG
GGGAGCAAACAGG
>OTU_222
GACAGAGGTGGCGAGCGTTGTCCGGAATCACTGGGCTTAAAGGGCGCGTAGGCGGTTGTGTAAGTCTGAGGTGGAATTCC
GGGGCTTAACCCCGGGACTGCCTTGGAAACTGCATGACTTGAGTAAGTGAGGGGAGGGCGGAATTCCCGGTGTAGCGGTG
AAATGCGTAGATATCGGGAGGAAGGCCGGTGGCGAAGGCGGCCCTCTGGCACTTAACTGACGCTGAGGCGCGAAAGCGTG
GGGAGCAAACAGG
>OTU_223
TACGGAGGGTGCAAGCGTTATCCGGATTCACTGGGTTTAAAGGGTGCGTAGGTGGGTTGGTAAGTCAGTGGTGAAATCTC
CAGGCTTAACTTGGAAACTGCCATTGATACTATCAATCTTGAATACCGTGGAGGTCAGCGGAATATGTCATGTAGCGGTG
AAATGCTTAGATATGACATAGAACACCAATTGCGAAGGCAGCTGGCTACGCGGATATTGACACTGATGCACGAAAGCGTG
GGGATCAAACAGG
>OTU_224
AACGTAGGGTGCAAGCGTTGTCCGGAATTACTGGGTGTAAAGGGAGCGCAGGCGGATTGGCAAGTTGGGAGTGAAATCTA
TGGGCTCAACCCATAAATTGCTTTCAAAACTGTCAGTCTTGAGTGGTGTAGAGGTAGGCGGAATTCCCGGTGTAGCGGTG
GAATGCGTAGATATCGGGAGGAACACCAGTGGCGAAGGCGGCCTACTGGGCACTAACTGACGCTGAGGCTCGAAAGCATG
GGTAGCAAACAGG
>OTU_225
TACAGAGGGTGCAAGCGTTAATCGGAATTACTGGGCGTAAAGCGTGCGCAGACGGTTGCGTAAGTCAGATGTGAAAGCCC
CGGGCTCAACCTGGGAATTGCATTTGAGACTGCGTAGCTAGGGTGCGGAAGAGGGAAGCGGAATTTCCGGTGTAGCGGTG
AAATGCGTAGATATCGGAAGGAACACCAGTGGCGAAAGCGGCTTCCTGGTCCAGCACCGACGTTCAGGCACGAAAGCGTG
GGGAGCAAACAGG
>OTU_226
TACGTAGGGTGCGAGCGTTAATCGGAATTACTGGGCGTAAAGCGTGCGCAGGCGGTTCGTTGTGTCGGGTGTGAAAGCCC
CGGGCTCAACCTGGGAATGGCATTCGAAACTGGCGGGCTGGAGTGTGGCAGAGGggggTGGAACTCCTGGTGTAGCAGTG
AAATGCGTAGAGATCAGGAAGAACACCGATGGCGAAGGCAGCCcccTGGGCCGACACTGACGCTCAGGCACGAAAGCGTG
GGGAGCAAACAGG
>OTU_227
TACGAAGGgggCTAGCGTTGTTCGGAATTACTGGGCGTAAAGGGCGCGTAGGCGGCCTGTTTAGTCAGAAGTGAAAGCCC
CGGGCTCAACCTGGGAATAGCTTTTGATACTGGCAGGCTTGAGTTCCGGAGAGGATGGTGGAATTCCCAGTGTAGAGGTG
AAATTCGTAGATATTGGGAAGAACACCGGTGGCGAAGGCGGCCATCTGGACGGACACTGACGCTGAGGCGCGAAAGCGTG
GGGAGCAAACAGG
>OTU_228
TACGGAGGATCCGAGCGTTATCCGGATTTATTGGGTTTAAAGGGAGCGTAGATGGGTTGTTAAGTCAGTTGTGAAAGTTT
GCGGCTCAACCGTAAAATTGCAATTGATACTGGCGTCCTTGAGTACAGTTGAGGTGGGCGGAATTCGTGGTGTAGCGGTG
AAATGCTTAGATATCACGAAGAACTCCTATTGCGAAGGCAGCTCACTAAACTGCAACTGACATTGAGGCTCGAAAGTGTG
GGTATCAAACAGG
>OTU_229
TACAGAGGgggCAAGCGTTGTTCGGAATTATTGGGCGTAAAGGGCGCGTAGGCGGTGCGGTAAGTCCGTAGTGAAATCTC
TGGGCTCAACTCAGAGTCTGCTGCGGGGACTGCCGTGCTTGAGTGTGGGAGAGGTATGTGGAATTCCCGGTGTAGCGGTG
AAATGCGTAGATATCGGGAGGAACACCTGTGGCGAAAGCGGCATACTGGACCACAACTGACGCTGAGGCGCGAAAGCTAG
GGGAGCAAACAGG
>OTU_230
TACAGAGGgggCAAGCGTTGTTCGGAATTACTGGGCGTAAAGGGCGCGTAGGCGGCCTGCTAAGTCGAACGTGAAATCCC
TGGGCTCAACCCAGGAACTGCGTCCGATACTGGTTGGCTTGAATCCGGGAGAGGGATGTGGAATTCCAGGTGTAGCGGTG
AAATGCGTAGATATCTGGAGGAACACCGGTGGCGAAGGCGACATCCTGGACCGGTATTGACGCTGAGGCGCGAAAGCCAG
GGGAGCAAACGGG
>OTU_231
TACGTAGGCAGCAAGCGTTGTTCGGAGTTACTGGGCGTAAAGAGTGCGTAGGCGGTCCCTTAAGTTCGGTGTGAAATCTC
CCGGCTCAACTGGGAGGGTGCGCCGGAAACTGGggggCTCGAGTGTGGGAGAGGAAAGCGGAATTCCTGGTGTAGCGGTG
AAATGCGTAGATATCAGGAGGAACACCTGCGGTGTAGACGGCTTTCTGGACCACTACTGACGCTGAGGCACGAAAGCGTG
GGGAGCAAACAGG
>OTU_232
TACGGAGGATCCGAGCGTTATCCGGATTTATTGGGTTTAAAGGGAGCGTAGGCGGATTATTAAGTCAGTTGTGAAAGTTT
GCGGCTCAACCGTAAAATTGCAGTTGATACTGGTAGTCTTGAGTGCAGCAGAGGTAGGCGGAATTCGTGGTGTAGCGGTG
AAATGCTTAGATATCACGAAGAACTCCGATTGCGAAGGCAGCTTACTGGACTGTAACTGACGCTGATGCTCGAAAGTGTG
GGTATCAAACAGG
>OTU_233
TACGTAGGgggCAAGCGTTATCCGGATTTACTGGGTGTAAAGGGAGCGTAGACGGCAAGGCAAGTCTGATGTGAAAACCC
AGGGCTTAACCCTGGGACTGCATTGGAAACTGTCTGGCTCGAGTGCCGGAGAGGTAAGCGGAATTCCTAGTGTAGCGGTG
AAATGCGTAGATATTAGGAAGAACACCAGTGGCGAAGGCGGCTTACTGGACGGTAACTGACGTTGAGGCTCGAAAGCGTG
GGGAGCAAACAGG
>OTU_234
TACGTAGGGTGCGAGCGTTGTTCGGAATTACTGGGTGTAAAGGGTCCGCAGGCGGGCGAGCAAGTCGGTGGTGAAAGTTC
ATGGCTTAACTGTGAAATTGCCTTCGATACTGCTTGTCTTGAGTTCGAgagagGATGATGGAATTCATGGTGTAGCAGTG
AAATGCGTAGAGATCATGAAGAACACCAGTTGCGAAGGCGGTCATCTGGCTCGATACTGACGCTCAGGGACGAAAGCGTG
GGTAGCAAACAGG
>OTU_235
AACGTAGGAGCCTAGCGTTATCCGAATTTACTGGGCGTAAAGCGCGTGCAGGCGGTTCGGTAAGTTGGATGTGAAATCTC
CTGGCTCAACTGGGAGAGGTCGTTCAATACTGTCGAACTGGAGGATGGTAGAGGGAGGTGGAATTCCCGGTGTAGTGGTG
AAATGCGTAGATATCGGGAGGAATACCAGTGGCGAAGGCGGCCTCCTGGACCATTCCTGACGCTCAGACGCGAAAGCTAG
GGGAGCGAACGGG
>OTU_236
TACGTAGGGAGCAAGCGTTGTCCGGAATCATTGGGCGTAAAGCgcgcgTAGGCGGCCCCGTAAGTCCGCTGTGAAAGTCA
AAGGCTCAACCTTTGAAAGCCGGTGGATACTGTGGGGCTAGAGTCCGGAAGAGGCGAGTGGAATTCCTGGTGTAGCGGTG
GAATGCGCAGATATCAGGAGGAACACCAATAGCGAAGGCAGCTCGCTGGGACGGTACTGACGCTAAGGCGCGAAAGCGTG
GGGAGCGAACAGG
>OTU_237
TACGGggggAGCAAGCGTTGTTCGGATTTACTGGGCGTAAAGGGCGGGTAGGCGGCCACTGTAAGTCGGTTGTGAAATCT
CCGGGCTTAACCCGGAAAGGTCAGCCGATACTGCAGGGCTAGAGTGCAGAAGGGGCAACTGGAATTCTCGGTGTAGCGGT
GAAATGCGTAGATATCGAGAGGAACACCTGCGGCGAAGGCGGGTTGCTGGGCTGACACTGACGCTGAACTGCGAAAGCTA
GGGGAGCGAACGGG
>OTU_238
TACAGAGGGTGCAAGCGTTAATCGGAGTTACTGGGCGTAAAGGGCGCGTAGGCGGATatataAGATTGATGTGAAATCCC
TGGGCTTAACCTAGGAACTGCATCGATGACTGTGTATCTGGAGTACTGTAGAGGGTAGTGGAATTTCCGGTGTAGCGGTG
AAATGCGTAGAGATCGGAAGGAACACCAGTGGCGAAGGCGGCTACCTGGACAGATACTGACGCTGAGGCGCGAGAGCGTG
GGGAGCAAACAGG
>OTU_239
TACGTAGGGTGCGAGCGTTAATCGGAATTACTGGGCGTAAAGTGTGCGCAGGCGGCCGAGCAAGTCGAGTGTGAAAGCCC
CGAGCTTAACTTGGGAACTGCGCTCGAAACTACTTGGCTAGAGTGTGGCAGAGGGAGGTGGAATTCCACGTGTAGCGGTG
AAATGCGTAGAGATGTGGAGGAACACCGATGGCGAAGGCAGCCTCCTGGGCCAACACTGACGCTCATGCACGAAAGCGTG
GGGAGCAAACAGG
>OTU_240
GACAGAGGGTGCAAACGTTGTTCGGAATTACTGGGCGTAAAGCGCGTGTAGGCGGCAGGGCATGTCGGATGTGAAAGCCC
ATGGCTCAACCATGGAAGTGCACCCGAAACTGCCCAGCTCGAGTCTCGGAGAGGAAGGCGGAATGCTTGGTGTAGAGGTG
AAATTCGTAGATATCAAGCAGAACACCGGTGGCGAAGGCGGCCTTCTGGACGATGACTGACGCTGAGACGCGAAAGCGTG
GGGAGCAAACAGG
>OTU_241
TACAGAGGGTGCAAGCGTTGTTCGGAATTATTGGGCGTAAAGGGCGCGTAGGCGGTGCCACAAGTCACCTGTGAAATCTC
CGGGCTTAACTCGGAGCCTGCAGGCGAAACTGTGGTGCTGGAGTGTGGGAGAGGTGCGTGGAATTCCCGGTGTAGCGGTG
AAATGCGTAGATATCGGGAGGAACACCTGTGGCGAAAGCGGCGCACTGGACCATAACTGACGCTGAGGCGCGAAAGCTAG
GGGAGCAAACAGG
>OTU_242
TACGGggggAGCAAACGTTGTTCGGAATCACTGGGCGTAAAGGGCGCGTAGGCGGCCAGGTAAGTGGGGTGTTAAATCTC
CCGGCTCAACCGGGAACGTGCACCTCATACTGCTTGGCTTGAGTACAGCAGAGGAGACTGGAATTCCCGGTGTAGCGGTG
AAATGCGTAGATATCGGGAGGAACACCAGTGGCGAAGGCGAGTCTCTGGGCTGATACTGACGCTGATGCGCGAAAGCTAG
GGGAGCAAACGGG
>OTU_243
TACAGAGGTCCCAAGCGTTGTTCGGATTCACTGGGCGTAAAGGGTGCGTAGGTGGTGAGGCAAGTCGGATGTGAAAGCTC
GGAGCTCAACTCCGAAATGGCATTGGAAACTGCCTTGCTTGAGGTTTTGAGGggggACTGGAATGCTTGGTGTAGCAGTG
AAATGCGTAGATATCAAGCGGAACACCAGTGGCGAAGGCGAGTCCCTGGAAAACACCTGACACTGAGGCACGAAAGCTAG
GGGAGCAAACAGG
>OTU_244
TACAGAGGTCCCAAGCGTTGTTCGGATTCACTGGGCGTAAAGGGTGCGTAGGCGGCTGGGTAAGTCTGATGTGAAATCTC
CGGGCTCAACCCGGAAAAGGCATTGGAAACTATCCAGCTGGAGGGTTGGAGGggggACTGGAATTCTCGGTGTAGCAGTG
AAATGCGTAGATATCGAGAGGAACACCCGTGGCGAAGGCGGGTCCCTGGACAACTCCTGACGCTGAGGCACGAAAGCTAG
GGGAGCAAACAGG
>OTU_245
TACCAGCACCCCGAGTGGTCGGGACGATTATTGGGCCTAAAGCATCCGTAGCCGGTTTTACAAGTCCTCCGTTAAATCCA
ACTGCTTAACAGATGGGCCGCGGAGGATACTATAAGACTAGGAGGCAGGAGAGGCAAGCGGTACTCAGTGGGTAGGGGTA
AAATCCGTTGATCCATTGAAGACCACCAGTGGCGAAGGCGGCTTGCCAGAATGCGCTCGACGGTGAGGGATGAAAGCTGG
gggAGCAAACCGG
>OTU_246
TACGTAGGGTGCGAGCGTTAATCGGAATTACTGGGCGTAAAGCGTGCGCAGGCGGTTGTGTAAGACAGGTGTGAAATCCC
CGGGCTTAACCTGGGAACTGCGCTTGTGACTGCACGGCTAGAGTACGGCAGAGGggggTGGAATTCCACGTGTAGCAGTG
AAATGCGTAGATATGTGGAGGAACACCGATGGCGAAGGCAGCCcccTGGGCCAGTACTGACGCTCATGCACGAAAGCGTG
GGGAGCAAACAGG
>OTU_247
TACAGAGGgggCAAGCGTTATTCGGAATTATTGGGCGTAAAGGGCGCGTAGGCGGCTTGGCAAGTGGATGGTGAAATCCC
TCGGCTTAACCGAGGAACTGCCGTCCAAACTGCTTTGCTTGAGGCCGGGAGAGGCGAGTGGAATTCCCAGTGTAGCGGTG
AAATGCGTAGATATTGGGAGGAACACCAGTGGCGAAGGCGGCTCGCTGGACCGGTTCTGACGCTGATGCGCGAAAGCGTG
GGGAGCAAACGGG
>OTU_248
TACGAAGGGTGCAAACGTTGCTCGGAATTATTGGGCGTAAAGCGCACGTAGGCGGCATTGCAAGTCGGATGTGAAATCCC
TCGGCTTAACCAAGGAAGTGCATCCGAAACTGCAGTGCTTGAGTACTTAAGAGGATCGCGGAATTCCCGGTGTAGAGGTG
AAATTCGTAGATATCGGGAGGAACACCAGTGGCGAAGGCGGCGATCTGGGAAGATACTGACGCTGAGGTGCGAAAGCGTG
GGGAGCAAACAGG
>OTU_249
TACGTAGGgggCAAGCGTTATCCGGATTTACTGGGTGTAAAGGGAGCGTAGACGGCTTTGCAAGCCAGATGTGAAAGCCC
GGGGCTCAACCCCGGGACTGCATTTGGAACTGTAATGCTAGAGTGTCGGAGAGGCAAGTGGAATTCCTAGTGTAGCGGTG
AAATGCGTAGATATTAGGAGGAACACCAGTGGCGAAGGCGGCTTGCTGGACGATGACTGACGTTGAGGCTCGAAAGCGTG
GGGAGCAAACAGG
>OTU_250
AACGTAGGAGGCGAGCGTTATCCGGATTTACTGGGCGTAAAGGGTGTGCAGGCGGGCCGTTAAGTGGTGCATGAAAGCGA
AGGGCTCAACCCTTCGAGGCTGTGCCAGACTGGCGGTCTGGAGTGCGGGAGAGGGCTGTGGAATTCCGGGTGTAGTGGTG
AAATGCGTAGAGATCCGGAGGAACACCAGAGGCGAAGGCGGCAGCCTGGTCCGCAACTGACGCTGAGACACGACAGCATG
GGGAGCGAACGGG
>OTU_251
TACGAAGGgggCGAGCGTTGTTCGGAATTACTGGGCGTAAAGGGCgcgcAGGCGGCTCTTCAAGTCAGGCGTGAAAGCCC
CGGGCTTAACCTGGGAATTGCGCTTGGGACTGGAGGGCTTGAGTACGGGAGAGGAGAGTGGAATTCCCAGTGTAGAGGTG
AAATTCGTAGATATTGGGAAGAACACCGGTGGCGAAGGCGGCTctctGGACCGTAACTGACGCTGAGGCGCGAAAGCGTG
GGGAGCAAACAGG
>OTU_252
TACAGAGGTCTCAAGCGTTGTTCGGATTCATTGGGCGTAAAGGGTGCGTAGGCGGCGAGGTAAGTCGGATGTGAAATCCC
GGGGCTTAACCCCGGAACTGCATTCGATACTGCCTTGCTCGAGTACTGGAGAGGAGACTGGAATTTACGGTGTAGCAGTG
AAATGCGTAGATATCGTAAGGAAGACCAGTGGCGAAGGCGAGTCTCTGGACAGTTACTGACGCTGAGGCACGAAGGCCAG
GGGAGCAAACGGG
>OTU_253
TACGGAGGATCCGAGCGTTATCCGGATTTATTGGGTTTAAAGGGAGCGTAGGCGGACGCTTAAGTCAGTTGTGAAAGTTT
GCGGCTCAACCGTAAAATTGCAGTTGATACTGGGTGTCTTGAGTACAGTAGAGGCAGGCGGAATTCGTGGTGTAGCGGTG
AAATGCTTAGATATCACGAAGAACTCCGATTGCGAAGGCAGCTTGCTGGACTGTAACTGACGCTGATGCTCGAAAGTGTG
GGTATCAAACAGG
>OTU_254
TACGTAGGTGGCAAGCGTTGTCCGGATTTATTGGGTTTAAAGGGTGCGTAGGTGGTTCCATAAGTCAGTGGTGAAATACG
GCAGCTTAACTGTCGAGGTGCCATTGATACTGCGGAACTTGAGTACAGACGAGGTAGGCGGAATTGACGGTGTAGCGGTG
AAATGCTTAGATATCGTCAAGAACACCGATAGCGAAGGCAGCTTACTAGACTGTAACTGACACTGAGGCACGAAAGTGTG
GGGATCAAACAGG
>OTU_255
TACGGAGGGTGCGAGCGTTGTCCGGAATCACTGGGCGTAAAGGGCGCGTAGGCGGCCGCCTAAGTCACTTGTGAAATCCT
GGGGCTCAACTCCAGGGCTGCAGGTGAGACTGGGTGGCTAGAGCTCGGTAGAGGCGAGTGGAATTCCCGGTGTAGCGGTG
GAATGCGTAGATATCGGGAAGAACACCGGTGGCGAAGGCGGCTCGCTGGGCCGATGCTGACGCTGAGGCGCGAAAGCGTG
GGGAGCAAACAGG
>OTU_256
TACGGggggggCTAGCGTTGTTCGGAATTACTGGGCGTAAAGGGCTCGTAGGCGGCCATCTTAGTCAGACGTGAAATCCC
TCGGCTCAACCGAGGAACTGCGTCTGATACTGGATGGCTCGAATCCGGGAGAGGGATGCGGAATTCCAGGTGTAGCGGTG
AAATGCGTAGATATCTGGAGGAACACCGGTGGCGAAGGCGGCATCCTGGACCGGTATTGACGCTGAGGAGCGAAAGCCAG
GGGAGCAAACGGG
>OTU_257
TACGGAGGGTGCGAGCGTTGTCCGGAATCACTGGGCGTAAAGGGCGCGTAGGCGGCGCGAGCAGTCAACGGTGAAAGCCC
GGAGCTCAACTCCGGGTCGGCCGTCGATACTCTCGTGCTTGAGCACTGTAGAGGCAGGTGGAATTCCGGGTGTAGCGGTG
GAATGCGTAGAGATCCGGAAGAACACCGGTGGCGAAGGCGGCCTGCTGGGCAGTAGCTGACGCTGATGCGCGACAGCGTG
GGGAGCAAACAGG
>OTU_258
TACGGAGGTGGCAAGCGTTGTTCGGAATTACTGGGCGTAAAGGGCGCGTAGGCGGCTTGGCAAGTCAGATGTGAAAGCCC
CGGGCTTAACTCGGGAATTGCATCTGAAACTGCTGAGCTTGAGTCCTGGAGGgggCAGTGGAATTCCCAGTGTAGCGGTG
AAATGCGTAGATATTGGGAGGAACACCGGCGGCGAAGGCGGCTGCCTGGACAGTGACTGACGCTGATGCGCGAAAGCTAG
GGGAGCAAACGGG
>OTU_259
TACAGAGGTGGCAAGCGTTGTTCGGAATTACTGGGCGTAAAGGGCGCGTAGGCGGCCTTGTAAGTCCTGtgtgAAATCCc
ccGGCTCAACTGGGGAACTGCACAGGAGACTGCTTGGCTTGAGTTCGGGAGAGGGAAGCGGAATTCCGGGTGTAGCGGTG
AAATGCGTAGATATCCGGAGGAACACCGGTGGCGAAGGCGGCTTCCTGGACCGACACTGACGCTGAGGCGCGAAAGCCAG
GGGAGCAAACGGG
>OTU_260
TACGGAGGGTGCAAGCGTTATCCGGATTCACTGGGTTTAAAGGGTGCGTAGGTGGGCTAGTAAGTCAGTGGTGAAATCCC
CGAGCTTAACTTGGGAACTGCCGTTGATACTATTAGTCTTGAATATCGTGGAGGTAAGCGGAATATGTCATGTAGCGGTG
AAATGCTTAGATATGACATAGAACACCGATTGCGAAGGCAGCTTGCTACACGGTCATTGACACTGAGGCACGAAAGCGTG
GGGATCAAACAGG
>OTU_261
TACAGAGGTCTCAAGCGTTGTTCGGAATCACTGGGCGTAAAGGGTGCGTAGGCTGCACGGTAAGTCAGAGGTGAAATCCC
GGAGCTCAACTCCGGAATTGCCTCCGATACTGCCGTGCTTGAGGACTGGAGAGGAGTCTGGAATTCACAGTGGAGCAGTG
AAATGCGTAGATATTGTGAGGAACACTAGTGGCGAAGGCGAGACTCTGGACAGTTCCTGACGCTGAGGCACGAAGGCCAG
GGGAGCAAACGGG
>OTU_262
GACAGAGGTGGCAAGCGTTGTTCGGATTTACTGGGCTTAAAGGGCGTGTAGGCGGTGGAGCAAGTCCGGGGTGCAATCCC
ATGGCTTAACCATGGAACTGCCCTGGAAACTGTTTCACTTGAGTCAGTGAGAGGAGGGCGGAATTCCTGGTGTAGCAGTG
AAATGCGTAGATATCAGGAGGAAGGCCGGTGGCGAAGGCGGCCCTCTGGCGCTTGACTGACGCTGAGGCGCGAAAGCGTG
GGGAGCAAACAGG
>OTU_263
TACGTAGGGCGCAAGCGTTGTCCGGAATTATTGGGCGTAAAGAGCTCGTAGGCGGCTTGTCACGTCGATTGTGAAAGCCC
GAGGCTTAACCTCGGGTCTGCAGTCGATACGGGCTAGCTAGAGTGTGGTAGGGGAGATCGGAATTCCTGGTGTAGCGGTG
AAATGCGCAGATATCAGGAGGAACACCGGTGGCGAAGGCGGATCTCTGGGCCATTACTGACGCTGAGGAGCGAAAGCGTG
GGGAGCGAACAGG
>OTU_264
TACGGAGGATCCGAGCGTTATCCGGATTTATTGGGTTTAAAGGGAGCGTAGGTGGACTGGTAAGTCAGTTGTGAAAGTTT
GCGGCTCAACCGTAAAATTGCAGTTGATACTGTCAGTCTTGAGTACAGTAGAGGTGGGCGGAATTCGTGGTGTAGCGGTG
AAATGCTTAGATATCACGAAGAACTCCGATTGCGAAGGCAGCTCACTGGACTGCAACTGACACTGATGCTCGAAAGTGTG
GGTATCAAACAGG
>OTU_265
TACGAGGggggCAAGCGTTGTTCGGAATTATTGGGCGTAAAGGGCGCGTAGGCGGCGCGGTATGTCTCTTGTGAAATCTC
CAGGCTCAACTTGGAGTCTGCAAGGGAAACTGCCGTGCTTGAGTACTGGAGAGGTGAGTGGAATTCCCGGTGTAGCGGTG
AAATGCGTAGATATCGGGAGGAACACCTGTGGCGAAAGCGGCTCACTGGACAGTAACTGACGCTGAGGCGCGAAAGCTAG
GGGAGCAAACAGG
>OTU_266
GACAGAGGTGCCGAGCGTTAGGCGGAATCACTGGGCTTAAAGCGTgtgtAGGCGGGCGGGCAAGTACCTTGTGAAATCCC
ACGGCTCAACCGTGGAACGGCTGGGTATACTGCCTGTCTTGAGCCAACTAGGGGCGAGCGGAACAGACGGTGGAGCGGTG
AAATGCGTAGATATCGTCTGGAACGCCAAAGGTGAAAACAGCTCGCTGGGGTTGTGCTGACGCTGAGACACGAAAGCCAG
GGGAGCGAACGGG
>OTU_267
TACAGAGGGTGCGAGCGTTGTCCGGAATTACTGGGCGTAAAGGGCGCGTAGGCGGCCTGGTAAGTCGGgggTGAAAGTCA
GCGGCTCAACCGCTGGACTGCCTTCGAGACTGCCTGGCTTGAGCATGGTAGAGGCTGGCGGAATTCCCGGTGTAGCGGTG
GAATGCGTAGAGATCGGGAAGAACATCGGTGGCGAAGGCGGCCAGCTGGGCCATTGCTGACGCTGATGCGCGACAGCGTG
GGGAGCAAACAGG
>OTU_268
TACAGAGGGTGCTAGCGTTGTTCGGAATTATTGGGCGTAAAGCGCGTGTAGGCGGCCAGGCAAGTTGGGTGTGAAAGCCC
TCGGCTTAACCGAGGAAGTGCGCCCAAAACTACTTGGCTTGAGTACCGGAGAGGGTGGCGGAATTCCCGGTGTAGAGGTG
AAATTCGTAGATATCGGGAGGAACACCAGTGGCGAAGGCGGCCACCTGGACGGATACTGACGCTGAGACGCGAAAGCGTG
GGGAGCAAACAGG
>OTU_269
TACGGggggggCAAGCGTTGTTCGGAATTACTGGGCGTAAAGGGCGCGTAGGCGGCCTGGGAAGTTCTGGGTGAAAGCCc
ccGGCTCAACCGGGGAAGTGCCTGGAAAACCACTGGGCTGGAGTGCTGGAGAGGGAAGCGGAATTCCTGGTGTAGCGGTG
AAATGCGTAGAGATCAGGAGGAACATCGGCGGCGAAGGCGGCTTCCTGGACAGACACTGACGCTGAGGCGCGAAAGCCAG
GGGAGCAAACAGG
>OTU_270
GACGGAAGGTGCAAGCGTTGCTCGGAATCACTGGGCGTAAAGGGTGCGTAGGCGGCGTGGTGGGTCTGGTGTGAAAGCCC
CGGGCTTAGCTCGGGAAGGGCACTAGAAACTGCCAGGCTAGAGTACCGGAGGGGAGAGTGGAATTCCTGGTGTAGCGGTG
AAATGCGTAGAGATCAGGAGGAATACCGGTGGCGAAAGCGACTctctGGACGGTAACTGACGCTGAGGCACGAAAGCGTG
GGGAGCAAACAGG
>OTU_271
TACGGAGGGTGCGAGCGTTGTCCGGAATCACTGGGCGTAAAGGGCGCGTAGGCGGCGGGTCAAGCGTGCGGTGAAAGCCC
GGGGCTCAACTCCGGGTCGGCCGTGCGAACTAGCTCGCTCGAGCACTGTAGAGGCAGATGGAATTCCGGGTGTAGCGGTG
GAATGCGTAGAGATCCGGAAGAACACCGGTGGCGAAGGCGGTCTGCTGGGCAGTGGCTGACGCTGAGGCGCGACAGCGTG
GGGAGCAAACAGG
>OTU_272
AACGTAGGGTGCAAGCGTTGTCCGGAATTACTGGGTGTAAAGGGAGCGCAGGCGGACCGGCAAGTTGGAAGTGAAAACTA
TGGGCTCAACCCATAAATTGCTTTCAAAACTGCTGGCCTTGAGTAGTGCAGAGGTAGGTGGAATTCCCGGTGTAGCGGTG
GAATGCGTAGATATCGGGAGGAACACCAGTGGCGAAGGCGACCTACTGGGCACCAACTGACGCTGAGGCTCGAAAGCATG
GGTAGCAAACAGG
>OTU_273
TACAGAGGTCCCAAGCGTTGTTCGGATTCACTGGGCGTAAAGGGTGCGTAGGTGGTGAGGTAAGTCGGATGTGAAATCTC
TGAGCTCAACTCAGAAATGGCATTGGAAACTACCTTGCTTGAGGATTGGAGGggggACTGGAATTCTCGGTGTAGCAGTG
AAATGCGTAGAGATCGAGAGGAACACCAGTGGCGAAGGCGAGTCCCTGGACAATACCTGACGCTGAGGCACGAAAGCTAG
GGGAGCAAACAGG
>OTU_274
TACAGAGGGCGCGAGCGTTGTTCGGAATCACTGGGCGTAAAGCgcgcgcAGGCGGGACGACAAGTCTGGAGTGAAACTCC
GGGGCTCAACTCCGGAACTGCTTCGGAAACTGTCGACCTGGGGACCGGTAGAGGCCGGTGGAATTCCCGGTGTAGCGGTG
GAATGCGTAGAGATCGGGAAGAACACCCGTGGCGAAGGCGGCCGGCTGGGCCGGATCCGACGCTGAGGCGCGAAAGCGTG
GGGAGCAAACAGG
>OTU_275
AACGGAGAGGACAAGTGTTACTCGTATTGACTGGGTGTAAAGCGTGCGTAGACGGAAATAAAAGTGTTAAAACAAATCAC
TAGCGCTTTTGCGATGTGCTTTTAATAAACTTTATTTCTTGAGTTAAATCGAGGTGGGCAGAATTTCAAGTGTAGGGGTG
AAATCTTTAAaaaTTTGAAGTACTATCGGCGGTGGAAACGGCTTACCATTtttAAACTGACGTTGAGGCACAAAAGCGTA
GGTATCGAACAGG
>OTU_276
TACGAAGGgggCTAGCGTTGCTCGGAATTACTGGGCGTAAAGGGAGCGTAGGCGGACATTTAAGTCAGGGGTGAAATCCC
GGGGCTCAACCTCGGAATTGCCTTTGATACTGGGTGTCTTGAGTATGAgagagGTgtgtgGAACTCCGAGTGTAGAGGTG
AAATTCGTAGATATTCGGAAGAACACCAGTGGCGAAGGCGACacacTGGCTCATTACTGACGCTGAGGCTCGAAAGCGTG
GGGAGCAAACAGG
>OTU_277
TACGGAGGATCCAAGCGTTATCCGGAATCATTGGGTTTAAAGGGTCTGTAGGCGGTCTTGTAAGTCAGTGGTGAAAGCCC
ATCGCTCAACGGTGGAACGGCCATTGATACTGCAGGACTTGAATTACCGGGAAGTAACTAGAATATGTAGTGTAGCGGTG
AAATGCTTAGATATTACATGGAATACCAATTGCGAAGGCAGGTTACTACCGGTGGATTGACGCTGATGGACGAAAGCGTG
GGGAGCGAACAGG
>OTU_278
TACGTAGGgggCCAGCGTTGTCCGGAGTTACTGGGCGTAAAGCGCCCGCAGGCGGTCCTGTGCGTGGTTGGTGACAGTCC
TCGGCTTAACTGAGGAAGCGCTGGCCAAACGGCAGGACTTGAGGACCAGagagGGAGACGGAACTCCGGGTGGAGCGGTG
AAATGCGTAGAGATCCGGAAGAACACCAAAGGCGTAGGCAGTCTCCTGGCTGGTTACTGACGCTCAGGGGCGAAAGCTAG
GGGAGCAAACAGG
>OTU_279
TACGTAGGGAGCAAGCGTTGTTCGGATTTACTGGGCGTAAAGGGCGCGTAGGCGGCGCGGTAAGTCAGCTGTGAAATCTC
CGAGCTTAACTCGGAACGGCCAGCTGATACTGCAGTGCTAGAGTGCAGAAAGGGCAATCGGAATTCTTGGTGTAGCGGTG
AAATGCGTAGATATCAAGAGGAACACCTGAGGCGAAGGCGGGTTGCTAGGCTGACACTGACGCTGAGGCGCGAAAGCCAG
GGGAGCAAACGGG
>OTU_280
TACGGAGGGTGCAAGCGTTGTTCGGAATTACTGGGCGTAAAGCGCGTGTAGGCGGTCGGGTAAGTCAGATGTGAAAGCCT
TCCGCTTAACGGAAGAAGGGCATTTGAAACTACCCGGCTGGAGTACGGGAGAGGAGAGTGGAATTCCCGGTGTAGAGGTG
AAATTCGTAGATATCGGGAGGAACACCAGTGGCGAAGGCGGCTctctGGCCCGATACTGACGCTGAGACGCGAAAGCGTG
GGGAGCAAACAGG
>OTU_281
TACGTATGGTGCAAGCGTTATCCGGATTTACTGGGTGTAAAGGGAGCGCAGGCGGTGCGGCAAGTCTGATGTGAAAGCCC
GGGGCTCAACCCCGGTACTGCATTGGAAACTGTCGTACTAGAGTGTCGGAGGGGTAAGCGGAATTCCTAGTGTAGCGGTG
AAATGCGTAGATATTAGGAGGAACACCAGTGGCGAAGGCGGCTTACTGGACGATAACTGACGCTGAGGCTCGAAAGCGTG
GGGAGCAAACAGG
>OTU_282
TACGTAGGTGGCAAGCGTTGTCCGGATTTATTGGGTTTAAAGGGTGCGTAGGCGGCTTTGTAAGTCAGTGGTGAAATATG
GCAGCTCAACTGTCAGGGTGCCATTGATACTGCGGAGCTTGAGTACAGATGAGGTAGGCGGAATTGACGGTGTAGCGGTG
AAATGCTTAGATATCGTCAAGAACACCGATAGCGAAGGCAGCTTACTAGGCTGTAACTGACGCTGAGGCACGAAAGTGTG
GGGATCAAACAGG
>OTU_283
TACGTAGGGTGCGAGCGTTAATCGGAATTACTGGGCGTAAAGCGTGCGCAGGCGGTGCGCCAAGCTCGATGTGAAAGCCC
CGGGCTTAACCTGGGAATTGCATTGAGGACTGGCGTGCTCGAGTGCGGCAGAGGggggTGGAATTCCACGTGTAGCAGTG
AAATGCGTAGAGATGTGGAGGAACACCGATGGCGAAGGCAGCCcccTGGGCCGACACTGACGCTCATGCACGAAAGCGTG
GGGAGCAAACAGG
>OTU_284
TACGTAGGgggCAAGCGTTGTCCGGAATTATTGGGCGTAAAGAGCGCGTAGGCGGTCCGGTAAGTCGGCTGTGAAAGTCA
GGGGCTCAACCCTTGAAAGCCGGCCGATACTGTCGGACTAGAGTCCGGAAGAGGCGAGTGGAATTCCCGGTGTAGCGGTG
AAATGCGCAGATATCGGGAGGAACACCAATGGCGAAGGCAGCTCGCTGGGACGGTACTGACGCTGAGGCGCGAAAGCGTG
GGGAGCAAACAGG
>OTU_285
GACGAAGGgggCTAGCGTTGTTCGGAATTACTGGGCGTAAAGCGCGTGTAGGCGGCCGTTCAAGTCGGGTGTGAAAGCCT
TGAGCTCAACTCAAGAATTGCACTCGATACTGGATGGCTCGAGAACCGGAGAGGATAGTGGAATTCCCAGTGTAGTGGTG
AAATACGTAGAGATTGGGAAGAACACCAGTGGCGAAGGCGGCTATCTGGACGGTTTCTGACGCTGAGACGCGAAAGCGTG
GGGAGCAAACAGG
>OTU_286
TACGTAGGAGGCAAACGTTGTCCGGATTTACTGGGTGTAAAGGGTGCTCAGGCGGTCTTGTAAGTCAGAAGTGAAATCTC
CCGACTTAATCGGGAAACTGCTTTTGATACTGTAAGGCTTGAGTGCAGAAGAGGCGGATGGAATTTCTGGTGTAGCAGTG
AAATGCGTAGATATCAGAAAGAACACCAGTGGCGAAGGCGGTCCGCTGGTCTGTCACTGACGCTAAAGCACGAAAGCGTG
GGGAGCAAACAGG
>OTU_287
TACGTAGGgggCGAGCGTTATCCGGATTCATTGGGCGTAAAGCgcgcgTAGGCGGCCCGGCAGGCCGGgggTCGAAGCGG
ggggCTCAACCccccGAAGCCcccGGAACCTCCGCGGCTTGGGTCCGGTAGGGGAGGGTGGAACACCCGGTGTAGCGGTG
GAATGCGCAGATATCGGGTGGAACACCGGTGGCGAAGGCGGCCCTCTGGGCCGAGACCGACGCTGAGGCGCGAAAGCTGG
gggAGCGAACAGG
>OTU_288
TACGAAGGgggCTAGCGTTGCTCGGAATCACTGGGCGTAAAGCGCACGTAGGCGGATTGCTAAGTCAGGGGTGAAATCCT
GGAGCTCAACTCCAGAACTGCCTTTGATACTGGCGATCTCGAGTCCGGGAGAGGTGAGTGGAACTGCGAGTGTAGAGGTG
AAATTCGTAGATATTCGCAAGAACACCAGTGGCGAAGGCGGCTCACTGGCCCGGTACTGACGCTGAGGTGCGAAAGCGTG
GGGAGCAAACAGG
>OTU_289
TACAGAGGTCCCGAGCGTTGTTCGGATTCACTGGGCGTAAAGGGTGCGTAGGTGGTGGGGTAAGTCGGATGTGAAATCTC
CAAGCTCAACTTGGAAATGGCATTGGAAACTGCCCTGCTAGAGGATCGGAGGggggACTGGAATACTTGGTGTAGCAGTG
AAATGCGTAGATATCAAGTGGAACACCAGTGGCGAAGGCGAGTCCCTGGACGATACCTGACACTGAGGCACGAAAGCTAG
GGGAGCAAACAGG
>OTU_290
TACAGAGGGTGCGAGCGTTAATCGGAATTACTGGGCGTAAAGCgcgcgTAGGCGGCTTTGCAAGTCGGGTGTGAAATCCC
CAGGCTTAACCTGGGAACTGCATTCGAGACTGCATTGCTAGAGTATGGGAGAGGGAAGTGGAATTTCCGGTGTAGCGGTG
AAATGCGTAGATATCGGAAGGAACATCAGTGGCGAAAGCGACTTCCTGGACCAATACTGACGCTCATGTGCGAAAGCGTG
GGGAGCAAACAGG
>OTU_291
TACGGAGGgggCTAGCGTTGTTCGGAATTACTGGGCGTAAAGCGCACGTAGGCGGCTTTGCAAGTTAGAGGTGAAAGCCC
GGAGCTCAACTCCGGAACTGCCTTTAAAACTGCATCGCTTGAACGTCGGAGAGGTAAGTGGAATTCCGAGTGTAGAGGTG
AAATTCGTAGATATTCGGAAGAACACCAGTGGCGAAGGCGACTTACTGGACGACTGTTGACGCTGAGGTGCGAAAGCGTG
GGGAGCAAACAGG
>OTU_292
TACGGggggggCAAGCGTTGTTCGGAATTATTGGGCGTAAAGGGCGCGTAGGCGGTGCGGTAAGTCATCTGTGAAATCTC
CCGGCTCAACTGGGAGTCTGCAGGCGAAACTGCCGTGCTGGAGTATCGGAGAGGTGAGTGGAATTCCCGGTGTAGCGGTG
AAATGCGTAGATATCGGGAGGAACACCTGTGGCGAAAGCGGCTCACTGGACGATAACTGACGCTGAGGCGCGAAAGCTAG
GGGAGCAAACAGG
>OTU_293
TACGGAGGGTGCGAGCGTTAATCGGAATTACTGGGCGTAAAGCGTGCGTAGGCGGCTGCCTAAGTTGGATGTGAAAGCCC
CGGGCTTAACCTGGGAACTGCATCCAAAACTGGGTGGCTAGAGTGCGGAAGAGGAGTGTGGAATTTCCTGTGTAGCGGTG
AAATGCGTAGATATAGGAAGGAACACCAGTGGCGAAGGCGACACTCTGGTCTGACACTGACGCTGAGGTACGAAAGCGTG
GGGAGCAAACAGG
>OTU_294
TACGTAGGTTGCGAGCGTTGTCCGGATTTACTGGGCGTAAAGCgcgcgcAGGCGGTTCCGAAAGTCGAATGTGAAAGCTC
CTGGCCCAACTGGGAGAGGCCGTTCGAAACTTCGGAACTTGAAGGCGGGAGAGGCAGATGGAATTTCCGGTGTAGCGGTA
AAATGCGTAGATACCGGAAGGAACACCAGTGGCGAAAGCGATCTGCTGGCCCGCCCTTGACGCTCAGGCGCGAAAGCTAG
GGGAGCGACCGGG
>OTU_295
TACGGAGGGTGCAAGCGTTATTCGGAATTACTGGGCGTAAAGCGCGTGCAGGCGGGTGAGGCGGGTCTGATGTGAAAGCC
CGGGGCTTAACCCCGGAAGTGCATTGGAAACTGCCCATCTTGAGTTCCGGAGAGGAAGGgggAATTCCCGGTGTAGAGGT
GAAATTCGTAGAGATCGGGAGGAATACCAGTGGCGAAGGCGCCCTTCTGGACGGCAACTGACGCTGAGACGCGAAAGCGT
GGGGAGCAAACAGG
>OTU_296
TACGGAGGGTGCAAGCGTTGTTCGGAATTATTGGGCGTAAAGCGCGTGTAGGCGGCTCGCTAAGTCTGATGTGAAAGCCC
TGGGCTTAACCTGGGAAGTGCATTGGAAACTGGCGAACTTGAGTATGGGAGAGGGAAGTGGAATTCCGAGTGTAGGGGTG
AAATCCGTAGATATTCGGAGGAACACCAGTGGCGAAGGCGGCTTCCTGGACCAATACTGACGCTGAGACGCGAAAGCGTG
GGGAGCAAACAGG
>OTU_297
TACGGAGGGTGCGAGCGTTGTTCGGAATTATTGGGCGTAAAGCGCGTGTAGGCGGCTCCTTAAGTCTGATGTGAAAGCCC
TGGGCTCAACCCGGGAAGTGCATTGGAAACTGGGGAACTTGAATACGGGAGAGGGTAGTGGAATTCCTGGTGTAGGAGTG
AAATCCGTAGATATCAGGAGGAACACCGGTGGCGAAGGCGGCTGCCTGGACCGATATTGACGCTGAGACGCGAAAGCGTG
GGGAGCAAACAGG
>OTU_298
TACGGAGGGTGCAAGCGTTGTTCGGAATCACTGGGCGTAAAGGGCGCGTAGGCGGTTTGATAAGTCAGATGTGAAAGCCC
ACGGCTTAACTGTGGAAGTGCATTTGAAACTGTCAGACTTGAGTACCAGAGGGGAAAGTGGAATTCCCGGTGTAGAGGTG
AAATTCGTAGATATCGGGAGGAATACCGGTGGCGAAGGCGACTTTCTGGCTGGATACTGACGCTGAGGCGCGAAAGCGTG
GGGAGCAAACAGG
>OTU_299
AACCAGCACCTCGAGTGGTCAGGAGGTTTATTGGGCCTAAAGCATCCGTAGCCGGTTGTTTAAGTTTTCGGTTAAATCTA
TGCGCTCAACGTATAGGCTGCCGAAAATACTGGACAGCTAGGGAGTGGGAGAGGTACACGGTACTCAATAGGAAGGGGTA
AAATCCTTTGATCTATTGATGACCACCTGTGGCGAAGGCGGTGTACCAGAACACGTTCGACGGTGAGGGATGAAAGCTGG
gggAGCAAACCGG
>OTU_300
GACGTAGGGTCCAAGCGTTGTCCGGATTTACTGGGCGTAAAGAGCGCGTAGGCGGTCTGTTAAGTGTGAAGTGAAATCTC
CAGGGCTCAACCCGGAAACTGCTTCGCATACTGGCAGACTTGAGGAATGCAGAGGTTTGTGGAATTCCTGGTGTAACGGT
GAAATGTGTTGATATCAGGAGGAACACCCATGGCGAAGGCAGCAAACTGGGCATTATCTGACGCTGAGGCGCGAAAGCGT
GGGTAGCAAACAGG
>OTU_301
TACGTAGGTGGCAAGCGTTGTCCGGATTTATTGGGTTTAAAGGGTGCGTAGGCGGCCCTGTAAGTCAGTGGTGAAATATC
TCAGCTTAACTGAGAGGGTGCCATTGATACTGCGGGGCTTGAGTACAGATGAAGTAGGCGGAATTGACGGTGTAGCGGTG
AAATGCATAGATATCGTCAAGAACTCCGATAGCGAAGGCAGCTTACTAAGCTGTAACTGACGCTGAGGCACGAAAGTGTG
GGGATCAAACAGG
>OTU_302
GACAGAGGGTGCAAACGTTGTTCGGAATTACTGGGCGTAAAGCGCGTGTAGGCTGCTCGGAAAGTCGGGTGTGAAAGCCC
TGGGCTCAACCTAGGAAGTGCACTCGAAACTTCCGAGCTGGAGTGCTGGAGAGGAAGGCGGAATTCTCGGTGTAGAGGTG
AAATTCGTAGATATCGAGAGGAACACCGGTGGCGAAGGCGGCCTTCTGGACAGCCACTGACGCTGAGACGCGAAAGCGTG
GGGAGCAAACAGG
>OTU_303
TACGGAGGGTGCAAGCGTTATTCGGAATTACTGGGCGTAAAGCGCACGTAGGCCGCTTTGTAAGTCAGGGGTGAAATCCC
ACGGCTCAACCGTGGAACTGCCCTTGAAACTGCGAAGCTTGAATCCTGGAGAGGGTGGCGGAATTCCTGGTGTAGGAGTG
AAATCCGTAGATATCAGGAGGAACACCGGTGGCGAAGGCGGCCACCTGGACAGGTATTGACGCTGAGGTGCGAAAGTGTG
GGGAGCAAACAGG
>OTU_304
TACGTAGGgggCAAGCGTTGTCCGGATTCATTGGGCGTAAAGAGCGTGTAGGCGGCCAGGTAGGTCGGTTGTGAAAACTG
GAGGCTCAACCTTCAGAGGTCGACCGAAACCATCTGGCTAGAGTCCGGGAGAGGAGAGTGGAATTCCTGGTGTAGCGGTG
AAATGCGCAGATATCAGGAAGAACACCCGTGGCGAAAGCGGCTctctGGAACGGTACTGACGCTGAGACGCGAAAGCGTG
GGGAGCGAACAGG
>OTU_305
GACGAACCGTGCGAACGTTATTCGGAATCACTGGGCTTAAAGCGCGTGTAGGCGGGTGGGCGCGTCGGCCACTGAAAGCC
cccGGCTCAACCGGGGAAGGGGTGCCGAAACGGCCCGCCTGGAGGGACGTAGGgggACCTGGAACTTCCGGTGGAGCGGT
GAAATGCGTTGAGATCGGAAGGAACGCCCGTGGCGAAAGCGAGGTCCTGGACGTCATCTGACGCTGAGACGCGAAAGCTA
GGGGAGCGAACGGG
>OTU_306
TACGTAGGTGGCAAGCGTTGTCCGGATTTACTGGGCGTAAAGAGCgcgcAGGCGGTCGTACGAGTCGAATGTGAAAGCCc
ccGGCTCAACTGGGGAGGGTCATTCGATACTGTTCGACTAGAAGGCAGGAGAGGGAAGTGGAATTCCCGGTGTAGTGGTG
AAATGCGTAGATATCGGGAGGAACACCAGTGGCGAAGGCGACTTTCTGGCCTGTTCTTGACGCTGAGGCGCGAAAGCCAG
GGGAGCGAACGGG
>OTU_307
TACGGAGGGTGCAAACGTTGCTCGGAATCATTGGGCGTAAAGCGCGTGTAGGCGGCTTGTTAAGTCGGGTGTGAAATCCC
TGGGCTCAACCCAGGAAGTGCGCCCGAAACTGGCGAGCTAGAGTACGGGAGAGGGTAGTGGAATTCCCGGTGTAGAGGTG
AAATTCGTAGATATCGGGAGGAACACCAGTGGCGAAGGCGGCTACCTGGACCGATACTGACGCTGAGACGCGAAAGCGTG
GGTAGCAAACAGG
>OTU_308
TACAGAGGGTGCGAGCGTTGTCCGGAATCACTGGGCGTAAAGGGCGTGTAGGCGGCTTGGTAAGCCGCGTGTGAAAGCCC
GGGGCTCAACCCCGGAACGGCACGCGGGACTGTCAGGCTCGAGACTGGTAGAGGCGAGTGGAATTCCTGGTGTAGCGGTG
GAATGCGTAGAGATCAGGAAGAACACCGGTGGCGAAGGCGGCTCGCTGGGCCAGTTCTGACGCTGAGGCGCGAAAGCGTG
GGGAGCAAACAGG
>OTU_309
TACGGAGGGTGCAAGCGTTGTTCGGAATTACTGGGCGTAAAGCGCGTGTAGGCGGTTGGGCAAGTCAGATGTGAAAGCCT
TCTGCTTAACAGAAGAAGTGCATTTGAAACTACCCGGCTAGAGTACGAgagagGAGAGTGGAATTCCCGGTGTAGAGGTG
AAATTCGTAGATATCGGGAGGAACACCAGTGGCGAAGGCGGCTctctGGCTCGATACTGACGCTGAGACGCGAAAGCGTG
GGGAGCAAACAGG
>OTU_310
CACGTAGGATCCGAGCGTTATCCGAATTTACTGGGCGTAAAGCGCGTGCAGGCGGCTGGGTAAGTTGGGCGTGAAATCTC
CCGGCTCAACTGGGAGAGGTCGTCCAAAACTACCTGGCTAGAGGGCGGTAGAGGGAGGTGGAATTCCCGGTGTAGTGGTG
AAATGCGTAGATATCGGGAGGAACACCAGTGGCGAAAGCGGCCTCCTGGACCGTACCTGACGCTCAGACGCGAAAGCTAG
GGGAGCGAACGGG
>OTU_311
TACAGAGGTCCCGAGCGTTGTTCGGATTCACTGGGCGTAAAGGGTGCGTAGGTGGTCAGGTAAGTCGGATGTGAAATCTC
GGAGCTCAACTCCGAAATGGCATTGGAAACTACCTGGCTCGAGGAATGGAGGggggACTGGAATTCTCGGTGTAGCAGTG
AAATGCGTAGATATCGAGAGGAACACCAGTGGCGAAGGCGAGTCCCTGGACATCTCCTGACACTGAGGCACGAAAGCTAG
GGGAGCAAACAGG
>OTU_312
TACGGAGGGTGCAAGCGTTGTTCGGAATCATTGGGCGTAAAGCGCGTGTAGGCGGCTTGGCAAGTCGGGTGTGAAATCCC
GGGGCTCAACCCCGGAACTGCATTCGAAACTGCCTCGCTAGAGTCCCGGAGAGGAAGGCGGAATTCCCGGTGTAGAGGTG
AAATTCGTAGATATCGGGAGGAACACCAGCGGCGAAGGCGGCCTTCTGGACGGTGACTGACGCTGAGACGCGAAAGCGTG
GGGAGCAAACAGG
>OTU_313
TACAGAGGTCCCGAGCGTTGTTCGGATTCACTGGGCGTAAAGGGTGCGTAGGCGGTTGGATAAGTCTGATGTGAAATCTT
CGAGCTCAACTCGGAAACTGCATCGGAAACTATCCGGCTAGAGGATTGGAGGGGAGACTGGAATTCTCGGTGTAGCAGTG
AAATGCGTAGATATCGAGAGGAACACCAGTGGCGAAGGCGAGTCTCTGGACAATTCCTGACGCTGAGGCACGAAAGCTAG
GGGAGCAAACAGG
>OTU_314
TACGTAGGTGGCAAGCGTTGTCCGGATTTACTGGGCGTAAAGAGCACGCAGGCGGTCGTTCAAGTCGAGTGTGAAAGCCc
ccGGCTCAACTGGGGAGGGTCACTCGATACTGATCGACTCGAAGGCGGGAGAGGGAAGCGGAATTCCCGGTGTAGTGGTG
AAATGCGTAGATATCGGGAGGAACACCAGTGGCGAAGGCGGCTTCCTGGCCCGTTCTTGACGCTCATGTGCGAAAGCTAG
GGGAGCAAACGGG
>OTU_315
TACGTAGGCAGCAAGCGTTGTTCGGAGTTACTGGGCGTAAAGGGTGCGTAGGCGGTTCCTTAAGTTTGGTGTGAAATCTC
CCGGCTCAACTGGGAGGGTGCGCCGGAAACTGAGGGACTAGAGTGCGGGAAGGGAGAGTGGAATTCCTGGTGTAGCGGTG
AAATGCGTAGATATCAGGAGGAACACCGGTGGTGCAAACGGCTctctGGACCGTAACTGACGCTGAGGCACGAAAGCGTG
GGTAGCAAACAGG
>OTU_316
GACGTAGGGTCCAAGCGTTGTCCGGATTTACTGGGCGTAAAGAGCGCGTAGGCGGCTCGTTAAGTGTGGTGTGAAATCTC
CAGGGCTCAACCCGGAAACTGCACCGCATACTGGCGAGCTTGAGGAATGCAGAGGTAACTGGAATTCCTGGTGTAGCGGT
GAAATGCGTTGATATCAGGAGGAACACCCATGGCGAAGGCAGGTTACTGGGCATTATCTGACGCTGAGGCGCGAAAGCGT
GGGTAGCAAACAGG
>OTU_317
TACAGAGGgggCCAGCGTTATTCGGAATTATTGGGCGTAAAGGGCGCGTAGGCGGCCACGCGTGTCTTTCGTGAAATCCC
TCGGCTTAACTGAGGACGTGCGGAAGAAACTGCGAGGCTCGAGTCCGGGAGAGGggggTGGAATTCCCAGTGTAGCGGTG
AAATGCGTAGATATTGGGAGGAACACCGGTGGCGAAGGCGGCCcccTGGACCGGTACTGACGCTGATGCGCGAAAGCGTG
GGGAGCAAACGGG
>OTU_318
TACGTAGGGTGCGAGCGTTAATCGGAATTACTGGGCGTAAAGGGTGCGCAGGCGGCTTCGCATGTCAGATGTGAAATCCC
CGAGCTTAACTTGGGAATTGCATTTGAAACTACGAGGCTGGAGTGCGGCAGAGGGAGGTGGAATTCCACGTGTAGCGGTG
AAATGCGTAGAGATGTGGAGGAACACCGATGGCGAAGGCAGCCTCCTGGGCCGACACTGACGCTCATGCACGAAAGCGTG
GGGAGCAAACAGG
>OTU_319
TACGGAGGGTGCAAGCGTTATCCGGAATCACTGGGTTTAAAGGGTGCGTAGGCGGCTTAGTAAGTCAGTGGTGAAAGGCT
GTGGCTTAACCATGGAATTGCCATTGATACTGCTGAGCTTGAATAAGGTTGAGGTTGGCGGAATGTGACATGTAGCGGTG
AAATGCTTAGATATGTCATGGAACACCGATTGCGAAGGCAGCTGACTGGACCTGCATTGACGCTGAGGCACGAAAGCGTG
GGGAGCGAACAGG
>OTU_320
GACAGAGGAGGCAAGCGTTGTCCGGACTGACTGGGCGTAAAGCgcgcgcAGGCGGAGGCGGGCGTCGGTGCTGAAAGTCC
ACCGCTTAACGGTGGATGGCGTGCCGATACGCCGCTTCTGGAGGGTGGGCGAGGGTGGTGGAATTGCCGGTGTAGTGGTG
AAATGCGTAGAGATCGGCAGGAACACCCGTGGTGAAAACGGCCACCTAGCCCATACCTGACGCTGAGGCGCGACAGCGTG
GGGAGCGAACTGG
>OTU_321
TACGAAGGgggCTAGCGTTGCTCGGAATTACTGGGCGTAAAGGGCGCGTAGGCGGACAGTTTAGTCAGAGGTGAAAGCCC
AGGGCTCAACCTTGGAATTGCCTTTGATACTGGCTGTCTTGAGTTCGGGAGAGGTGAGTGGAATGCCGAGTGTAGAGGTG
AAATTCGTAGATATTCGGCGGAACACCAGTGGCGAAGGCGACTCACTGGCCCGATACTGACGCTGAGGCGCGAAAGCGTG
GGGAGCAAACAGG
>OTU_322
TACGTAGGGTCCGAGCGTTGTCCGGAATTATTGGGCGTAAAGAGCTCGTAGGCGGTTTGTCGCGTCTGCCGTGAAATCCT
CAGGCTCAACCTGAGGTCTGCGGTGGGTACGGGCAGACTTGAGTGGTGTAGGGGAGACTGGAATTCCTGGTGTAGCGGTG
GAATGCGCAGATATCAGGAGGAACACCGATGGCGAAGGCAGGTCTCTGGGCACTTACTGACGCTGAGGAGCGAAAGCGTG
GGGAGCGAACAGG
>OTU_323
TACAGAGGGTGCGAGCGTTAATCGGAATTACTGGGCGTAAAGCGCACGTAGGTGGCGACGTAAGTCGGGTGTGAAAGCCC
CGGGCTCAACCTGGGAATTGCATTCGAGACTGCATTGCTGGAGTACGGAAGAGGAAGGCGGAATTCCCGGTGTAGCGGTG
AAATGCGTAGATATCGGGAGGAACATCAGTGGCGAAGGCGGCCTTCTGGTCCAGTACTGACACTCAAGTGCGAAAGCGTG
GGGAGCAAACAGG
>OTU_324
GACAGAGGgggCGAGCGTTGCTCGGAATCACTGGGCGTAAAGGGCGCGTAGGCGGGACGGCAAGTCGACTGTGAAAGCCC
CGGGCTCAACCCGGGAGGGTCGGTCGAGACTGTCGTTCTTGAGGggggCAGAGGAGTCTGGAATTCCCGGTGTAGCGGTG
AAATGTGTAGAGATCGGGAGGAACACCGGTGGCGAAGGCGGGGCTCTGGGCCTTACCTGACGCTGAGGCGCGAAAGCGTG
GGGAGCAAACGGG
>OTU_325
TACGAAGGgggCTAGCGTTGTTCGGATTTACTGGGCGTAAAGCGCACGTAGGCGGATCGTTAAGTCGGgggTGAAATCCT
GGAGCTCAACTCCAGAACTGCCTTCGATACTGGCGATCTTGAGTCCGGAAGAGGTGAGTGGAACTCCTAGTGTAGAGGTG
GAATTCGTAGATATTAGGAAGAACACCAGTGGCGAAGGCGGCTCACTGGTCCGGTACTGACGCTGAGGTGCGAAAGCGTG
GGGAGCAAACAGG
>OTU_326
TACAGAGGTCTCAAGCGTTGTTCGGAATCACTGGGCGTAAAGGGTGCGTAGGCGGCTTGATAAGTCAAATGTGAAACACT
GGGGCTCAACCTCAGAATTGCATATGATACTGTCGGGCTAGAGGGCTGAAGAGGAATTTTGAATTCACGGTGTAGCAGTG
AAATGCGTAGATATCGTGAGGAACACCAAAGGCGAAAGCAAAATTCTTGGCAGCTCCTGACGCTCAGGCACGAAGGCTAG
GGGAGCAAACGGG
>OTU_327
AACGTAGACCTCGAGCGTTATCCGGATTTATTGGGCGTAAAGAGCATGTAGGAGGTTTCGcgcgTCTTTCGTTAAAGCCC
AGGGCCTAACCTTGGAAGTGCGGGAGATACGGCGGAACTTGAGGAGGTTAGAGGTGCATGGAACGCACGGTGTAGGGGTG
AAATCCGTTGATATCGTGCGGAACACCAAAGGCGAAGGCAGTGCACTGGGACCTTCCTGACTCTGAGATGCGAAAGCGTG
GGGAGCAAaaaGG
>OTU_328
TACAGAGGGTGCGAGCGTTAATCGGAATTACTGGGCGTAAAGCGCACGTAGGCGGCTTGGTATGTCGGGTGTGAAATCCC
CGGGCTCAACCTGGGAACTGCATCCGAAACTGCCTTGCTCGAGTATGGGAGAGGGAAGTGGAATTTCCGGTGTAGCGGTG
AAATGCGTAGATATCGGAAGGAACATCAGTGGCGAAGGCGACTTCCTGGACCAATACTGACGCTCAGGTGCGAAAGCGTG
GGGAGCAAACAGG
>OTU_329
TACGAAGGgggCTAGCGTTGTTCGGAATTACTGGGCGTAAAGCGCACGTAGGCGGACATTTAAGTCAGGGGTGAAATCCC
GGGGCTCAACCCCGGAACTGCCTTTGATACTGGGTGTCTTGAGTGTGGAAGAGGTGAGTGGAATTGCGAGTGTAGAGGTG
AAATTCGTAGATATTCGCAGGAACACCAGTGGCGAAGGCGGCTCACTGGTCCACAACTGACGCTGAGGTGCGAAAGCGTG
GGGAGCAAACAGG
>OTU_330
TACGGAGGGTGCAAGCATTGATCGGAATTACTGGGCGTAAAGGGCGCGTAGGCGGCTAGAAAAGTCGGATGTGAAATTCC
GGGGCTCAACCCCGGAGCTGCATTTGAAACTctctAGCTAGAGTTCAGTTAGGGTAAACGGAATTCCACGTGTAGCGGTG
AAATGCGTAGATATGTGGAAGAACACCGGTGGTGAAGACGGTTTACTGGGCTGAGACTGACGCTGAGGCGCGAAAGCATG
GGGAGCAAACAGG
>OTU_331
TACGTAGGGTGCGAGCGTTAATCGGAATTACTGGGCGTAAAGCGTGCGCAGGCGGTTTCGCAAGTCAGATGTGAAAGCCC
CGGGCTCAACCTGGGAATTGCGTTTGAAACTGCGAGGCTAGAGTGTGGCAGAGGggggTAGAATTCCACGTGTAGCAGTG
AAATGCGTAGAGATGTGGAGGAATACCGATGGCGAAGGCAGCCcccTGGGCTAACACTGACGCTCATGCACGAAAGCGTG
GGGAGCAAACAGG
>OTU_332
TACGGAGGGTGCGAGCGTTGTTCGGAATTATTGGGCGTAAAGCGCGTGCAGGCGGCTCGCTAAGTCTGATGTGAAAGCCC
CGGGCTCAACCCGGGAAGTGCATTGGAAACTGGCGAACTTGAGTACGGGAGAGGAAAGTGGAATTCCGAGTGTAGGGGTG
AAATCCGTAGATATTCGGAGGAACACCAGTGGCGAAGGCGGCTTTCTGGACCGATACTGACGCTGAGACGCGAAAGCGTG
GGGAGCAAACAGG
>OTU_333
TACGGAGGGTGCAAGCGTTGTTCGGAATCACTGGGCGTAAAGGGCGTGTAGGCGGTCCGCTAAGTCTGATGTGAAAGCCC
GAGGCTTACCCTCGGAAGTGCATTGGAGACTGGCGGACTGGAGTCCCGGAGAGGAGGGTGGAATTCCTGGTGTAGCGGTG
AAATGCGTAGATATCAGGAGGAACACCGGTGGCGAAGGCGGCCCTCTGGACGGTGACTGACGCTGAGACGCGAAAGCGTG
GGGAGCAAACAGG
>OTU_334
GACGTAGGgggCCAGCGTTGTTCGGAATTACTGGGTGTAAAGGGTTCGTAGGCGGTGTGGCAAGTCGGGAGTGAAATTTC
TGGGCTTAACTCAGAACCTGCTTCCGAAACTGCTGTGCTCGAGTGTGGGAGAGGCGCGTGGAATTGCAGGTGTAGCGGTG
AAATGCGTAGATATCTGCAGGAACACCCGTGGCGAAAGCGGCgcgcTGGACCATTACTGACGCTGAGGAACGAAAGCTAG
GGGAGCAAACAGG
>OTU_335
TACGTAGGTGGCGAGCGTTATCCGGAATTATTGGGCGTAAAGAGGGAGCAGGCGGCACTAAGGGTCTGTGGTGAAAGATC
GAAGCTTAACTTCGGTAAGCCATGGAAACCGTAGAGCTAGAGTgtgtgAGAGGATCGTGGAATTCCATGTGTAGCGGTGA
AATGCGTAGATatatGGAGGAACACCAGTGGCGAAGGCGACGATCTGGCGCATAACTGACGCTCAGTCCCGAAAGCGTGG
GGAGCAAATAGG
>OTU_336
TACGGAGGGTGCGAGCGTTGTTCGGAATCACTGGGCGTAAAGGGCgcgcAGGCGGTTTTGTAAGTCAGATGTGAAAGCCC
ATGGCTTAACTGTGGAAGTGCATTTGAAACTGCAAGACTTGAGTACCAGAGGGGAAGGTGGAATTCCCGGTGTAGAGGTG
AAATTCGTAGATATCGGGAGGAATACCGGTGGCGAAGGCGACCTTCTGGCTGGATACTGACGCTGAGGCGCGAAAGCGTG
GGGAGCAAACAGG
>OTU_337
TACGGAGGGTGCGAGCGTTGTCCGGAATCACTGGGCGTAAAGGGCGCGTAGGCGGCGCGGGAAGTCGGTGGTGAAAGCCC
GAGGCTCAACTTCGGGTCGGCCATCGAAACTCCCGGGCTCGAGCACTGTAGAGGCAGATGGAATTCCGGGTGTAGCGGTG
GAATGCGTAGAGATCCGGAAGAACACCGGTGGCGAAGGCGGTCTGCTGGGCAGTTGCTGACGCTGAGGCGCGACAGCGTG
GGGAGCAAACAGG
>OTU_338
AACGTAGGACGCAAGCGTTATCCGGAGTTACTGGGCGTAAAGCGCGGGCAGGCGGCTTGTCAAGTGGGGTGTGAAATCTC
CCGGCTTAACCGGGAGGGGCCATTCCAAACTGATGAGCTGGAGGGCAGTAGAGGTAGGCGGAATTCCGGGTGGAGTGGTG
AAATGCGTAGAGATCCGGAGGAACACCAGAGGCGAAAGCGGCCTACTGGGCTGCACCTGACGCTGAGCCGCGAAAGCCAG
GGGAGCGAACGGG
>OTU_339
TACGTATGGAGCGAGCGTTGTCCGGAATTATTGGGCGTAAAGGGTACGCAGGCGGTTTAATAAGTCGAATGTTAAAGATC
GGGGCTCAACCCCGTAAAGCATTGGAAACTGATAAACTTGAGTAGTGGAGAGGAAAGTGGAATTCCTAGTGTAGTGGTGA
AATACGTAGATATTAGGAGGAATACCAGTAGCGAAGGCGACTTTCTGGACACAAACTGACGCTGAGGTACGAAAGCGTGG
GGAGCAAACAGG
>OTU_340
CACGGggggAGCAAACGTTGTTCGGAATCACTGGGCGTAAAGGGCGCGTAGGCGGCCTCGTAAGTGGTgtgtgAAATGTC
CTGGCTCAACCAGGGAATTGCGCTCCAAACTGCGGGGCTCGAGGGCAGTAGAGGAAGCTGGAATTCCAGGTGTAGCGGTG
AAATGCGTAGATATCTGGAGGAACACCGTTGGCGAAGGCGAGCTTCTGGGCTGTCCCTGACGCTGAAGTGCGAAAGCTGG
gggAGCAAACAGG
>OTU_341
TACGGggggAGCAAACGTTGTTCGGAATCACTGGGCGTAAAGGGCGCGTAGGCGGCCACGTAAGTGGGATGTTAAATCTC
CCGGCTCAACCGGGAACATGCATCTCATACTGCGAGGCTTGAGTACATCAGAGGAGACTGGAATTCCCGGTGTAGCGGTG
AAATGCGTAGATATCGGGAGGAACACCAGTGGCGAAGGCGAGTCTCTGGGATGATACTGACGCTGAGGCGCGAAAGCTAG
GGGAGCAAACGGG
>OTU_342
TACGTAGGgggCAAGCGTTATCCGGATTTACTGGGCGTAAAGCGCGTGTAGGCGGTTGCGTAAGTTGGTTGTGAAATCCC
TCGGCTTAACCGAGGAACTGCGACCAAAACTGCGTGGCTGGAGTGGCAGagagGAAAGTGGAATTCCCGGTGTAGTAGTG
AAATGCGTAGATATCGGGAGGAACACCAGCGGCGAAGGCGACTTTCTGGCTGCTAACTGACGCTGAGACGCGAAAGCTAG
GGGAGCGAACGGG
>OTU_343
TACGGAGGgggCTAGCGTTGTTCGGAATTACTGGGCGTAAAGCGCACGTAGGCGGACTGGAAAGTCAGGGGTGAAATCCC
GGGGCTCAACCCCGGAACTGCCTTTGAAACTCCCGGTCTTGAGGTCGAgagagGTGAGTGGAATTCCGAGTGTAGAGGTG
AAATTCGTAGATATTCGGAGGAACACCAGTGGCGAAGGCGGCTCACTGGCTCGATACTGACGCTGAGGTGCGAAAGCGTG
GGGAGCAAACAGG
>OTU_344
TACAGAGGGTGCGAGCGTTGTCCGGAATCACTGGGCGTAAAGGGCGCGTAGGCGGCCTGGTAAGGTTGCGGTGAAAGCCC
GGGGCTCAACCCCGGGTCGGCCGTGGCAACTGCTGGGCTGGAGCACAGTAGAGGCGGGTGGAATTCCGGGTGTAGCGGTG
GAATGCGTAGAGATCCGGAAGAACACCGGTGGCGAAGGCGGCCCGCTGGGCTGTGACTCTTCGGAGTCTTCAAGCTGACG
CTGAGGCGCGACAGCGTGGGGAGCAAACAGG
>OTU_345
TACAGAGGGTGCTAGCGTTGTTCGGAATTATTGGGCGTAAAGCGCGTGTAGGCGGCCGGCCAAGTCGGATGTGAAAGCCC
TCGGCTTAACCGAGGAAGTGCGTTCGATACTAGCTGGCTCGAGTACCGGAGAGGGTGGTGGAATTCCCGGTGTAGAGGTG
AAATTCGTAGATATCGGGAGGAACACCAGCGGCGAAGGCGACCACCTGGACGGATACTGACGCTGAGACGCGAAAGCGTG
GGGAGCAAACAGG
>OTU_346
TACGTAGGgggCAAGCGTTGTCCGGAATCATTGGGCGTAAAGAGCGTGTAGGCGGCTCGGTAAGTCCGCTCTGAAAGCCC
GGGGCTCAACCCCGGGAGGCGGGCGGATACTGTCGGGCTAGAGTCCGGAAGAGGCGAGTGGAATTCCTGGTGTAGCGGTG
AAATGCGCAGATATCAGGAGGAACACCAATGGCGAAGGCAGCTCGCTGGGACGGTACTGACGCTGAGACGCGAAAGCGTG
GGGAGCAAACAGG
>OTU_347
CACGTAGGCACCAAGCGTTGTCCGGATTTATTGGGCGTAAAGAGCTCGTAGGCGGTTCAGTAAGTCGGTTGTGAAAACTT
TGGGCTTAACCCAAAGCGTGCGTCCGATACTGCTGTGACTTGAGTTCGGTAGGGGAGTGGGGAATTCCTAGTGTAGCGGT
GAAATGCGCAGATATTAGGAGGAACACCGGTGGCGAAGGCGCCACTCTGGGCCGAAACTGACGCTGAGGAGCGAAAGCAT
GGGTAGCAAACAGG
>OTU_348
TACGTAGGTGGCAAGCGTTATCCGGAATTATTGGGCGTAAAGGGTGCGTAGGCGGTTTATTAAGTCTATGGTGAAAGTGC
GGGGCTCAACCCCGTATGGCCATAGAAACTGGTAGACTTGAGTGCAGGAGAGGGCAATGGAATTCCATGTGTAGCGGTAA
AATGCGTAGATatatGGAGGAACACCAGTGGCGAAGGCGGTTGCCTGGCCTGTAACTGACGCTGAAGCACGAAAGCGTGG
GGAGCAAATAGG
>OTU_349
TACGTAGGgggCGAGCGTTGTCCGGATTCATTGGGCGTAAAGAGCTCGTAGGCGGCTTTGCAAGTCGGGTGTGAAACCTC
CAGGCTCAACCTGGAGCCGCCACTCGATACTGCAATGGCTAGAGTCCGGTAGGGGACCACGGAATTCCTGGTGTAGCGGT
GAAATGCGCAGATATCAGGAGGAACACCGGTGGCGAAGGCGGTGGTCTGGGCCGGAACTGACGCTGAGGAGCGAAAGCGT
GGGGAGCGAACAGG
>OTU_350
TACGTAGGTGGCAAGCGTTATCCGGATTTATTGGGCGTAAAGCGAGCGCAGGCGGTTGCTTAGGTCTGATGTGAAAGCCT
TCGGCTTAACCGAAGAAGTGCATCGGAAACCGGGCGACTTGAGTGCAGAAGAGGACAGTGGAACTCCATGTGTAGCGGTG
GAATGCGTAGATatatGGAAGAACACCAGTGGCGAAGGCGGCTGTCTGGTCTGCAACTGACGCTGAGGCTCGAAAGCATG
GGTAGCGAACAGG
>OTU_351
TACGGAGGgggCAAGCGTTACTCGGAATTATTGGGCGTAAAGGGCGCGTAGGCGGTCCCGcgcgTCGGAGGTGAAATCCC
CGGGCTCAACCCGGGAGCTGCCTCCGATACGGCGGGGCTTGAGTCCGGGAGAGGGGAGCAGAATTCCCAGTGTAGCGGTG
AAATGCGTAGATATTGGGAGGAATACCGGTGGCGAAGGCGGCTCCCTGGACCGGTACTGACGCTGAGGCGCGAAAGCGTG
GGTAGCAAACAGG
>OTU_352
TACGTAGGTGGCAAGCGTTGTCCGGAATTACTGGGTGTAAAGGGAGCGTAGGCGGGAAGCCAAGTCAGCTGTGAAAACTA
CGGGCTTAACTTGTAGACTGCAGTTGAAACTGGTTTTCTTGAGTGAAGTAGAGGTTGGCGGAATTCCGAGTGTAGCGGTG
AAATGCGTAGATATTCGGAGGAACACCGGTGGCGAAGGCGGCCAACTGGGCTTTAACTGACGCTGAGGCTCGAAAGTGTG
GGGAGCAAACAGG
>OTU_353
TACGAAGGgggCTAGCGTTGCTCGGAATTACTGGGCGTAAAGCGCACGTAGGCGGCTTCTTAAGTCGGgggTGAAATCCT
GGAGCTCAACTCCAGAACTGCCTTCGATACTGGGGAGCTTGAGTTCGGGAGAGGTGAGTGGAACTGCGAGTGTAGAGGTG
AAATTCGTAGATATTCGCAAGAACACCAGTGGCGAAGGCGGCTCACTGGCCCGATACTGACGCTGAGGTGCGAAAGCGTG
GGGAGCAAACAGG
>OTU_354
TACAGAGGGTGCAAGCGTTGTTCGGAATTATTGGGCGTAAAGGGCGCGTAGGCGGTGTCGCAAGTCCGTGGTGAAATCTC
CAGGCTCAACTTGGAGTCTGCCGCGGAAACTGCGGTGCTAGAGTGTGGGAGAGGTGCGTGGAATTCCCGGTGTAGCGGTG
AAATGCGTAGATATCGGGAGGAACACCTGTGGCGAAAGCGGCGCACTGGACCACAACTGACGCTGAGGCGCGAAAGCTAG
GGGAGCAAACAGG
>OTU_355
TACGGAGGGTGCGAGCGTTGTCCGGAATCACTGGGCGTAAAGGGCGCGTAGGCGGCCCTGGCAGTCGGTGGTGAAAGCCC
GTGGCTCAACTGCGGGTCGGCCACCGATACTCCAGGGCTCGAGTTTGGTAGAGGCAGATGGAATTCCGGGTGTAGCGGTG
GAATGCGTAGAGATCCGGAAGAACACCGGTGGCGAAGGCGGTCTGCTGGGCCAAGACTGACGCTGAGGCGCGACAGCGTG
GGGAGCAAACAGG
>OTU_356
TACAGAGGGTGCAAGCGTTGTTCGGAATTATTGGGCGTAAAGGGCGCGTAGGCGGTGCGGTAAGTCTGTGGTGAAATCTC
CGGGCTCAACTCGGAAATTGCCGCGGAAACTGCCGTGCTGGAGTGTGGGAGAGGTGAGTGGAATTCCCGGTGTAGCGGTG
AAATGCGTAGATATCGGGAGGAACACCTGTGGCGAAAGCGGCTCACTGGACCACAACTGACGCTGAGTGCGCGAAAGCTA
GGGGAGCAAACAGG
>OTU_357
CACGGggggAGCAAGCGTTGTTCGGAATCACTGGGCGTAAAGGGCGTGTAGGCGGTCAGGTAAGTGAGACGTGAAATGCC
TCGGCTCACCCGAGGAGCGGCGTCTCATACTGCTTGGCTTGAGTACGGGAGAGGATGTGGGAATTCCTGGTGTAGCGGTG
AAATGCGTAGATATCAGGAGGAACACCGGTGGCGAAGGCGCACATCTGGCCCGATACTGACGCTGAGGCGCGAAAGCTAG
GGGAGCAAACGGG
>OTU_358
TACAGAGGGTGCAAGCGTTGTTCGGAATTATTGGGCGTAAAGGGTGCGTAGGCGGTGCGGTAAGTCTTTTGTGAAAACTC
CGGGCTCAACTCGGAGCCTGCAAGGGAAACTGCCGTGCTTGAGTATGGGAGAGGTGAGTGGAATTCCCGGTGTAGCGGTG
AAATGCGTAGATATCGGGAGGAACACCTGTGGCGAAAGCGGCTCACTGGACCATAACTGACGCTGATGCACGAAAGCTAG
GGGAGCAAACAGG
>OTU_359
TACGTAGGGAGCAAGCGTTGTTCGGATTTACTGGGCGTAAAGGGCGCGTAGGCGGCGCGGTAAGTCACTTGTGAAATCTC
TGAGCTTAACTCAGAACGGCCAAGTGATACTGCAGTGCTAGAGTGCAGAAGGGGCAATCGGAATTCTTGGTGTAGCGGTG
AAATGCGTAGATATCAAGAGGAACACCTGAGGTGAAGACGGGTTGCTAGGCTGACACTGACGCTGAGGCGCGAAAGCCAG
GGGAGCAAACGGG
>OTU_360
TACGTAGGGAGCAAGCGTTGTTCGGATTTACTGGGCGTAAAGGGCGCGTAGGCGGCGTGTCAAGTCGATTGTGAAATCTC
CGGGCTTAACTCGGAACGGCCAATCGATACTGACGTGCTAGAGTGCAGAAAGGGCAATCGGAATTCTTGGTGTAGCGGTG
AAATGCGTAGATATCAAGAGGAACACCTGAGGCGAAGGCGGGTTGCTAGGCTGACACTGACGCTGATGCGCGAAAGCCAG
GGGAGCAAACGGG
>OTU_361
TACGGAGGGTGCAAACGTTGCTCGGAATCATTGGGCGTAAAGCGCACGTAGGCGGTCCAGCAAGTCGGGTGTGAAAGCCC
TCGGCTTAACCGAGGAAGTGCATTCGAAACTACTGGACTTGAATACTGGAGAGGATCGCGGAATTCCCGGTGTAGAGGTG
AAATTCGTAGATATCGGGAGGAACACCAGTGGCGAAGGCGGCGATCTGGACAGATATTGACGCTGAGGTGCGAAAGCGTG
GGGAGCAAACAGG
>OTU_362
TACGTAGGTGGCAAGCGTTGTTCGGAATTATTGGGCGTAAAGGGCGCGTAGGCGGCTTGTTAAGTCGGCTGTGAAAGCCC
GGGGCTCAACCCCGGAGGGTCAGCCGATACTGGCAAGCTAGAGTACGGAAGAGGTAGCTGGAATTCCCGGTGTAGCGGTG
AAATGCGTAGATATCGGGAGGAACACCTGAGGCGAAGGCGGGCTACTGGGCCGATACTGACGCTGATGCGCGAAAGCCAG
GGGAGCGAACGGG
>OTU_363
TACGTAGGgggCAAGCGTTATCCGGAATTACTGGGTGTAAAGGGTGCGTAGGTGGTATGGCAAGTCAGAAGTGAAAACCC
AGGGCTTAACTCTGGGACTGCTTTTGAAACTGTCAGACTGGAGTGCAGGAGAGGTAAGCGGAATTCCTAGTGTAGCGGTG
AAATGCGTAGATATTAGGAGGAACATCAGTGGCGAAGGCGGCTTACTGGACTGAAACTGACACTGAGGCACGAAAGCGTG
GGGAGCAAACAGG
>OTU_364
TACGTAGGCAGCGAGCGTTGTTCGGAGTTACTGGGCGTAAAGGGTGCGTAGGCGGTCCCTTAAGTTTGGTGTGAAATCTC
CCGGCTCAACTGGGAGGGTGCGCCGGATACTGAGGGGCTAGAGTGCGGGAGAGGAAAGTGGAATTCCTGGTGTAGCGGTG
AAATGCGTAGATATCAGGAGGAACACCGGTGGTGTAAACGGCTTTCTGGACCGTAACTGACGCTGAGGCACGAAAGCGTG
GGGAGCAAACAGG
>OTU_365
GACAGAGGTGGCAAGCGTTGTTCGGATTTACTGGGCGTAAAGAGCGCGTAGGCGGTCCTTTAAGTCGGTGGTGAAATCCC
GGGGCTTAACCCCGGAACTGCCTCCGATACTGTTGGACTTGAGTGCGGGAGAGGGTAGTGGAATTCCCAGTGTAGAGGTG
AAATTCGTAGATATTGGGAAGAACACCAGTGGCGAAGGCAGCTACCTGGACCGCAACTGACGCTGTGGCGCGAAAGCGTG
GGGAGCAAACAGG
>OTU_366
TACAGAGGGTGCGAGCGTTAATCGGAATTACTGGGCGTAAAGCGTGCGTAGACGGCTATCTAAGTCGGGTGTGAAAGCCC
CGGGCTCAACCTGGGAATTGCATTCGAGACTGAATAGCTAGGGTACGGTAGAGGGAAGTGGAATTTCCGGTGTAGCGGTG
AAATGCGTAGATATCGGAAGGAACATCAGTGGCGAAAGCGACTTCCTGGACCAGTACCGACGTTCAGGCACGAAAGCGTG
GGGAGCAAACAGG
>OTU_367
CACGTAGGGCGCAAGCGTTGTCCGGAATTATTGGGCGTAAAGAGCTCGTAGGCGGTCTGTTGCGTCCGCTGTGAAAACTC
GGGGCTTAACCCCGAGCCTGCAGTGGATACGGGCAGACTAGAGGTAGGTAGGGGAGAATGGAATTCCCGGTGTAGCGGTG
AAATGCGCAGATATCGGGAGGAACACCGGTGGCGAAGGCGGTTCTCTGGGCCTTACCTGACGCTGAGGAGCGAAAGCGTG
GGGAGCGAACAGG
>OTU_368
TACGAGGggggCAAGCGTTGTTCGGAATTATTGGGCGTAAAGGGTGCGTAGGCGGTTTGACAAGTCTGATGTGAAATCTA
TGGGCTCAACCCATAGTCTGCATCGGAAACTGTCGGGCTTGAGTATGGGAGAGGTGAGTGGAATTTCCGGTGTAGCGGTG
AAATGCGTAGATATCGGAAGGAACACCTGTGGCGAAAGCGGCTCACTGGACCATTACTGACGCTGAGGCACGAAAGCTAG
GGGAGCAAACAGG
>OTU_369
TACGTAGGgggCAAGCGTTGTCCGGATTTATTGGGCGTAAAGAGCGTGTAGGCGGCCGTACAGGTCAGCTGTGAAAACTC
GAGGCTCAACCTCGAGACGTCGGTTGAAACCGTACGGCTAGAGTCCGGAAGAGGAGAGTGGAATTCCCGGTGTAGCGGTG
AAATGCGCAGATATCGGGAAGAACACCCGTGGCGAAGGCGGCTctctGGGACGGTACTGACGCTGAGACGCGAAAGCGTG
GGGAGCGAACAGG
>OTU_370
TACGGAGGgggCCAGCGTTGTTCGGAATCATTGGGCGTAAAGGGCGCGTAGGCGGCCAGGTAAGTCCGTTGTGAAATCCC
TCGGCTCAACCGAGGAACTGCGACGGATACTGCATGGCTTGAGTCCCGGAGAGGGTGGTGGAATTCCCAGTGTAGCGGTG
AAATGCGTAGATATTGGGAGGAACATCGGTGGCGAAGGCGGCCACCTGGACGGGTACTGACGCTGAGGCGCGAAAGCCAG
GGGAGCAAACAGG
>OTU_371
TACGAAGGGTGCAAGCGTTACTCGGAATTACTGGGCGTAAAGCGTGCGTAGGTGGTTGTTTAAGTCCGTTGTGAAAGCCC
TGGGCTCAACCTGGGAATTGCAGTGGATACTGGGCAACTAGAGTGTGGTAGAGGATGGCGGAATTCCCGGTGTAGCAGTG
AAATGCGTAGAGATCGGGAGGAACATCTGTGGCGAAGGCGGCCATCTGGACCAACACTGACACTGAGGCACGAAAGCGTG
GGGAGCAAACAGG
>OTU_372
GACAGAGGGTGCAAACGTTGCTCGGAATCACTGGGCGTAAAGCGCGTGTAGGCGGCCTTGCACGTCGGGTGTGAAAGCCC
GGGGCTCAACCCCGGCAGTGCACCCGAAACGACGAGGCTAGAGTACTGGAGAGGCAGGTGGAATTCCCGGTGTAGAGGTG
AAATTCGTAGATATCGGGAGGAACACCGGTGGCGAAGGCGACCTGCTGGCCAGTGACTGACGCTGAGACGCGAAAGCGTG
GGGAGCAAACAGG
>OTU_373
TACGTAGGCAGCAAGCGTTGTTCGGAGTTACTGGGCGTAAAGAGTGCGTAGGCGGTGGCCTAAGTTCGGTGTGAAATCTC
CCGGCTTAACTGGGAGGGTGCGCCGGAAACTGGGCTGCTGGAGTGTGGGAAAGGCAAGCGGAATTCCTGGTGTAGCGGTG
AAATGCGTAGATATCAGGAGGAACACCGGCGGTGTAGACGGCTTGCTAGACCATAACTGACGCTGAGGCACGAAAGCGTG
GGTAGCAAACAGG
>OTU_374
GACGGAGGGTGCAAGCGTTGTTCGGATTGACTGGGCGTAAAGGGCGTGTAGGCGGTTGGTCAAGTCTGATGTGAAAGCCC
GGGGCTTAGCTCCGGAAGTGCGTCGGAAACTAGCCAGCTAGAGCGCGATAGAGGAGGGTGGAATTCCTGGTGTAGCGGTG
AAATGCGTAGATATCAGGAGGAACACCGGCGGCGAAGGCGGCCCTCTGGATCGTTGCTGACGCTGAGACGCGAAAGCGTG
GGGAGCAAACAGG
>OTU_375
TACGTAGGgggCTAGCGTTGTCCGGATTTATTGGGCGTAAAGAGCGTGTAGGCGGCCAGGTAGGTCCGTTGTGAAAACTC
GAGGCTCAACCTCGAGACGTCGGCGGAAACCCTCTGGCTAGAGTCCGGAAGAGGAGAGTGGAATTCCTGGTGTAGCGGTG
AAATGCGCAGATATCAGGAAGAACACCCGTGGCGAAGGCGGCTctctGGGACGGTACTGACGCTGAGACGCGAAAGCGTG
GGGAGCAAACAGG
>OTU_376
GACGGAGGGTGCGAGCGTTGTTCGGATTGACTGGGCGTAAAGGGCGTGTAGGCGGTTGGTCAAGTCCGATGTGAAAGCCC
GAGGCTCAGCCTCGGAAGTGCATCGGAAACTAGCCAGCTGGAGCGCGATAGAGGAGGGTGGAATTCCTGGTGTAGCGGTG
AAATGCGTAGATATCAGGAGGAACACCGGCGGCGAAGGCGGCCCTCTGGATCGTTGCTGACGCTGAGACGCGAAAGCGTG
GGGAGCAAACAGG
>OTU_377
TACGTAGGgggCAAGCGTTATCCGGATTTACTGGGTGTAAAGGGAGCGTAGACGGCATGGCAAGTCTGAAGTGAAAGCCC
GGGGCTCAACCCCGGGACTGCTTTGGAAACTGTCAGGCTAGAGTGCTGGAGAGGTAAGTGGAATTCCTAGTGTAGCGGTG
AAATGCGTAGATATTAGGAGGAACACCAGTGGCGAAGGCGGCTTACTGGACAGTGACTGACGTTGAGGCTCGAAAGCGTG
GGGAGCAAACAGG
>OTU_378
TACGGAGGATGCAAGCGTTATCCGGATTCATTGGGTTTAAAGGGTGCGCAGGTGGGCTTGTAAGTCAGTGGTGAAATGCT
GCCGCTTAACGGTAGAATTGCCATTGATACTGCAGGTCTTGAATATGGTTGAGGTAGGCGGAATGTGTTGTGTAGCGGTG
AAATGCATAGATATGACACAGAACACCGATTGCGAAGGCAGCTTACTAAGCCATGATTGACGCTGAGGCACGAAAGCGTG
GGGAGCGAACAGG
>OTU_379
TACAGAGGGTGCAAGCGTTGTTCGGAATTATTGGGCGTAAAGCGCGTGTAGGCGGCTTGGCAAGTCGGGCGTGAAAGCCC
TCAGCTCAACTGAGGAAGTGCACCCGAAACTGCCGAGCTTGAGTGCCGGAGAGGATGGCGGAATTCCCCAAGTAGAGGTG
AAATTCGTAGATATGGGGAGGAACACCGGTGGCGAAGGCGGCCATCTGGACGGTAACTGACGCTGAGACGCGAAAGCGTG
GGGAGCAAACAGG
>OTU_380
AACGTAGGAGGCGAGCGTTATCCGGATTTACTGGGTGTAAAGCGCGTGCAGGCGGTTTGTTAAGTTGGCTGTGAAAGCTC
CCGGCTCAACTGGGAGAGGTCGGTCAAGACTGGCAGACTGGAGAGCAGTAGGGGAAGGTGGAATTCCGGGTGTAGTGGTG
AAATGCGTAGATATCCGGAGGAACACCAGTGGCGAAGGCGGCCTTCTGGACTGCATCTGACGCTCAGACGCGAAAGCTAG
GGGAGCAAACGGG
>OTU_381
TACGTAGGgggCAAGCGTTGTTCGGAATTACTGGGCGTAAAGGGCGCGTAGGCGGCACGGCAAGTCGGGAGTGAAAGGCC
TGGGCTCAACCGAGGAACTGCTTTCGAGACTGCCGAGCTAGAGTGCGGAAGGGGCAACTGGAATTCCCAGTGTAGCGGTG
AAATGCGTAGATATTGGGAAGAACACCTGAGGCGAAGGCGGGTTGCTGGGCCGACACTGACGCTGAGGCGCGAAAGCCAG
GGGAGCAAACGGG
>OTU_382
TACGTATGGAGCAAGCGTTATCCGGATTTACTGGGTGTAAAGGGTGCGTAGGTGGCAGTGCAAGTCAGATGTGAAAGGCC
GGGGCTCAACCCCGGAGCTGCATTTGAAACTGCTCGGCTAGAGTACAGGAGAGGCAGGCGGAATTCCTAGTGTAGCGGTG
AAATGCGTAGATATTAGGAGGAACACCAGTGGCGAAGGCGGCCTGCTGGACTGTTACTGACACTGAGGCACGAAAGCGTG
GGGAGCAAACAGG
>OTU_383
TACGTAGGGTGCGAGCGTTAATCGGAATTACTGGGCGTAAAGCGTGCGCAGGCGGTTCGTTGTGTCCGATGTGAAAGCCC
CGGGCTTAACCTGGGAATGGCATTGGAAACTGGCGAGCTTGAGTGCGGCAGAGGggggTGGAATTCCGCGTGTAGCAGTG
AAATGCGTAGAGATGCGGAGGAACACCGATGGCGAAGGCAGCCcccTGGGTCGACACTGACGCTCAGGCACGAAAGCGTG
GGGAGCAAACAGG
>OTU_384
GACAGAGGTGGCTAGCGTTGTTCGGATTTATTGGGCGTAAAGCGAACGCAGGTGGTTTGGTAAGTCAGGGGTGAAAGTCC
GCAGCTTAACTGCGGCACTGCCTTTGATACTGCCTTTCTTGAGTGCATGAGGgggAAGCGGAATTCCGAGTGTAGAGGTG
AAATTCGTAGATATTCGGAGGAACACCGGTGGCGAAGGCGGCTTCCTGGCATGCAACTGACACTCATGTTCGAAAGCGTG
GGTAGCAAACAGG
>OTU_385
TACGGAGGGTGCGAGCGTTGTTCGGATTTATTGGGCGTAAAGCGCGTGTAGGCGGTTTGGTAAGTCTGATGTGAAAGCCC
CGGGCTCAACCTGGGAAGTGCATTGGATACTGTCAGACTTGAATACGGGAGAGGGAAGTGGAATTCCGAGTGTAGGAGTG
AAATCCGTAGATATTCGGAGGAACACCGGTGGCGAAGGCGGCTTCCTGGACCGATATTGACGCTGAGACGCGAAAGCGTG
GGTAGCAAACAGG
>OTU_386
TACGTAGGgggCAAGCGTTATCCGGATTTACTGGGTGTAAAGGGAGCGTAGACGGCAGTGCAAGTCAGAAGTGAAAGGTC
GGGGCTCAACCCCGGGACTGCTTTTGAAACTGTGCAGCTAGAGTGCAGGAGAGGCAAGCGGAATTCCTAGTGTAGCGGTG
AAATGCGTAGATATTAGGAGGAACACCAGTGGCGAAGGCGGCTTGCTGGACTGTAACTGACGTTGAGGCTCGAAAGCGTG
GGGAGCAAACAGG
>OTU_387
TACGTAGGGTGCGAGCGTTAATCGGAATTACTGGGCGTAAAGCGTGCGCAGGCGGTTTGGCAAGTCAGATGTGAAATCCC
CGAGCTCAACTTGGGAACTGCGTTTGAAACTGCCAGACTAGAATATGTCAGAGGggggTAGAATTCCACGTGTAGCAGTG
AAATGCGTAGAGATGTGGAGGAATACCAATGGCGAAGGCAGCCcccTGGGATAATATTGACGCTCATGCACGAAAGCGTG
GGGAGCAAACAGG
>OTU_388
GACAGAGGgggCAAGCGTTGCTCGGAATCACTGGGCGTAAAGGGCGCGTAGGCGGGTTCGTAAGTCGGTCGTGAAATCTG
CGGGCTCAACCCGGAGGGGACGGCCGAGACTGCGGGTCTTGAGGGGTGCAGAGGAGTCTGGAATTCCCGGTGTAGCGGTG
AAATGTGTAGAGATCGGGAGGAACACCGGTGGCGAAGGCGGGGCTCTGGGCACACCCTGACGCTGAGGCGCGAAAGCGTG
GGGAGCAAACGGG
>OTU_389
TACGGAGGATCCAAGCGTTATCCGGATTTATTGGGTTTAAAGGGTGCGTAGGTGGCCTATTAAGTCAGGGGTGAAAGACG
GTAGCTTAACTATCGCAGTGCCTTTGATACTGATGGGCTTGAATACAGTTGAAGTAGGCGGAATGTGACAAGTAGCGGTG
AAATGCATAGATATGTCACAGAACACCGATTGCGAAGGCAGCTTACTAAAGTGTGATTGACACTGAGGCACGAAAGCGTG
GGGATCAAACAGG
>OTU_390
TACGGAGGGTGCAAGCGTTATCCGGATTTATTGGGTTTAAAGGGTCCGTAGGCGGATCTGTAAGTCAGTGGTGAAATCTC
ACAGCTTAACTGTGAAACTGCCATTGATACTGCAGGTCTTGAGTAAGGTAGAAGTGGCTGGAATAAGTAGTGTAGCGGTG
AAATGCATAGATATTACTTAGAACACCAATTGCGAAGGCAGGTCACTATGTCTTAACTGACGCTGATGGACGAAAGCGTG
GGGAGCGAACAGG
>OTU_391
TACGGggggggCAAGCGTTGTTCGGAATTACTGGGCGTAAAGGGCTCGTAGGCGGCCGCACAAGTCCGACGTGAAATCCC
TCGGCTCAACCGAGGAACTGCGTCGGAAACTAGGTGGCTTGAATCCAAGagagGGATGCGGAATTCCAGGTGTAGCGGTG
AAATGCGTAGATATCTGGAGGAACACCGGTGGCGAAGGCGGCATCCTGGATTGGTATTGACGCTGAGGAGCGAAAGCCAG
GGGAGCAAACGGG
>OTU_392
TACGTAGGGTGCAAGCGTTGCCCGGATTTATTGGGCGTAAAGGGCGCGTAGGCGGCTCTGCACGTCCGTTGTGAAATCGC
CCGGCTCAACTGGGCGGGGTCAGCGGATACGGCGGAGCTTGAGCAAGCTAGGgggCAATGGAATTCCCGGTGTAGTGGTG
GAATGCGTAGATATCGGGAGGAACACCAGTGGCGAAGGCGGTTGCCTGGGGCTTTGCTGACGCTGATGCGCGAAAGCGTG
GGGAGCGATCCGG
>OTU_393
TACAGAGGTCCCAAGCGTTGTTCGGATTCACTGGGCGTAAAGGGTGCGTAGGTGGCCGGGTAAGTTCGGTGTGAAAGCTC
GGAGCTCAACTCCGAAATGGCATTGAATACTATCCGGCTTGAGGGTCGGAGGGGAGACTGGAATTCTCGGTGTAGCAGTG
AAATGCGTAGATATCGAGAGGAACACCAGTGGCGAAGGCGAGTCTCTGGACGACTCCTGACACTGAGGCACGAAAGCTAG
GGGAGCAAACAGG
>OTU_394
TACGTAGGTGGCAAGCGTTATCCGGAATTATTGGGCGTAAAGAGGGAGCAGGCGGCAGCAAGGGTCTGTGGTGAAAGACT
GAAGCTTAACTTCAGTAAGCCATAGAAACCGGGCAGCTGGAGTGCAGGAGAGGATCGTGGAATTCCATGTGTAGCGGTGA
AATGCGTAGATatatGGAGGAACACCAGTGGCGAAGGCGACGATCTGGCCTGTAACTGACGCTCAGTCCCGAAAGCGTGG
GGAGCAAATAGG
>OTU_395
TACGTAGGTGGCAAGCGTTGTCCGGAATCACTGGGCGTAAAGCgcgcgcAGGCGGCGATCTACGTCTGGGGTGAAAGCCC
GGAGCTCAACTCCGGGACTGCCTTGGATACGGGATCGCTTGAGAATTGGAGAGGCAAGGGGAATTCCACGTGTAGCGGTG
AAATGCGTAGATATGTGGAGGAACACCTGTGGCGAAGGCGCCTTGCTGGCCAATTTCTGACGCTGAGGCGCGAAAGCGTG
GGGAGCAAACAGG
>OTU_396
TACGTAGGgggCAAGCGTTATCCGGATTTACTGGGCGTAAAGCGCGTTAAGGCGGCCGGCTAAGTTGGTGGTGAAATTCC
AGGGCTCAACCCTGGAACTGCCTCCAATACTGGTCGGCTCGAGTGCGGGAGAGGAAGGTGGAATTCCCGGTGTAGTAGTG
AAATGCGTAGATATCGGGAGGAACACCAGTGGCGAAGGCGGCCTTCTGGCCCGCAACTGACGCTGTAGCGCGAAAGCGTG
GGGAGCGAACGGG
>OTU_397
AACGTAGGAGGCGAGCGTTATCCGGATTTACTGGGTGTAAAGCGCGTGCAGGCGGTGGAGTAAGTTGGGTGTGAAAGCTC
CTGGCTCAACTGGGAGAGGTCGCTCAAGACTGCTCGACTGGAGAATGGTAGGGGAAGGTGGAATTCCGGGTGTAGTGGTG
AAATGCGTAGATATCCGGAGGAACACCAGTGGCGAAGGCGGCCTTCTAGACCATATCTGACGCTCAGACGCGAAAGCTAG
GGTAGCAAACGGG
>OTU_398
TACAGAGGGTGCGAGCGTTAATCGGAGTTACTGGGCGTAAAGGGCGCGTAGGCGGTTTAGCGAGTGTGATGTGAAAGCCC
CGGGCTTAACCTGGGAAGTGCATCGCAAACGGCTAGACTAGAGTAGATGAGAGGGTGATGGAATTTCCGGTGTAGCGGTG
AAATGCGTAGAGATCGGAAGGAACGTCGATGGCGAAGGCAGTCACCTGGCATCATACTGACGCTGAGGCGCGAAAGCGTG
GGGAGCAAACAGG
>OTU_399
TACGTAGGCAGCAAGCGTTGTTCGGAATTACTGGGCGTAAAGAGTgtgtAGGCGGTGCTCTAAGTCTGTCGTGAAATCTC
CCGGCTCAACTGGGAGGGTGCGGCGGAAACTGGAGTGCTCGAGGATGGGAGAGGTAAGCGGAATTCCTGGTGTAGCGGTG
AAATGCGTAGATATCAGGAGGAACACCTGTGGTGTAGACAGCTTACTGGACCATTTCTGACGCTGAGACACGAAAGCGTG
GGTAGCAAACAGG
>OTU_400
TACGTAGGGAGCGAGCGTTGTCCGGATTTACTGGGTGTAAAGGGTGCGTAGGCGGCTAAGCAAGTCAGATGTGAAATTTA
TGGGCTTAACCCATAACCTGCATTTGAAACTGCGTAGCTTGAGTGAAGTAGAGGCAGGCGGAATTCCCTGTGTAGCGGTG
AAATGCGTAGAGATAGGGAGGAACACCAGTGGCGAAGGCGGCCTGCTGGGCTTTAACTGACGCTGAGGCACGAAAGCGTG
GGTAGCAAACAGG
>OTU_401
TACGTAGGGTGCAAGCGTTAATCGGAATTACTGGGCGTAAAGCGTGCGCAGGCGGTTCGGAAAGAAAGATGTGAAATCCC
AGAGCTTAACTTTGGAACTGCATTtttAACTACCGGGCTAGAGTgtgtCAGAGGGAGGTGGAATTCCGCGTGTAGCAGTG
AAATGCGTAGATATGCGGAGGAACACCGATGGCGAAGGCAGCCTCCTGGGATAACACTGACGCTCATGCACGAAAGCGTG
GGGAGCAAACAGG
>OTU_402
TACAGAGGGTGCAAGCGTTGTCCGGAATCACTGGGCGTAAAGGGCGCGTAGGCGGCCTGGTAAGTAGGgggTGAAATTCT
GCGGCTCAACCGCAGGACTGCCTCCTAAACTGCCTGGCTTGAGCACGGTAGAGGCTGGTGGAATTCCCGGTGTAGCGGTG
GAATGCGTAGAGATCGGGAAGAACATCGGTGGCGAAGGCGGCCAGCTGGGCCGTTGCTGACGCTGAGGCGCGACAGCGTG
GGGAGCAAACAGG
>OTU_403
TACGTAGGGTGCGAGCGTTGTCCGGATTTATTGGGCGTAAAGGGCTCGTAGGCGGCGTGTCGCGTCGGGAGTGAAAGCCC
GCTGCTTAACGGCGGGTTGGCTTCCGGTACGGGCATCGCTGGAGTGCGGCAGGGGAGACTGGAATTCCTGGTGTAGCGGT
GGAATGCGCAGATATCAGGAGGAACACCGGTGGCGAAGGCGGGTCTCTGGGCCGTTACTGACGCTGAGGAGCGAAAGCGT
GGGGAGCGAACAGG
>OTU_404
TACGTAGGGTGCGAGCGTTAATCGGAATTACTGGGCGTAAAGCGTGCGCAGGCGGTTGGCCGTGTCCGATGTGAAAGCCC
CGGGCTTAACCTGGGAATGGCATTGGAAACTGGCTGGCTGGAGTGTGGCAGAGGggggTGGAATTCCACGTGTAGCAGTG
AAATGCGTAGAGATGTGGAGGAACACCGATGGCGAAGGCAGCCcccTGGGCCAACACTGACGCTCAGGCACGAAAGCGTG
GGGAGCAAACAGG
>OTU_405
AACGTAGGgggCAAGCGTTGCTCGGAATTACTGGGCGTAAAGGGTCCGTAGGCGGTGCGGTAAGTCGGAAGTGAAATCCC
GGGGCTTAACCCCGGGGCTGCTCCCGAAACTGCCGCGCTTGAGTGCGGGAGAGGCGAGTGGAATTGCCGGTGTAGCGGTG
AAATGCGTAGATATCGGCAGGAACACCGGAGGCGAAAGCGGCTCGCTGGACCGCGACTGACGCTGAGGGACGAAAGCTAG
GGGAGCAAACAGG
>OTU_406
GACAGAGGGTGCAAACGTTGTTCGGAATTACTGGGCGTAAAGCGCGTGTAGGCTGCTCGGAAAGTCGGGTGTGAAAGCCC
TGGGCTCAACCCAGGAAGTGCACTCGAAACTCCCGAGCTCGAGTCCCGGAGAGGAAAGTGGAATTCTCGGTGTAGAGGTG
AAATTCGTAGATATCGAGAGGAACATCTGTGGCGAAGGCGGCTTTCTGGACGGTGACTGACGCTGAGACGCGAAAGCGTG
GGGAGCAAACAGG
>OTU_407
TACGGAGGgggCTAGCGTTGTTCGGAATTACTGGGCGTAAAGGGCGCGTAGGCGGCGCGATAAGTTGGGCGTGAAAGGCC
CGGGCTCAACCCGGGGACTGCGCTTGATACTGTCGCGCTGTGAGTCCGGGAGAGGATGGCGGAATTCCCAGTGTAGAGGT
GAAATTCGTAGATATTGGGAAGAACACCGGTGGCGAAGGCGGCCATCTGGACCGGCACTGACGCTGAGGCGCGAAAGCGT
GGGGAGCAAACAGG
>OTU_408
GACGTAGGgggCAAGCGTTGTCCGGAATTATTGGGCGTAAAGCGCTCGTAGGTGGATCGACAAGTCTGCAAGCAAAGCCC
CGGGCTCAACTCGGGAATCCGTGTGGAAACTGTCGATCTAGAGGTAGTCAGAGGATGATGGAATTCCCGGTGTAGCGGTG
AAATGCGTAGATATCGGGAGGAACACCAGTGGCGAAGGCGATCATCTGGGGCTAACCTGACACTGAGGAGCGAAAGCTAG
GGGAGCAAACGGG
>OTU_409
TACGTAGGgggCAAGCGTTGTCCGGATTTATTGGGCGTAAAGCGCTCGCAGGTGGTCCGTCGCGTCGTGCGTGAAAGACC
CCGGCTCAACTGGggggCGTCGTGCGATACGGGCGGACTGGAGGCCAGTAGGgggATGCGGAATTCCGGGTGTAGTGGTG
GAATGCGTAGAGATCCGGAGGAACACCAGCGGCGAAGGCGGCATCCTGGACTGGTCCTGACACTCAGGAGCGAAAGCGTG
GGGAGCGATCCGG
>OTU_410
TACGTAGGGTGCGAGCGTTAATCGGAATTACTGGGCGTAAAGCGTGCGCAGGCGGTTCGTTGTGTCTGATGTGAAAGCCC
CGGGCTCAACCTGGGAACTGCATTGGAAACTGGCGGACTGGAGTGTGGCAGAGGggggTGGAATTCCGCGTGTAGCAGTG
AAATGCGTAGAGATGCGGAGGAACACCGATGGCGAAGGCAGCCcccTGGGCCAACACTGACGCTCAGGCACGAAAGCGTG
GGGAGCAAACAGG
>OTU_411
TACGGAGGATCCGAGCGTTATCCGGATTTATTGGGTTTAAAGGGAGCGTAGGCGGGTTGTTAAGTCAGTTGTGAAAGTTT
GCGGCTCAACCGTAAAATTGCAGTTGATACTGGCGACCTTGAGTGCAACAGAGGTAGGCGGAATTCGTGGTGTAGCGGTG
AAATGCTTAGATATCACGAAGAACTCCGATTGCGAAGGCAGCTTACTGGATTGTAACTGACGCTGATGCTCGAAAGTGTG
GGTATCAAACAGG
>OTU_412
TACGAAGGgggCTAGCGTTGTTCGGAATTACTGGGCGTAAAGGGCGCGTAGGCGGCCTCGTCCGTCCGGCGTGAAATGCC
TGGGCTCAACCTAGGAATTGCGCTCGATACAGCGAGGCTAGAGTGTGGGAGAGGTTGGTGGAATTCCCAGTGTAGAGGTG
AAATTCGTAGATATTGGGAAGAACACCGGTGGCGAAGGCGGCCAACTGGACCACAACTGACGCTGAGGCGCGAAAGCGTG
GGGAGCAAACAGG
>OTU_413
TACGGAGGGTGCAAGCGTTATCCGGATTCACTGGGTTTAAAGGGTGCGTAGGCGGGCAGGTAAGTCCGTGGTGAAATCTC
AGAGCTTAACTCTGAAACTGCCATGGATACTATTTGTCTTGAATGTTGTGGAGGTGAGCGGAATATGTCATGTAGCGGTG
AAATGCTTAGATATGACATAGAACACCAATTGCGAAGGCAGCTCACTACACAAATATTGACGCTGAGGCACGAAAGCGTG
GGGATCAAACAGG
>OTU_414
TACGAAGGgggCTAGCGTTGCTCGGAATGACTGGGCGTAAAGGGCGCGTAGGCGGATCTGACAGTCAGGCGTGAAATTCC
CGGGCTCAACCTGGgggCTGCGTTTGATACGTGAGGTCTGGAGTGCGGAAGAGGGTCGTGGAATTCCCAGTGTAGAGGTG
AAATTCGTAGATATTGGGAAGAACACCGGTGGCGAAGGCGGCGACCTGGTCCGTGACTGACGCTGAGGCGCGAAAGCGTG
GGGAGCAAACAGG
>OTU_415
TACGTAGGTGGCAAGCGTTGTCCGGAATTATTGGGCGTAAAGCgcgcgcAGGCGGTTCCTTAAGTCTGATGTGAAAGCCc
ccGGCTCAACCGGGGAGGGTCATTGGAAACTGGGGAACTTGAGTGCAGAAGAGGAGAGCGGAATTCCACGTGTAGCGGTG
AAATGCGTAGAGATGTGGAGGAACACCAGTGGCGAAGGCGGCTctctGGTCTGTAACTGACGCTGAGGCGCGAAAGCGTG
GGGAGCGAACAGG
>OTU_416
TACAGAGGGTGCGAGCGTTGTCCGGAATCACTGGGCGTAAAGGGCGCGTAGGCGGCCCGGTAAGTAGGgggTGAAATCTT
GCGGCTCAACCGCAAAATGGCCTTCTAAACTGCCAGGCTGGAGCACGGTAGAGGCAGGTGGAATTCCCGGTGTAGCGGTG
GAATGCGTAGAGATCGGGAAGAACATCGGTGGCGAAGGCGGCCTGCTGGACCGTTGCTGACGCTGAGGCGCGACAGCGTG
GGGAGCAAACAGG
>OTU_417
TACATAGGgggCAAGCGTTATCCGGAATTATTGGGTGTAAAGGGTGCGTAGACGGGTGTTTAAGTTGGTTGTGAAATCCC
TCGGCTCAACTGAGGAACTGCAACCAAAACTGGATATCTTGAGTGTCGGAGAGGAAAGTGGAATTCCTAGTGTAGCGGTG
AAATGCGTAGATATTAGGAGGAACACCAGTGGCGAAGGCGACTTTCTGGACGATAACTGACGTTGAGGCACGAAAGTGTG
GGGAGCAAACAGG
>OTU_418
TACGTAGGGTGCGAGCGTTAATCGGAATTACTGGGCGTAAAGCGTGCGCAGGCGGTTTCGTAAGACAGACGTGAAATCCC
CGGGCTCAACCTGGGAACTGCGTTTGTGACTGCGAGGCTAGAGTATGGCAGAGGggggTGGAATTCCACGTGTAGCAGTG
AAATGCGTAGAGATGTGGAGGAACACCGATGGCGAAGGCAGCCcccTGGGCCAATACTGACGCTCATGCACGAAAGCGTG
GGGAGCAAACAGG
>OTU_419
GACAGAGGgggCAAGCGTTGCTCGGAATCACTGGGCGTAAAGGGCGCGTAGGCGGGATGGCAAGTCAGTCGTGAAATCtc
tcGGCTCAACCGAGAAACGTCGGCTGATACTGCCGTTCTTGAGGGATGCAGAGGAGACTGGAATTCCCGGTGTAGCGGTG
AAATGTGTAGAGATCGGGAGGAACACCGGTGGCGAAGGCGGGTCTCTGGGCATCTCCTGACGCTGAGGCGCGAAAGCGTG
GGGAGCAAACGGG
>OTU_420
CACGTAGGGGCCAAGCGTTGTCCGGATTTATTGGGCGTAAAGAGCTCGTAGGCGGTTCGGTAAGTCGGGTGTGAAACCTC
CAGGCTCAACCTGGAGACGCCACCCGATACTGCTGTGACTGGAGTCCGGTAGGGGAGCGTGGAATTCCTGGTGTAGCGGT
GAAATGCGCAGATATCAGGAGGAACACCAGCGGCGAAGGCGGCGCTCTGGGCCGGTACTGACGCTGAGGAGCGAAAGCGT
GGGTAGCAAACAGG
>OTU_421
TACGTAGGGTGCGGGCGTTAATCGGAATTACTGGGCGTAAAGCGTGCGCAGGCGGCTCCTTAAGTCAGATGTGAAATCCC
CGGGCTTAACCTGGGAACTGCGTTTGAAACTGGGGAGCTTGAGTGTGGAAGAGGggggTGGAATTCCAGGTGTAGCAGTG
AAATGCGTAGAGATCTGGAGGAACACCGATGGCGAAGGCAGCCcccTGGGCTAACACTGACGCTCATGCACGAAAGCGTG
GGGAGCAAACAGG
>OTU_422
TACGGAGGGTGCAAACGTTGCTCGGAATCATTGGGCGTAAAGCGCACGTAGGCGGCCTGTTAAGTCGGGTGTGAAAGCCC
TGGGCTCAACCCAGGAAGTGCACTCGAAACTGGCGGGCTTGAATATGGAAGAGGGTCGCGGAATTCCCGGTGTAGAGGTG
AAATTCGTAGATATCGGGAGGAACACCAGTGGCGAAGGCGGCGACCTGGGCCAATATTGACGCTGAGGTGCGAAAGCGTG
GGGAGCAAACAGG
>OTU_423
GACAGAGGTGCCGAGCGTTAGGCGGAATCACTGGGCTTAAAGCGTgtgtAGGCGGAAGCGTAAGTGCCTTGTGAAATCCC
ACGGCTCAACCGTGGAACTGCTGGGCATACTGCGTTTCTTGAGCCAATCAGGGGTCGTCGGAACAAACGGTGGAGCGGTG
AAATGCGTAGATATCGTTTGGAACGCCAAAGGCGAAAGCAGACGACTGGGATTGCGCTGACGCTGAGACACGAAAGCCAG
GGGAGCAAACGGG
>OTU_424
TACGTAGGgggCAAGCGTTGTCCGGATTTACTGGGTGTAAAGGGCgcgcAGGCGGATTGATAAGTCAGAGGTGAAATCCT
GCAGCTCAACTGCAGAACTGCCTTTGATACTGCCAATCTTGAGTACGGAAGagagagaCGGAATTCCAGGTGTAGTGGTG
AAATACGTAGATATCTGGAAGAACACCAGTTGCGAAGGCGGTCTCTTGGTCCGTTACTGACGCTCAGGCGCGAAAGCGTG
GGTAGCAAACAGG
>OTU_425
TACGTAGGgggCAAGCGTTGTTCGGAATTACTGGGCGTAAAGAGCGCGTAGGCGGTATGGCAGGTTCGGTGTGAAATCTC
CCGGCTTAACTGGGAGGGGCCGCCGAAAACGGCCGTGCTGGAGTACGGAAGAGGGGAGTGGAATTCCCGGTGTAGCGGTG
AAATGCGTAGATATCGGGAGGAACACCAGTGGCGAAGGCGGCTCCCTGGTCCGTAACTGACGCTGAGGCGCGAAAGCTAG
GGGAGCAAACAGG
>OTU_426
TACGGAGGGTGCGAGCGTTAATCGGAATTACTGGGCGTAAAGCGCACGTAGGCGGTCGTGTAAGTCGGATGTGAAAGCCC
TGGGCTTAACCTGGGAACTGCACCCGATACTGCATGGCTAGAGTATGGGAGAGGGAAGCGGAATTTCCGGTGTAGCGGTG
AAATGCGTAGATATCGGAAGGAACACCAATGGCGAAGGCAGCTTCCTGGCCCAATACTGACGCTCAGGTGCGAAAGCGTG
GGGATCAAACAGG
>OTU_427
TACGGAGGGTGCGAGCGTTATCCGGAATCACTGGGTTTAAAGGGTGCGTAGGCGGCGAGGTAAGTCAGTTGTGAAATACC
CCGGCTTAACCGGTGGGAGTGCGATTGATACTGCTTTGCTTGAAAGAGGTTGAGGTAAGCGGAATGTGGCATGTAGCGGT
GAAATGCATAGATATGCCATAGAACACCGATTGCGAAGGCAGCTTGCTGGGCCTTCTTTGACGCTGAGGCACGAAAGCGT
GGGGAGCAAACAGG
>OTU_428
TACGTAGGTGGCAAGCGTTGTCCGGATTTATTGGGTTTAAAGGGTGCGTAGGCGGTCATGTAAGTCAGTGGTGAAATACG
GCAGCTCAACTGTCGAGGTGCCATTGATACTGtgtgACTTGAGTACAGACGAGGTAGGCGGAATTGACGGTGTAGCGGTG
AAATGCTTAGATATCGTCAAGAACACCGATAGCGAAGGCAGCTTACTAGACTGTAACTGACGCTGAGGCACGAAAGTGTG
GGGATCAAACAGG
>OTU_429
TACGTAGGGTGCGAGCGTTAATCGGAATTACTGGGCGTAAAGCGTGCGCAGGCGGTTTTGTAAGACAGGTGTGAAATCCC
CGGGCTTAACCTGGGAACTGCGCTTGTGACTGCAAGACTCGAGTGCGGCAGAGGggggTGGAATTCCGCGTGTAGCAGTG
AAATGCGTAGATATGCGGAGGAACACCGATGGCGAAGGCAGCCcccTGGGTCGACACTGACGCTCATGCACGAAAGCGTG
GGGAGCAAACAGG
>OTU_430
TACGGggggggCAAGCGTTGTTCGGAATTACTGGGCGTAAAGGGCCAGTAGGCGGCCAACTAAGTCGGATGTGAAATCCC
CAGGCTCAACTTGGGAACTGCATCCGATACTGGATGGCTTGAATTCGGGAGAGGGATGCAGAATTCCAGGTGTAGCGGTG
AAATGCGTAGATATCTGGAGGAATACCGGTGGCGAAGGCGGCATCCTGGACCGACATTGACGCTGAACGGCGAAAGCTAG
GGGAGCAAACGGG
>OTU_431
TACAGAGGGTGCAAGCGTTAATCGGAATTACTGGGCGTAAAGCGCACGCAGGCGGCTGCATAAGCCGGTCGTGAAATCCC
CGGGCTTAACCTGGGAATTGCGATCGGGACTGTGCGGCTAGAGTGTTGGAGAGGGCAGCGGAATTCCAGGTGTAGCGGTG
AAATGCGTAGATATCTGGAGGAACATCAGTGGCGAAGGCGGCTGCCTGGCCAAACACTGACGCTCAGGTGCGAAAGCGTG
GGGAGCAAACAGG
>OTU_432
TACGGAGGGTGCAAGCGTTGTTCGGATTTACTGGGCGTAAAGGGCGTGTAGGCGGATGTGCAAGCTGGgggTGAAAGGCC
AGGGCCTAACCCGGGACGACCTCCCAGAACTGCGCATCTAGAGACGGTCAGAGGCAGGTGGAATTCCTGGTGTAGAGGTG
AAATTCGTAGAGATCAGGAGGAACACCGGCGGCGAAGGCGGCCTGCTGGGACTTGTCTGACGCTGAGGCGCGAAAGCGTG
GGGAGCAAACAGG
>OTU_433
GACAGAGGATGCAAACGTTGCTCGGAATTACTGGGCGTAAAGCGCGTGTAGGCGGTTTCGCACGTCCGGTGTGAAAGCCC
AGGGCTCAACCCTGGAAGTGCACTGGATACGACGGAGCTGGAGTACTGAAGAGGAGAGCGGAATTCCCGGTGTAGAGGTG
AAATTCGTAGATATCGGGAGGAACACCAGTGGCGAAGGCGGCTctctGGGCAGATACTGACGCTGAGACGCGAAAGCATG
GGGAGCAAACAGG
>OTU_434
AACGTAGGAGGCGAGCGTTATCCGGATTTACTGGGTGTAAAGCGCGTGCAGGCGGTTGGCTAAGTTGGGTGTGAAAGCTC
CTGGCTCAACTGGGAGAGGTCGCTCAAGACTGGCCGACTGGAGAGCAGTAAGGGAAGGTGGAATTCCGGGTGTAGTGGTG
AAATGCGTAGATATCCGGAGGAACACCAGTGGCGAAGGCGGCCTTCTGGACTGCTTCTGACGCTCAGACGCGAAAGCTAG
GGGAGCAAACGGG
>OTU_435
CACGGggggAGCAAGCGTTGTTCGGATTCATTGGGCGTAAAGAGCTCGTAGGTGGCTCTGTAAGTCGGTGGTGAAAGCCC
ACGGCTCAACCGTGGATACGCCTCCGAAACTGTGGAGCTTGAGGCTGGGAGAGGAGATCGGAATTCCTGGTGTAGCGGTG
AAATGCGTAGATATCAGGAGGAACACCGGTGGCGAAGGCGGATCTCTGGACCAGTTCTGACACTGAGGAGCGAAAGCCAG
GGGAGCAAACAGG
>OTU_436
AACGTAGGTGGCAAGCGTTGTCCGGAATTACTGGGTGTAAAGGGAGCGCAGGCGGAGCGGCAAGTTGGAGGTGAAACCCA
TGGGCTCAACCCATGAACTGCCTTCAAAACTGTCGGTCTTGAGTGGTGTAGAGGTAAGCGGAATTCCCGGTGTAGCGGTG
GAATGCGTAGATATCGGGAGGAACACCAGTGGCGAAGGCGGCTTACTGGGCACTAACTGACGCTGAGGCTCGAAAGCATG
GGTAGCAAACAGG
>OTU_437
TACGTAGGGTGCAAGCGTTAATCGGAATTACTGGGCGTAAAGCGTGCGCAGGCGGTTATGCAAGACAGATGTGAAATCCC
CGGGCTCAACCTGGGAACTGCATTTGTGACTGCATGGCTAGAGTACGGTAGAGGgggATGGAATTCCACGTGTAGCAGTG
AAATGCGTAGATATGTGGAGGAACACCGATGGCGAAGGCAATCCCCTGGACCTGTACTGACGCTCATGCACGAAAGCGTG
GGGAGCAAACAGG
>OTU_438
TACGTAGGGTGCGAGCGTTAATCGGAATTACTGGGCGTAAAGCGTGCGCAGGCGGTGAGTTAAGTCTGCTGTGAAAGCCC
CGGGCTCAACCTGGGAATGGCAGTGGAAACTGGCTCGCTGGAGTGTGGCAGAGGggggTGGAATTCCGCGTGTAGCAGTG
AAATGCGTAGAGATGCGGAGGAACACCGATGGCGAAGGCAGCCcccTGGGCCAACACTGACGCTCAGGCACGAAAGCGTG
GGGAGCAAACAGG
>OTU_439
TACGTAGGGCGCGAGCGTTGTCCGGATTTATTGGGCGTAAAGAGCTCGTAGGTGGCCTGTTGCGTCTGCCGTGAAAGCCC
GTGGCTTAACTGTGGGTTTGCGGTGGATACGGGTGGGCTTGAGGCAGGTAGGGGAGAATGGAATTCCCGGTGTAGCGGTG
AAATGCGCAGATATCGGGAGGAACACCGGTGGCGAAGGCGGTTCTCTGGGCCTGTTCTGACACTGAGGAGCGAAAGCGTG
GGGAGCGAACAGG
>OTU_440
TACGGAGGGTGCGAGCGTTGTTCGGAATCACTGGGCGTAAAGCGCGTGTAGGCGGCTTCTTAAGTCTGGTGTGAAAGCCC
GGGGCTTACCcccGGAAGTGCACTGGATACTGGGAGGCTAGAGTACCGGAGAGGAGGGTGGAATTCCTGGTGTAGCGGTG
AAATGCGTAGATATCAGGAGGAACACCGGTGGCGAAGGCGGCCCTCTGGACGGCTACTGACGCTGAGACGCGAAAGCGTG
GGGAGCAAACAGG
>OTU_441
TACGTAGGTGGCAAGCGTTGTCCGGAATTATTGGGCGTAAAGCgcgcgcAGGCGGTTTCTTAAGTCTGATGTGAAAGCCc
ccGGCTCAACCGGGGAGGGTCATTGGAAACTGGGAAACTTGAGTGCAGAAGAGGAAAGTGGAATTCCAAGTGTAGCGGTG
AAATGCGTAGAGATTTGGAGGAACACCAGTGGCGAAGGCGACTTTCTGGTCTGTAACTGACGCTGAGGCGCGAAAGCGTG
GGGAGCAAACAGG
>OTU_442
TACGGAGGGTGCGAGCGTTGTCCGGAATCACTGGGCGTAAAGGGCGCGTAGGCGGCCGAGCAAGGTCGCGGTGAAAGCCC
GGGGCTCAACCCCGGGTCGGCCGTGGCAACTACTCGGCTCGAGCACTGTAGGGGCGGGTGGAATTCCGGGTGTAGCGGTG
GAATGCGTAGAGATCCGGAAGAACACCGGTGGCGAAGGCGGCCCGCTGGGCAGGAAGGCTCGCAAGAGCCGGCTGACGCT
GAGGCGCGACAGCGTGGGGAGCAAACAGG
>OTU_443
GACAGAGGgggCAAGCGTTGCTCGGAATCACTGGGCGTAAAGGGCGCGTAGGCGGGTTCGCAAGTCGGTCGTGAAAGCCC
CGGGCTCAACCCGGGAGAGTCGGCCGAGACTGTGGGTCTTGAGGGGCGCAGAGGAGACTGGAATTCCCGGTGTAGCGGTG
AAATGTGTAGAGATCGGGAGGAACACCGGTGGCGAAGGCGGGTCTCTGGGCGCACCCTGACGCTGAGGCGCGAAGGCGTG
GGGAGCAAACGGG
>OTU_444
TACGAAGGgggCGAGCGTTGTTCGGATTTACTGGGCGTAAAGGGCgcgcAGGCGGCGTATCAAGTCAGGCGTGAAAGCCC
CGGGCTTAACCTGGGAATTGCGTCTGGGACTGGTATGCTAGAGTTCGGGAGAGGAGAGTGGAATTCCCAGTGTAGAGGTG
AAATTCGTAGATATTGGGAAGAACACCGGTGGCGAAGGCGGCTctctGGACCGAGACTGACGCTGAGGCGCGAAAGCGTG
GGGAGCAAACAGG
>OTU_445
TACGTAGGTGGCAAGCGTTGTCCGGATTTACTGGGCGTAAAGGATGCGTAGGCGGATACTTAAGTCAGATGTGAAAATCC
CGGGCTTAACTTGGGAACTGCATTTGAAACTGGGTATCTAGAGTGCGGGAGAGGAAAGTGGAATTCCTAGTGTAGCGGTG
AAATGCGTAGAGATTAGGAAGAACACCAGTGGCGAAGGCGACTTTCTGGACCGTAACTGACGCTGAGGCATGAAAGCGTG
GGGAGCAAACAGG
>OTU_446
TACGAAGGgggCTAGCGTTGTTCGGAATTACTGGGCGTAAAGGGCGTGTAGGCGGCCCGTTAAGACAGGTGTGAAATTCC
TGGGCTCAACCCAGGACGTGCGCCTGTGACTGGCGGGCTTGAGTCCGGGAGAGGATGGTGGAACTCCCAGTGTAGAGGTG
AAATTCGTAGATATTGGGAAGAACACCCGTGGCGAAGGCGGCCATCTGGACCGGTACTGACGCTAAGGCGCGACAGCGTG
GGGAGCAAACAGG
>OTU_447
AACGTAGGAGGCAAGCGTTATCCGAATTTACTGGGCGTAAAGCGTGTGCAGGCGGTTCGGTAAGTTGGGTGTGAAATCTC
CCGGCTCAACTGGGAGAGGTCGCTCAAGACTGCCGGACTGGAGGGCGGTAGAGGGAGGTGGAATTCCGGGTGTAGTGGTG
AAATGCGTAGATATCCGGAGGAACACCTGTGGCGAAAGCGGCCTCCTGGACCGTACCTGACGCTGAGACACGAAAGCTAG
GGGAGCGAACGGG
>OTU_448
TACGTAGGATCCGAGCGTTATCCGAATTTACTGGGCGTAAAGCGCGTGCAGGCGGTTTGATAAGTTGGATGTGAAAGCTC
CCGGCTCAACTGGGAGAGGCCGTTCAAAACTATCAGACTTGAGGACGGTAGAGGAAGGTAGAATTCCCGGTGTAGTAGTG
AAATGCGTAGATATCGGGAGGAATACCAGTGGCGAAGGCGGCCTTCTGGACCGTTCCTGACGCTCAGACGCGAAAGCTAG
GGGAGCGAACGGG
>OTU_449
TACGTAGGGAGCAAGCGTTATCCGGATTTATTGGGTGTAAAGGGTGCGTAGACGGGAAAACAAGTTAGTTGTGAAATCCC
TCGGCTTAACTGAGGAACTGCAACTAAAACTATTtttCTTGAGTGTTGGAGAGGAAAGTGGAATTCCTAGTGTAGCGGTG
AAATGCGTAGATATTAGGAGGAACACCAGTGGCGAAGGCGACTTTCTGGACAATAACTGACGTTGAGGCACGAAAGTGTG
GGGAGCAAACAGG
>OTU_450
TACAGAGGgggCGAGCGTTATTCGGAATTATTGGGCGTAAAGGGCGCGTAGGCGGCTAGGTAAGTCCCGGGTGAAATCCC
TCGGCTCAACCGAGGAACTGCCTTGGAAACTGCCTGGCTTGAGGCCGGGAGAGGATGGTGGAATTCCCAGTGTAGCGGTG
AAATGCGTAGATATTGGGAGGAACACCGGTGGCGAAGGCGGCCATCTGGACCGGTCCTGACGCTGATGCGCGAAAGCGTG
GGGAGCAAACAGG
>OTU_451
TACGAAGGgggCTAGCGTTGTTCGGAATCACTGGGCGTAAAGCGCACGTAGGCGGATCTTTAAGTCAGGGGTGAAATCCC
GAGGCTCAACCTCGGAACTGCCTTTGATACTGGAGGTCTCGAGTCCGGGAGAGGTGAGTGGAACTGCGAGTGTAGAGGTG
AAATTCGTAGATATTCGCAAGAACACCAGTGGCGAAGGCGGCTCACTGGCCCGGAACTGACGCTGAGGTGCGAAAGCGTG
GGGAGCAAACAGG
>OTU_452
TACGTAGGgggCGAGCGTTGTTCGGAATTATTGGGCGTAAAGGGCGTGTAGGCGGTGCGGTAAGTCGGGCGTGAAATCTC
CAGGCTTAACCTGGAGGGGTCGTTCGAAACTGCCGTGCTCGAGTGTGGGAGAGGAAAGCGGAATTCCCGGTGTAGCGGTG
AAATGCGTAGATATCGGGAGGAACACCTGCGGCGAAGGCGGCTTTCTGGACCACAACTGACGCTGAGGCGCGAAAGCTAG
GGGAGCAAACAGG
>OTU_453
TACATAGGgggCAAGCGTTATCCGGAATTATTGGGTGTAAAGGGTGCGTAGACGGAAGAACAAGTTGGTTGTGAAATCCC
TCGGCTCAACTGAGGAACTGCAACCAAAACTATTCTCCTTGAGTGTCGGAGAGGAAAGTGGAATTCCTAGTGTAGCGGTG
AAATGCGTAGATATTAGGAGGAACACCAGTGGCGAAGGCGACTTTCTGGACGATAACTGACGTTGAGGCACGAAAGTGTG
GGGAGCAAACAGG
>OTU_454
TACAGAGGgggCGAGCGTTGTTCGGAATTACTGGGCGTAAAGGGCGCGTAGGCGGCCACCTCAGTCGGACGTGAAATCCC
CGGGCTCAACCCGGGAACTGCGTCCGATACTGGGTGGCTAGAGTCCGGGAGAGGGAAGTGGAATTCCAGGTGTAGCGGTG
AAATGCGTAGATATCTGGAGGAACACCGGTGGCGAAGGCGGCTTCCTGGACCGGTACTGACGCTGAGGCGCGAAAGCCAG
GGGAGCAAACGGG
>OTU_455
TACGTAGGgggCTAGCGTTGTCCGGAATCATTGGGCGTAAAGAGCGTGTAGGCGGCTTGGTAAGTCCGCTGTGAAAGTCC
AGGGCTCAACCCTGGAAAGCCAGTGGAAACTGTCAAGCTAGAGTCCGGAAGAGGCGAGTGGAACTCCTGGTGTAGCGGTG
AAATGCGCAGATATCAGGAAGAACACCAATGGCGAAGGCAGCTCGCTGGGACGGTACTGACGCTGAGACGCGAAAGCGTG
GGGAGCAAACAGG
>OTU_456
TACAGAGGgggCGAGCGTTATTCGGAATTATTGGGCGTAAAGGGCGCGTAGGCGGCTTCGCAAGTGGAAGGTGAAATCCC
TCGGCTTAACCGAGGAACTGCCTTCCAAACTGCATTGCTTGAGTCCGGGAGAGGTGAGTGGAATTCCCAGTGTAGCGGTG
AAATGCGTAGATATTGGGAGGAACACCAGTGGCGAAGGCGGCTCACTGGACCGGAACTGACGCTGAGGCGCGAAAGCGTG
GGGAGCAAACGGG
>OTU_457
TACGTAGGgggCTAGCGTTATCCAGATTTACTGGGCGTAAAGCGCGTGTAGGCGGCTGGTTAAGCGTGATGTGAAATCTT
CGGGCTCAACCCGAAAACTGCATTGCGAACTGGCCTGGCTAGAGTGCAGGAGAGGGAAGCGGAATTCCAGGTGTAGCGGT
GAAATGCGTAGATATCTGGAGGAACACCAGTGGCGAAGGCGGCTTCCTGGCCTGTAACTGACGCTGAGACGCGAAAGCGT
GGGGAGCGAACCGG
>OTU_458
TACGTAGGTCCCGAGCGTTGTCCGGATTTATTGGGCGTAAAGCGAGCGCAGGCGGTTAGATAAGTCTGAAGTTAAAGGCT
GTGGCTTAACCATAGTACGCTTTGGAAACTGTTTAACTTGAGTGCAAGAGGGGAGAGTGGAATTCCATGTGTAGCGGTGA
AATGCGTAGATatatGGAGGAACACCGGTGGCGAAAGCGGCTctctGGCTTGTAACTGACGCTGAGGCTCGAAAGCGTGG
GGAGCAAACAGG
>OTU_459
TACAGAGGTCCCAAGCGTTGTTCGGATTCACTGGGCGTAAAGGGTGCGTAGGCGGTCGTATAAGTCTGATGTGAAAGCTC
GGAGCTCAACTCCGAAATGGCATTGGATACTATGCGGCTAGAGGTTGGGAGGggggACTGGAATTCTCGGTGTAGCAGTG
AAATGCGTAGATATCGAGAGGAACACCAGTGGCGAAGGCGAGTCCCTGGACCAATCCTGACGCTGAGGCACGAAAGCCAG
GGGAGCAAACGGG
>OTU_460
TACGGAGGGTGCTAGCGTTGTTCGGAATTATTGGGCGTAAAGAGCGTGTAGGCGGCCAGGTAAGTCAGATGTGAAAACCC
TTGGCTTAACTAAGGAAGCGCATTTGAAACTGTCTGGCTTGAGTACGGGAGGGGAAAGCGGAATTCCCGGTGTAGAGGTG
AAATTCGTAGATATCGGGAGGAACACCGGTGGCGAAGGCGGCTTTCTGGACCGATACTGACGCTGAGACGCGAAAGCGTG
GGGAGCAAACAGG
>OTU_461
TACGGAAGGTCCGGGCGTTATCCGGATTTATTGGGTTTAAAGGGAGCGTAGGCCGGAGATTAAGCGTGTTGTGAAATGTA
GACGCTCAACGTCTGCACTGCAGCGCGAACTGGTTTCCTTGAGTACGCACAAAGTGGGCGGAATTCGTGGTGTAGCGGTG
AAATGCTTAGATATCACGAAGAACTCCGATTGCGAAGGCAGCTCACTGGAGCGCAACTGACGCTGAAGCTCGAAAGTGCG
GGTATCGAACAGG
>OTU_462
CACGTAGGGACCGAGCGTTGTCCGGATTTATTGGGCGTAAAGAGCTCGTAGGCGGTTCGGTAAGTCGGGTGTGAAAGCTC
CAGGCTCAACTTGGAGAGGCCACCCGATACTGCCGTGACTTGAGTCCGGTAGGGGAGTGGGGAATTCCTGGTGTAGCGGT
GAAATGCGCAGATATCAGGAGGAACACCGGTGGCGAAGGCGCCACTCTGGGCCGGCACTGACGCTGAGGAGCGAAAGCGT
GGGTAGCAAACAGG
>OTU_463
TACGGAGGgggCCAGCGTTGTTCGGAATCATTGGGCGTAAAGGGCGCGTAGGCGGCTTGGTAAGTCCGTTGTGAAATCCC
TCGGCTCAACCGAGGAACTGCGACGGATACTGCTTGGCTTGAGTCCCGGAGAGGGTAGCGGAATTCCCAGTGTAGCGGTG
AAATGCGTAGATATTGGGAGGAACATCGGTGGCGAAGGCGGCTACCTGGACGGGTACTGACGCTGATGCGCGAAAGCTAG
GGGAGCAAACAGG
>OTU_464
TACAGAGGGTGCGAGCGTTGTTCGGAATTATTGGGCGTAAAGGGCGCGTAGGCGGTCGCGTAAGTCACCTGTGAAATCTC
CCGGCTCAACTGGGAGCCTGCAGGCGAAACTGCGTGGCTGGAGTGTGGGAGAGGTGCGTGGAATTCCCGGTGTAGCGGTG
AAATGCGTAGATATCGGGAGGAACACCTGTGGCGAAAGCGGCGCACTGGACCACAACTGACGCTGAGGCGCGAAAGCTAG
GGGAGCAAACAGG
>OTU_465
TACGGAGGgggCTAGCGTTGTTCGGAATTACTGGGCGTAAAGCGCACGTAGGCGGATTGTTAAGTCAGGGGTGAAATCCC
GAGGCTCAACCTCGGAACTGCCTTTGATACTGGCAATCTCGAGTCCGGAAGAGGTGAGTGGAATTCCTAGTGTAGAGGTG
AAATTCGTAGATATTAGGAAGAACACCAGTGGCGAAGGCGGCTCACTGGTCCGGTACTGACGCTGAGGTGCGAAAGCGTG
GGGAGCAAACAGG
>OTU_466
TACGGAGGGTGCGAGCGTTGTTCGGATTTATTGGGCGTAAAGCGCGTGTAGGCGGTTTCTTAAGTCTGATGTGAAAGCCC
CGGGCTCAACCTGGGAAGTGCATTGGAAACTGGGAGACTTGAGTACGGGAGAGGGTAGTGGAATTCCCAGTGTAGGAGTG
AAATCCGTAGATATTGGGAGGAACACCGGTGGCGAAGGCGGCTACCTGGACCGATACTGACGCTGAGACGCGAAAGCGTG
GGGAGCAAACAGG
>OTU_467
TACGTAGGGTGCGAGCGTTAATCGGAATTACTGGGCGTAAAGGGTGCGCAGGCGGCATCGCAAGTCAGGCGTGAAATCCC
CGGGCTTAACCTGGGAATGGCGCTTGAAACTACGGTGCTGGAGTATGGCAGAGGGAGGTGGAATTCCACGTGTAGCGGTG
AAATGCGTAGAGATGTGGAGGAACACCGATGGCGAAGGCAGCCTCCTGGGCCAATACTGACGCTCATGCACGAAAGCGTG
GGGAGCAAACAGG
>OTU_468
TACAGAGACTGCAAGCGTTATTCGGATTCACTGGGCGTAAAGGGTGCGCAGGCGGCCAAATGTGTCAGGTGTGAAAGCCC
GGGGCTTAACCCCGGAATTGCGCCTGAAACTGTTTGGCTAGAGTACTGGAGAGGGTAGCGGAATTCACGGTGTAGCAGTG
AAATGCGTAGATATCGTGAGGAACACCAGAGGCGAAGGCGGCTACCTGGACAGTAACTGACGCTCAGGCACGAAAGCGTG
GGGAGCAAAAGGG
>OTU_469
TACGTAGGGTGCAAGCGTTAATCGGAATTACTGGGCGTAAAGCGTGCGCAGGCGGTTAGATAAGCCAGATGTGAAATCCC
CGAGCTCAACTTGGGAACTGCGTTTGGAACTGTTTAACTAGAGTGCGTCAGAGGggggTGGAATTCCGCGTGTAGCAGTG
AAATGCGTAGAGATGCGGAGGAACACCGATGGCGAAGGCAGCCcccTGGGATGACACTGACGCTCATGCACGAAAGCGTG
GGGAGCAAACAGG
>OTU_470
TACGTAGGgggCGAGCGTTGTTCGGAATTACTGGGCGTAAAGGGCGTGTAGGCGGTGCGATAAGTCGGATGTGAAATCCC
CGGGCTCAACCCGGGGCGGTCATTCGAAACTGTCGCGCTAGAGGGTGGGAGAGGGAAGTGGAATTCCCGGTGTAGCGGTG
AAATGCGTAGATATCGGGAAGAACACCGGTGGCGAAGGCGGCTTCCTGGCCCACAACTGACGCTGAGGCGCGAAAGCTAG
GGGAGCAAACAGG
>OTU_471
TACGTAGGATCCAAGCGTTGTCCGGATTTACTGGGTGTAAAGGGTGCGCAGGCGGACTCGTTAGTCAGGAGTGAAATCTC
GCCGCTTAACGGCGAAACGTCTTTTGATACTGCGGGTCTTGAATAAGCGAgagaCGTGTGGAATTCCGAGTGTAGCAGTG
AAATGTGTAGATATTCGGAAGAACACCAGTGGCGAAGGCAGCACGTTGGCGCTTTATTGACGCTCAGGCACGAAAGCATG
GGGATCAAACAGG
>OTU_472
TACGTAGGGAGCGAGCGTTGTCCGGATTCATTGGGCGTAAAGAGCTCGTAGGCGGCTTGGTAAGTCGGATGTGAAACCTC
CAGGCTCAACCTGGAGTCGCCATCCGATACTGCTATGGCTAGAGTCCGGTAGGGGCCCACGGAATTCCTGGTGTAGCGGT
GAAATGCGCAGATATCAGGAGGAACACCGATGGCGAAGGCAGTGGGCTGGGCCGGCACTGACGCTGAGGAGCGAAAGCGT
GGGGAGCGAACAGG
>OTU_473
TACGGAGGGTGCAAGCGTTAATCGGAATTACTGGGCGTAAAGCGTGCGTAGGCGGTTCGTTAAGTCTGTTGTGAAAGCCC
CGGGCTCAACCTGGGAATGGCAATGGATACTGGCGAGCTAGAGTgtgtCAGAGGATGGTGGAATTCCCGGTGTAGCGGTG
AAATGCGTAGAGATCGGGAGGAACATCAGTGGCGAAGGCGGCCATCTGGGACAACACTGACGCTGAGGCACGAAAGCGTG
GGGAGCAAACAGG
>OTU_474
CACGTAGGGCGCGAGCGTTGTCCGGAATTATTGGGCGTAAAGAGCTCGTAGGCGGCCTGTTGCGTCCGCTGTGAAAGCCC
GGGGCTTAACCCCGGGTCTGCAGTGGATACGGGCAGGCTAGAGGTAGGCAGGGGAGAATGGAATTCCCGGTGTAGCGGTG
AAATGCGCAGATATCGGGAGGAACACCGGTGGCGAAGGCGGTTCTCTGGGCCTTACCTGACGCTGAGGAGCGAAAGCGTG
GGGAGCGAACAGG
>OTU_475
TACGTAGGGCGCAAGCGTTGTCCGGAATTATTGGGCGTAAAGAGCTCGTAGGCGGCTTGTCGCGTCGGTTGTGAAAGCCC
GGGGCTTAACCCCGGGTCTGCAGTCGATACGGGCAGGCTAGAGTTCGGTAGGGGAGATCGGAATTCCTGGTGTAGCGGTG
AAATGCGCAGATATCAGGAGGAACACCGGTGGCGAAGGCGGATCTCTGGGCCGATACTGACGCTGAGGAGCGAAAGCGTG
GGGAGCGAACAGG
>OTU_476
GACAGAGGGTGCAAGCGTTGTCCGGAATTATTGGGCGTAAAACGTCTGTAGGCGGTTCACTAAGTCTAAAGTCAAATAGT
TGAGCTCAACTCAATCTTCGCTTTAGATACTGATGAACTAGAGTGCGTTAGGGGTTATTGGAATTCCCGGTGTAGTGGTG
AAATACGTAGATATCGGGAGGAACTCCAGTGGCGAAAGCGAATAACTGGGGCGTAACTGACGCTGAgagaCGAAAGCGTG
GGGAGCAAaaaGG
>OTU_477
GACAGAGGGTGCAAACGTTGTTCGGAATTACTGGGCGTAAAGCGCGTGTAGGCGGTTTTGCAAGTCGGATGTGAAAGCCC
TCGGCTCAACCGGGGAAGTGCACCCGAAACTGCAGAACTAGAGTCTCGGAGAGGATCGTGGAATTCTCGGTGTAGAGGTG
AAATTCGTAGATATCGAGAGGAACACCGGTGGCGAAGGCGGCGATCTGGACGATGACTGACGCTGAGACGCGAAAGCGTG
GGGAGCAAACAGG
>OTU_478
TACAGAGACCCCGAGCATTATCCGGAATTACTGGGCGTAAAGAGCGAAAAGCCGGTCGCGTTAGTCCGATGTAAAACCAT
AGGGCCCAACTCTATGACCGCATTGGAAACGGCACGACTTGAGCGGATGAGAGGTGAGCAGAACATATGGTGTAGGGGTG
AAATCCACTGATATCATATGGAATACCAAAAGCGAAGGCAGCTCACTAGCGTCTTGCTGACGGTGCATCGCGAAAGCGTG
GGGATCAAaaaGG
>OTU_479
GACGTAGGgggCGAGCGTTGTCCGGATTTACTGGGCGTAAAGGGCGCGTAGGCGGCTCGTTAAGTGTGAAGTGAAATCTC
CAGGGCTCAACCCGGAAACTGCTTCGCATACTGGCGAGCTTGAGGAACGCAGAGGTAACTGGAATTCCCGGTGTAGCGGT
GAAATGCATTGATATCGGGAGGAACTCCAACAGCGAAGGCAGGTTACTGGGCGTTATCTGACGCTGAGGCGCGAAAGCGT
GGGTAGCAAACAGG
>OTU_480
TACGTAGGGTGCGAGCGTTAATCGGAATTACTGGGCGTAAAGTGTGCGCAGGTGGCTGAGCAAGTCGAGTGTGAAATCCC
CGGGCTTAACTTGGGAATTGCGCTCGAAACTACTTGGCTCGAGTGTGGCAGAGGAAGGTGGAATTCCAGGTGTAGCGGTG
AAATGCGTAGAGATCTGGAGGAACACCGATGGCGAAGGCAGCCTTCTGGGCCAACACTGACGCTCATGCACGAAAGCGTG
GGGAGCAAACAGG
>OTU_481
TACGGAGGGTGCAAGCGTTGTCCGGATTTACTGGGTGTAAAGGGCGTGTAGGCGGgggAATGTGTCGGGAGTGAAATCGT
ACGGCTTAACCGTAGCAATTGCTTCCGAAACTGTTTCTCTTGAATGCTGCAGAGGCGAATGGAATTCCAGGTGTAGCGGT
GGAATGCGTAGATATCTGGAAGAACACCAGTGGCGAAGGCGGTTCGCTGGGCAGTGATTGACGCTGAGGCGCGAAAGTGT
GGGGAGCAAACAGG
>OTU_482
TACGTAGGAGGCGAGCGTTATCCGGAATTATTGGGCGTAAAGAGCgcgcgGGCGGCCGGGTAAGTCAGATGTGAAATCTC
CTGGCTTAACTAGGAGGAGACATTTGAGACTGCCTGGCTTGAGGACAGCAGAGGGAGATGGAATTCCCGGTGTAGTAGTG
AAATACGTAGATATCGGGAGGAACACCTGTGGCGAAGGCGGTCTTCTGGGCTGTTTCTGACGCTGAGGCGCGAAAGCGTG
GGGAGCAAACAGG
>OTU_483
TACGAAGGGTGCAAGCGTTACTCGGAATTACTGGGCGTAAAGCGTGCGTAGGTGGTTCGTTAAGTCTGATGTGAAAGCCC
TGGGCTCAACCTGGGAATGGCATTGGATACTGGCGATCTAGAGTGCGGTAGAGGGCAGTGGAATTCCCGGTGTAGCAGTG
AAATGCGTAGAGATCGGGAGGAACATCTGTGGCGAAGGCGACTGCCTGGACCAGCACTGACACTGAGGCACGAAAGCGTG
GGGAGCAAACAGG
>OTU_484
GACGGAGGGTGCAAGCGTTGCTCGGAATCACTGGGCGTAAAGGGTGCGTAGGCGGTCTCGCAAGTCTGGCGTGAAAGCCC
ACGGCTCAGCCGTGGAAGTGCGCTCGAAACGGCGAGGCTGGAGTGCCGGAGGGGAGAGTGGAATTCCCGGTGTAGCGGTG
AAATGCGTAGAGATCGGGAGGAATACCGGTGGCGAAAGCGACTctctGGACGGCAACTGACGCTGAGGCACGAAAGCGTG
GGGAGCAAACAGG
>OTU_485
TACGAAGGGTGCAAACGTTGCTCGGAATCATTGGGCGTAAAGCGCACGTAGGCGGCGCAGTAAGTCGGACGTGAAATCCC
TCGGCTCAACCGAGGACGTGCATCCGAAACTACTGTGCTCGAGTATGGAAGAGGGTCGCGGAATTCTCGGTGTAGAGGTG
AAATTCGTAGATATCGGGAGGAACACCAGTGGCGAAGGCGGCGACCTGGGCCAATACTGACGCTGAGGTGCGAAAGCGTG
GGGAGCAAACAGG
>OTU_486
TACGTAGGCAGCAAGCGTTGTTCGGAATTACTGGGCGTAAAGAGTgtgtAGGCGGTTCTCTAAGTTCGGTGTGAAATCTC
CCGGCTTAACTGGGAGGGTGCGCCGGAAACTGGAGGGCTCGAGTATGGGAGAGGAAAGCGGAATTCCTGGTGTAGCGGTG
AAATGCGTAGATATCAGGAGGAACACCTGTGGTGTAGACAGCTTTCTGGACCATCACTGACGCTGAGACACGAAAGCGTG
GGTAGCAAACAGG
>OTU_487
TACGAAGGGTGCAAGCGTTACTCGGAATTACTGGGCGTAAAGCGTGCGTAGGTGGTCGTTTAAGTCCGTTGTGAAAGCCC
TGGGCTCAACCTGGGAACTGCAGTGGATACTGGGCGACTAGAATGTGGTAGAGGGTAGCGGAATTCCTGGTGTAGCAGTG
AAATGCGTAGAGATCAGGAGGAACATCCATGGCGAAGGCAGCTACCTGGACCAACATTGACACTGAGGCACGAAAGCGTG
GGGAGCAAACAGG
>OTU_488
TACGTAGGTGGCAAGCGTTGTCCGGATTTACTGGGCGTAAAGGATGCGTAGGCGGATATTTAAGTCAGATGTGAAATACC
CGGGCTCAACTTGGGTGCTGCATTTGAAACTGGATATCTAGAGTGCGGGAGAGGTAAGTGGAATTCCTAGTGTAGCGGTG
AAATGCGTAGAGATTAGGAAGAACACCAGTGGCGAAGGCGACTTACTGGACCGTAACTGACGCTGAGGCATGAAAGCGTG
GGGAGCAAACAGG
>OTU_489
TACGGAGGgggCTAGCGTTGTTCGGAATTACTGGGCGTAAAGCgcgcgTAGGCGGCTTTGTAAGTTAGAGGTGAAAGCCC
GAAGCTCAACTTCGGAATTGCCTTTAAGACTGCATCGCTAGAATCATGGAGAGGTTAGTGGAATTCCGAGTGTAGAGGTG
AAATTCGTAGATATTCGGAAGAACACCAGTGGCGAAGGCGACTAACTGGACATGTATTGACGCTGAGGTGCGAAAGCGTG
GGGAGCAAACAGG
>OTU_490
GACAGAGGGTGCAAACGTTGCTCGGAATTACTGGGCGTAAAGCGCATGTAGGCGGCTTCGTAAGTCGGTTGTGAAATCCC
TCGGCTTAACCGAGGAAGTGCAGTCGATACTGCGGAGCTAGAGTACCGGAGAGGGTCGTGGAATTCCTGGTGTAGAGGTG
AAATTCGTAGATATCAGGAGGAACACCGGCGGCGAAGGCGGCGACCTGGACGGATACTGACGCTCAGATGCGAAAGCGTG
GGTAGCAAACAGG
>OTU_491
TACGGAGGATCCGAGCGTTATCCGGAATTACTGGGCGTAAAGAGTTGCGTAGGTGGCATGTAAAGCAGATAGTGAAATTG
tgtgGCTCAACCATACACCCATTGTCTGAACTCACAAGCTAGAGGACGAgagagGTAGATGGAATTCCCTGTGTAGGAGT
GAAATCCGTAGATATAGGGAGGAACACCGATGGCGTAAGCAGTCTACTGGCTCGTTCCTGACACTCAGGCACGAAAGCGT
GGGGAGCAAACGGG
>OTU_492
TACGAAGGgggCGAGCGTTGTTCGGAATTACTGGGCGTAAAGGGCgcgcAGGCGGCTCTTGAAGTCAGGTGTGAAAGCCC
CGGGCTCAACCTGGGAATTGCACTTGATACTCGAGGGCTGGAGTGCGGGAGAGGAGAGTGGAATTCCCAGTGTAGAGGTG
AAATTCGTAGATATTGGGAAGAACACCGGTGGCGAAGGCGGCTctctGGACCGTAACTGACGCTGAGGCGCGAAAGCGTG
GGGAGCAAACAGG
>OTU_493
TACAGAGGTCCCAAGCGTTGTTCGGATTCACTGGGCGTAAAGGGTGCGTAGGTGGTCGGGTAAGTCTGATGTGAAATCTC
GGAGCTCAACTCCGAAACGGCATTGGATACTATTCGGCTTGAGGGTTGGAGGggggACTGGAATTCTCGGTGTAGCAGTG
AAATGCGTAGATATCGAGAGGAACACCAGTGGCGAAGGCGAGTCCCTGGACAACTCCTGACACTAAGGCACGAAAGCTAG
GGGAGCAAACAGG
>OTU_494
TACGTAGGTGGCAAGCGTTGTCCGGATTTACTGGGCGTAAAGGGCGTGCAGGCGGTCTGTTTAGTCCAGGGTGAAAGCTC
CCGGCTCAACCGGGAGAGGTCCTTGGATACTGGCAGACTCGAGGGAGGCAGAGGAAAGTGGAATTCCCGGTGTAGTGGTG
ATATGCGTAGATATCGGGAGGAACACCAGTGGCGAAGGCGGCTTTCTGGGCCTTACCTGACGCTGAGACGCGAAAGCGTG
GGGAGCGAACCGG
>OTU_495
AACGTAGGACGCAAGCGTTATCCGGAGTTACTGGGCGTAAAGCGCGAGCAGGCGGCCCTGTAAGTCTGATGTGAAAGCGC
CCGGCTCAACCGGGCGAGGCCATTGGAAACTTCAGGGCTGGAGGGCAGTAGAGGCAGGCGGAATTCCGGGTGGAGTGGTG
AAATGCGTAGAGATCCGGAGGAACACCAGAGGCGAAGGCGGCCTGCTGGGCTGCACCTGACGCTGAGCCGCGAAAGCTAG
GGGAGCGAACGGG
>OTU_496
GACGGAGGGTGCAAGCGTTGTTCGGATTGACTGGGCGTAAAGGGCGTGTAGGCGGTTGGTTAAGTCGGATGTGAAATCCC
GGGGCTCAGCTCCGGAAGGGCATCCGAAACTGGCCAGCTAGAGCGCGGTAGAGGAGGGTGGAATTCCTGGTGTAGCGGTG
AAATGCGTAGATATCAGGAGGAACACCGGCGGCGAAGGCGGCCCTCTGGACCGTTGCTGACGCTGAGACGCGAAAGCGTG
GGGAGCAAACAGG
>OTU_497
GACAGAGGGTGCAAGCGTTGTTCGGAATTACTGGGCGTAAAGCgcgcgcAGGCGGATCCTGCAAGTCGGAGGTGAAATTC
CGCTGCTCAACGGCGGAGCTGCTTCCGATACTGCGGATCTGGGGACCGGTAGAGGCCGGTGGAATTGCAGGTGTAGCGGT
GGAATGCGTAGAGATCTGCAAGAACACCCGTGGCGAAGGCGGCCGGCTGGGCCGGATCCGACGCTGAGGCGCGAAAGCGT
GGGGAGCAAACAGG
>OTU_498
TACAGAGGGTGCGAGCGTTGTTCGGAATTATTGGGCGTAAAGCGCGTGTAGGCGGCCTAGCAAGTCGGGTGTGAAAGCCC
TCGGCTTAACCGAGGAAGTGCGCCCGAAACTATTAGGCTTGAGTACCGGAGAGGGTGGCGGAATTCCCGGTGTAGAGGTG
AAATTCGTAGATATCGGGAGGAACACCAGCGGCGAAGGCGGCCACCTGGACGGATACTGACGCTGAGACGCGAAAGCGTG
GGGAGCAAACAGG
>OTU_499
GACAGAGGCCTCAAGCGTTAGGCGGAATCACTGGGCTTAAAGCGTgtgtAGGCGGGCCGTTAAGTGCCTTGTGAAATCCC
ACGGCTTAACCGTGGAATTGCTTGGCATACTGGCGGTCTTGAGCCACCTAGGGGCAAGCGGAACAAACGGTGGAGCGGTG
AAATGCGTAGATATCGTTTGGAACGCCGAAGGTGAAAACAGCTTGCTGGgggTGTGCTGACGCTGAGACACGAAAGCCAG
GGGAGCAAACGGG
>OTU_500
TACAGAGGGTGCAAGCGTTAATCGGATTTACTGGGCGTAAAGGGTGCGTAGGCGGAAAGGTgtgtgtgATGTGAAAGCCC
CGGGCTTAACCTGGGAAGTGCATCGCAAACTACCTAACTAGAGTAGGTGAGAGGGTGGCGGAATTTCCGGTGTAGCGGTG
AAATGCGTAGAGATCGGAAGGAACGTCAATGGCGAAGGCAGCCACCTGGCATCATACTGACGCTGAGGCACGAAAGCGTG
GGGAGCGAACAGG
>OTU_501
TACGGAGGGTGCGAGCGTTGTTCGGAATCACTGGGCGTAAAGCGCGTGTAGGCGGCCTGCTAAGTCTGATGTGAAAGCCC
GGGGCTCACCcccGGAAGTGCATTGGAAACTCGCAGGCTGGAGTCCCGGAGAGGAGGGTGGAATTCCTGGTGTAGCGGTG
AAATGCGTAGATATCAGGAGGAACACCGGTGGCGAAGGCGGCCCTCTGGACGGTGACTGACGCTGAGACGCGAAAGCGTG
GGGAGCAAACAGG
>OTU_502
TACGTAGGgggCAAGCGTTGTCCGGATTCACTGGGTGTAAAGGGTGCTCAGGCGGTTTGGTAAGTCAGAGGTGAAATCCT
GGAGCTTAACTCCAGAACTGCCTTTGATACTGCCCGGCTAGAGTATGGAAGAGGCCGATGGAATTCCTGGTGTAGCAGTG
AAATGCGTAGATATCAGGAAGAACACCAGTGGCGAAGGCGGTCGACTGGTCCATTACTGACGCTAAAGCACGAAAGCGTG
GGGAGCAAACAGG
>OTU_503
TACGTAGGgggCAAGCGTTGTCCGGATTTATTGGGCGTAAAGAGCGTGTAGGCGGCCAGACAGGTCCGTTGTGAAAACTC
GAGGCTCAACCTCGAGACGCCGATGGAAACCGTCTGGCTAGAGTCCGGAAGAGGAGAGTGGAATTCCCGGTGTAGCGGTG
AAATGCGCAGATATCGGGAAGAACACCCGTGGCTAAGGCGGCTctctAGTACGGTACTGACGCTGAGACGCGAAAGCGTG
GGGAGCGAACAGG
>OTU_504
TACGTAGGCAGCAAGCGTTGTTCGGAGTTACTGGGCGTAAAGGGTGCGTAGGCGGTCCCTTAAGTTTGGTGTGAAATCTC
CCGGCTCAACTGGGAGGGTGCGCCGGATACTGAGGGACTAGAGTGCGGGAGGGGAGAGTAGAATTCCCGGTGTAGCGGTG
AAATGCGTAGATATCGGGAGGAATACCGGTGGTGTAAACGGCTctctGGACCGTAACTGACGCTGAGGCACGAAAGCGTG
GGTAGCAAACAGG
>OTU_505
TACAGAGGTCCCGAGCGTTGTTCGGATTCACTGGGCGTAAAGGGTGCGTAGGTGGTGAGGTAAGTCGGATGTGAAATCTC
CGGGCTCAACCCGGAAAAGGCATTGGAAACTACCTTGCTTGAGGTTTTGAGGggggACTGGAATTCTCGGTGTAGCAGTG
AAATGCGTAGATATCGAGAGGAACACCAGTGGCGAAGGCGAGTCCCTGGAAAACACCTGACACTGAGGCACGAAAGCTAG
GGGAGCAAACAGG
>OTU_506
AACGTAGGAGACGAGCGTTATCCGGATTTACTGGGCGTAAAGCGCGTGCAGGCGGTTAGATAAGTCACTTGTGAAAGCGC
CCGGCTCAACTGGGCGAGGCCGTGTGAGACTGTCTAACTTGAgagagGTAGAGGCAAACGGAATTCCGGGTGGAGTGGTG
AAATGCGTAGAGATCCGGAGGAACACCAGTGGCGAAGGCGGTTTGCTGGGCCTACTCTGACGCTCAGACGCGACAGCATG
GGGAGCGAACGGG
>OTU_507
TACGTAGGGTGCGAGCGTTATTCGGAATTATTGGGCGTAAAGGACATGTAGGCGGCTTGACAAGTTAGTTGTGTAATCCC
TGGGCTTAACTCAGGAACTGCTTCTAAAACTGTCTGGCTAGAATATGGCAGAGGATAGTGGAATTCCTGGTGGAAGGGTA
AAATCTACAGATATCAGGAGGAACACCAAAAGCGAAGGCAACTATCTGGGCCATTATTGACGCTGAGATGTGAAAGTGTG
GGTAGCAAACAGG
>OTU_508
TACGGAGGgggCTAGCGTTGTTCGGAATTACTGGGCGTAAAGCgcgcgTAGGCGGACCTGCAAGTCGGgggTGAAAGCCC
GAGGCTCAACCTCGGAACTGCCTTCGATACTGCGGGTCTCGAGTCCGGGAGAGGTGAGTGGAATTCCTAGTGTAGAGGTG
AAATTCGTAGATATTAGGAAGAACACCAGTGGCGAAGGCGGCTCACTGGCCCGGTACTGACGCTGAGGCGCGAAAGCGTG
GGGAGCAAACAGG
>OTU_509
GACAGAGGTGGCAAGCGTTGTTCGGAATTACTGGGCTTAAAGGGCGCGTAGGCGGCGGTATAAGTCTGGGGTGGAATCCT
AAGGCTCAACCATAGGACTGCCCTGGAAACTGTATCGCTTGAGTCGGACAGGGGAAGGCGGAATTCCAGGTGTAGCGGTG
AAATGCGTAGATATCTGGAGGAAGGCCAGTGGTGAAGACGGCCTTCTGGGTCTTGACTGACGCTGAGGCGCGAAAGCGTG
GGGAGCAAACAGG
>OTU_510
AACGTAGGAGGCGAGCGTTATCCGGATTTACTGGGCGTAAAGCGCGTGCAGGTGGTTCGGTAAGTTGGATGTGAAAGCTC
CTGGCTTAACTGGGAGAGGTCGTTCAATACTACCGGACTTGAGAGTGGGAGAGGGAGGTGGAATTCCGGGTGTAGTGGTG
AAATGCGTAGATATCCGGAGGAACACCAGTGGCGAAAGCGGCCTCCTGGCCCATTACTGACACTCAGACGCGAAAGCTAG
GGGAGCGAACGGG
>OTU_511
TACGTAGGGTGCAAGCGTTGTCCGGAATTATTGGGCGTAAAGGGCTCGTAGGCGGTCCATCGCGTCGGGAGTGAAAAGCT
GGGGCTTAACTCCAGTCCTGCTTCCGATACGGGTGGACTAGAGGTAGGTAGGGGAGAACGGAATTCCTGGTGTAGCGGTG
AAATGCGCAGATATCAGGAGGAACACCGGTGGCGAAGGCGGTTCTCTGGGCCTTACCTGACGCTGAGGAGCGAAAGCATG
GGGAGCAAACAGG
>OTU_512
TACGGAGGGCGCAAGCGTTGTTCGGAATCACTGGGCGTAAAGCGCGTGTAGGCGGCCGGGCAAGTCGGATGTGAAATCCC
GAGGCTCAACCTCGGAACTGCATTCGAAACTGCTCGGCTCGAGTCCCGGAGAGGATGGCGGAATTCCCGGTGTAGGGGTG
AAATCCGTAGATATCGGGAGGAACACCAGTGGCGAAGGCGGCCATCTGGACGGTGACTGACGCTGAGACGCGAAAGCGTG
GGGAGCAAACAGG
>OTU_513
GACGTAGGgggCAAGCGTTATTCGGAATCATTGGGCGTAAAGCGCTCGTAGGCGGGACAGGAAGTCCGTGCAGAAAGACC
TGGGCTCAACTCAGGGACCGGCACGGATACTCTTGTTCTTGAGGCAATCAGAGGGTGATGGAATTCCCGGTGTAGCGGTG
AAATGCGTAGATATCGGGAGGAACACCAGTGGCGAAGGCGATCACCTGGGGTTGTTCTGACGCTGAGGAGCGAAAGCCAG
GGGAGCAAACGGG
>OTU_514
GACGGAGGGTGCAAGCGTTGTTCGGAATTACTGGGCGTAAAGGGCGCGTAGGCGGTCTGTTAAGTTCGGTGTGAAAGCCc
ccGGCTCACCCGGGGAACGGCGCCGGATACTGGCAGACTAGAGTACCGGAGAGGAGGGTGGAATTCCTGGTGTAGCGGTG
AAATGCGTAGATATCAGGAGGAACACCGGTGGCGAAGGCGGCCCTCTGGACGGATACTGACGCTGAGGCGCGAAAGCGTG
GGGATCAAACAGG
>OTU_515
TACAGAGGTCCCAAGCGTTGTTCGGATTCACTGGGCGTAAAGGGTGCGTAGGTGGTGGATTAAGTCGGGTGTGAAATCTC
CGGGCTCAACCCGGAGGGTGCGCCCGAAACTGATTCGCTCGAGGATGGGAGGGGAGACTGGAATTCTCGGTGTAGCAGTG
AAATGCGTAGATATCGAGAGGAACACCGGTGGCGAAGGCGAGTCTCTGGACCATTCCTGACACTGAGGCACGAAAGCCGG
gggAGCAAACAGG
>OTU_516
TACGAGGggggCAAGCGTTGTTCGGAATTATTGGGCGTAAAGGGCGCGTAGGCGGTGCGGTAAGTCTCCTGTGAAAACTA
TGGGCTCAACTCATAGCCTGCAGGGGAAACTGCCGTGCTGGAGTGTGGGAGAGGAGAGTGGAATTCCCGGTGTAGCGGTG
AAATGCGTAGATATCGGGAGGAACACCCGTGGCGAAAGCGGCTctctGGACCACAACTGACGCTGAGGCGCGAAAGCTAG
GGGAGCAAACAGG
>OTU_517
TACGTAGGGTGCAAGCGTTAATCGGAATTACTGGGCGTAAAGCGTGCGCAGGCGGTTTCGTAAGTCTGTCGTGAAATCCC
CGGGCTTAACCTGGGAATGGCGATGGAGACTGCGAGGCTAGAGTTTGGCAGAGGggggTAGAATTCCACGTGTAGCAGTG
AAATGCGTAGAGATGTGGAGGAACACCGATGGCGAAGGCAGCCcccTGGGTCAAAACTGACGCTCATGCACGAAAGCGTG
GGGAGCAAACAGG
>OTU_518
AACGTAGGAGCCAAGCGTTATCCGAATTTACTGGGCGTAAAGCGCGTGCAGGCGGTTAGGTAAGTTGGCTGTGAAATCTC
CCGGCTCAACTGGGAGGGGACGGTCAAGACTGCCTGACTGGAGGCAGGTAGAGGGAGGTGGAATTCCCGGTGTAGTGGTG
AAATGCGTAGAGATCGGGAGGAACACCAGTGGCGAAGGCGGCCTCCTGGACCTGACCTGACGCTCAGACGCGAAAGCTAG
GGGAGCGAACGGG
>OTU_519
TACGTAGGCAGCAAGCGTTGTTCGGAGTTACTGGGCGTAAAGGGTGCGTAGGCGGCCGATTAAGTTTGGTGTGAAATCTC
CCGGCTCAACCGGGAGGGTGCGCCGGAAACTGATGGGCTAGAGTGCGGGAGGGGAGAGTGGAATTCCTGGTGTAGCGGTG
AAATGCGTAGATATCAGGAGGAACACCGGTGGTGTAAACGGCTctctGGACCGCGACTGACGCTGAGGCACGAAAGCGTG
GGGAGCAAACAGG
>OTU_520
TACGAAGGgggCTAGCGTTGCTCGGAATCACTGGGCGTAAAGGGCGCGTAGGCGGCTGATTTAGTCGAGGGTGAAAGCCC
GTGGCTCAACCACGGAATGGCCTTCGATACTGGTTGGCTTGAGACCGGAAGAGGACAGCGGAACTGCGAGTGTAGAGGTG
AAATTCGTAGATATTCGCAAGAACACCAGTGGCGAAGGCGGCTGTCTGGTCCGGTTCTGACGCTGAGGCGCGAAAGCGTG
GGGAGCAAACAGG
>OTU_521
GACGTAGGgggCCAGCGTTGTCCGGACTTACTGGGCGTAAAGCGCGTGCAGGCGGAGCGGTATGTGGGGCGTGAAAGCGC
CGCGCTTAGCGCGGCGAGGTCGTCTCAcacaGCTGTTCTAGAGGCTTGGAGAGGCCGGTGGAATTCCGGGTGGAGCGGTG
AAATGCGTAGAGCTCCGGAGGAACACCAGAGGCGCAAGCGGCCGGCTGGCCAAGTACTGACGCTGAGACGCGACGGCGTG
GGGAGCGAACCGG
>OTU_522
GACGTAGGgggCGAGCGTTGTCCGGATTCATTGGGCGTAAAGCgcgcgTAGGCGGCCCGGTAAGTCGGATGTGAAATCTC
ACGGCTCAACCGTGGAACTGCATTCGATACTGTCGGGCTAGAGGCAGGTAGGGGAGATCGGAATTCCCGGTGTAGCGGTG
AAATGCGCAGATATCGGGAGGAACACCGGTGGCGAAGGCGGATCTCTGGGCCTGTCCTGACGCTCAGGCGCGAAAGCTAG
GGGAGCGAACAGG
>OTU_523
AACGTAGGTGGCAAGCGTTATCCGGATTCACTGGGCGTAAAGCGCGTGCAGGTGGCTTCGTAAGTTGGACGTTAAATCTC
CCGGCCTAACCGGGAGGAGTCGTTCAATACTGCGGGGCTGGAGGGCAGAAGAGGggggTGGAATTGCTGGTGTAGTGGTG
AAATGCGTAGATATCAGCAGGAACACCCGTGGCGAAAGCGGCCcccTGGTCTGCTCCTGACACTCAGACGCGAAAGCTAG
GGGAGTGAACGGG
>OTU_524
TACGGAGGATCCAAGCGTTATCCGGAATCATTGGGTTTAAAGGGTCCGTAGGCGGTTTTGTAAGTCAGTGGTGAAAGCCG
GTCGCTCAACGATCGAACGGCCATTGATACTGCAGAACTTGAATTACTGGGAAGTAACTAGAATATGTAGTGTAGCGGTG
AAATGCTTAGATATTACATGGAATACCAATTGCGAAGGCAGGTTACTATCAGTATATTGACGCTGAGGGACGAAAGCGTG
GGGAGCGAACAGG
>OTU_525
TACGTAGGGTGCGAGCGTTGCCCGGATTCATTGGGCGTAAAGCgcgcgcAGGCGGCTCCGCACGTCCCGCGTGAAATCGC
CCGGCTCAACCGGGCGGGGCCGCGGGCGACGGCGGGGCTCGAGCGAGGGAGGgggCAGTGGAATTCCCGGTGTAGTGGTG
GAATGCGTAGATATCGGGAGGAACACCAGTGGCGAAGGCGGCTGCCTGGACCTCCGCTGACGCTGAGGCGCGAAAGCGTG
GGGAGCGATCCGG
>OTU_526
TACAGAGGGTGCGAGCGTTGTTCGGAATTATTGGGCGTAAAGCGCGTGTAGGCGGCCCCGCAAGTCAGGTGTGAAAGCCC
TCGGCTTAACCGAGGAAGTGCGCCTGAAACTACAGGGCTTGAGTACCGGAGAGGGTGGCGGAATTCCCGGTGTAGAGGTG
AAATTCGTAGATATCGGGAGGAACACCAGTGGCGAAGGCGGCCACCTGGACGGCTACTGACGCTGAGACGCGAAAGCGTG
GGGAGCAAACAGG
>OTU_527
TACAGAGGGTGCAAGCGTTAATCGGAATTACTGGGCGTAAAGCgcgcgTAGGTGGTTTGTTAAGTTGGATGTGAAATCCC
CGGGCTCAACCTGGGAACTGCATTCAAAACTGACTGACTAGAGTATGGTAGAGGGTGGTGGAATTTCCTGTGTAGCGGTG
AAATGCGTAGATATAGGAAGGAACACCAGTGGCGAAGGCGACCACCTGGACTAATACTGACACTGAGGTGCGAAAGCGTG
GGGAGCAAACAGG
>OTU_528
TACGAAGGgggCGAGCGTTGTTCGGAATCACTGGGCGTAAAGGGCgcgcAGGCGGCTGCTTTGGTTGGGCGTGAAAGCCC
CGGGCTTAACCTGGGAGGTGCGCTCGAGACGGAGCGGCTGGAGTTCGGCAGAGGAGGGTGGAATTCCCAGTGTAGAGGTG
AAATTCGTAGATATTGGGAGGAACACCGGTGGCGAAGGCGGCTctctGGACCGATACTGACGCTGAGGCGCGAAAGCGTG
GGGAGCAAACAGG
>OTU_529
TACGTAGGTGGCAAGCGTTGTCCGGATTTACTGGGCGTAAAGGGAGCGTAGGCGGACTTTTAAGTGGGATGTGAAATACC
CGGGCTTAACCTGGGTGCTGCATTCCAAACTGGGAGTCTAGAGTGCAGGAGGGGAAAGTGGAATTCCTAGTGTAGCGGTG
AAATGCGTAGAGATTAGGAAGAACACCGGTGGCGAAGGCGACTTTCTGGACTGTAACTGACGCTGAGGCTCGAAAGCGTG
GGGAGCGAACAGG
>OTU_530
TACGAAGGGTGCAAACGTTGCTCGGAATCATTGGGCGTAAAGCGCACGTAGGCGGCTTGCCAAGTCGGACGTGAAATCCC
TCAGCTCAACTGAGGACGTGCATCCGAAACTGGCGAGCTTGAGTACTGAAGAGGATCGCGGAATTCCCGGTGTAGAGGTG
AAATTCGTAGATATCGGGAGGAACACCAGTGGCGAAGGCGGCGATCTGGGCAGATACTGACGCTGAGGTGCGAAAGCGTG
GGGAGCAAACAGG
>OTU_531
CACGTAGGAATCGAGCGTTATCCGAATTTACTGGGCGTAAAGCGCGTGCAGGCGGTTTGGTAAGTTGGATGTGAAAGCTC
CCGGCTCAACTGGGAGAGGCCGTTCAAAACTACCAGACTTGAGGACGGTAGAGGAAGGTGGAATTCCCGGTGTAGTAGTG
AAATGCGTAGATATCGGGAGGAACACCAGTGGCGAAAGCGGCCTTCTGGACCGTTTCTGACGCTAAGACGCGAAAGCTAG
GGGAGCGAACGGG
>OTU_532
TACGTAGGGTGCGAGCGTTAATCGGAATTACTGGGCGTAAAGCGAGCGCAGGCGGTTTTGTAAGTCAGATGTGAAAGCCC
CGGGCTCAACCTGGGAACTGCGTTTGAAACTGCAAGGCTAGAGTATGGGAGAGGggggTAGAATTCCACGTGTAGCAGTG
AAATGCGTAGAGATGTGGAGGAATACCAATGGCGAAGGCAGCCcccTGGCCTAATACTGACGCTCATGCTCGAAAGCGTG
GGGAGCAAACAGG
>OTU_533
GACGGAGGATGCAAGTGTTATCCGGAATCACTGGGCGTAAAGCGTCTGTAGGTGGTCCAATAAGTCAACTGTTAAATCTT
GAGGCTCAACCTCAAAATCGCAGTCGAAACTATTAGACTAGAGTATAGTAGGGGTAAAGGGAATTTCCAGTGGAGCGGTG
AAATGCGTAGAGATTGGAAAGAACACCGATGGCGAAGGCACTTTACTGGGCTATTACTAACACTCAGAGACGAAAGCTAG
GGTAGCAAATGGG
>OTU_534
TACGTAGGGTGCGAGCGTTAATCGGAATTACTGGGCGTAAAGCGTGCGCAGGCGGTTGCATAAGACAGATGTGAAATCCC
CGGGCTTAACCTGGGAACTGCGTTTGTGACTGTGCGACTAGAGTACGGCAGAGGGAGGTGGAATTCCGCGTGTAGCAGTG
AAATGCGTAGATATGCGGAGGAACACCGATGGCGAAGGCAGCCTCCTGGGCCAGTACTGACGCTCATGCACGAAAGCGTG
GGGAGCAAACAGG
>OTU_535
TACGTAGGGTGCGAGCGTTAATCGGAATTACTGGGCGTAAAGCGTGCGCAGGCGGTTTTGTAAGCCAGACGTGAAATCCC
CGGGCTCAACCTGGGAATGGCGTTTGGGACTGCAAGGCTGGAGTGTGGCAGAGGGGACTAGAATTCCTGGTGTAGCAGTG
AAATGCGTAGATATCAGGAGGAATACCGATGGCGAAGGCAGGTCCCTGGGTTAACACTGACGCTCATGCACGAAAGCGTG
GGGAGCAAACAGG
>OTU_536
AACGTAGGAGGCGAGCGTTATCCGGATTTACTGGGCGTAAAGCgcgcgTAGGCGGTTAGGCAAGTCAGATGTTAAAGCCC
CTGGCTCAACTGGgggAGGTCATTTGATACTGCTTGGCTTGAGGGTGAgagagGAGAGTGGAATTCCCGGTGTAGCGGTG
GAATGCGTAGAGATCGGGAGGAACACCAGTGGCGAAAGCGGCTctctGGCTCACTCCTGACGCTGATTGCGCGAAAGCGT
GGGGAGCAAACGGG
>OTU_537
TACGTAAGAGACTAGTGTTATTCATCTTAATTAGGTTTAAAGGGTACCCAGACGGTCAGTATAGCTTATAAAATGTTAGT
ACCTGACTAGAGTTTTATGTAAGAGGGCAGTACTTGAGGAGGAgagaTGAAATTTCGTGATACCAAAGGGACTCTGTAAA
GGCGAAGGCAGCCCTCTATGTAAaaaCTGACGTTGAAGGACGAAGGCACAGAGAACAAACAGG
>OTU_538
GACAGAGGGTGCAAACGTTGTTCGGAATTACTGGGCGTAAAGCgcgcgTAGGCGGCCATGCAAGTCGGGCGTGAAATCCC
ACGGCTCAACCGTGGAAGTGCACTCGAAACTGCATAGCTGGAGTCTCGGAGAGGAAGGCGGAATGCTTGGTGTAGAGGTG
AAATTCGTAGATATCAAGCGGAACACCGGTGGCGAAGGCGGCCTTCTGGACGATGACTGACGCTGAAGCGCGAAAGCGTG
GGGAGCAAACAGG
>OTU_539
GACAGAGGGTGCAAACGTTGTTCGGAATTACTGGGCGTAAAGCGCGTGTAGGCGGCCGCGTAAGTCGGATGTGAAAGCCC
TCGGCTCAACTGGGGAAGTGCACCCGAAACTGCGTGGCTTGAGTCTCGGAGAGGATCGTGGAATTCTCGGTGTAGAGGTG
AAATTCGTAGATATCGAGAGGAACACCGGTGGCGAAGGCGGCGATCTGGACGGTGACTGACGCTGAGACGCGAAAGCGTG
GGGAGCAAACAGG
>OTU_540
TACAGAGGGTGCGAGCGTTGTCCGGAATCACTGGGCGTAAAGGGCGCGTAGGCGGCTTTCCGcgcgTGCGGTGAAAGCCC
GGGGCTCAACTCCGGGTCGGCCGTGCGGACGGgggAGCTAGAGTCTGGTAGAGGCTGATGGAATTCCGGGTGTAGCGGTG
GAATGCGTAGAGATCCGGAAGAACACCGGTGGCGAAGGCGGTCAGCTGGGCCAGCAACTTCGGTTGGCCTGTCGCAAGAC
AGGTACTGACGCTGATGCGCGACAGCGTGGGGAGCAAACAGG
>OTU_541
TACGTAGGGTGCGAGCGTTGTCCGGAATTATTGGGCGTAAAGGGCTCGTAGGCGGTTTGTCGCGTCGGGAGTGAAAACTC
AGGGCTTAACCCTGAGCCTGCTTCCGATACGGGCAGACTAGAGGTATGCAGGGGAGAACGGAATTCCTGGTGTAGCGGTG
AAATGCGCAGATATCAGGAGGAACACCGGTGGCGAAGGCGGTTCTCTGGGCATTACCTGACGCTGAGGAGCGAAAGTGTG
GGGAGCGAACAGG
>OTU_542
TACGTAGGGTGCAAGCGTTAATCGGAATTACTGGGCGTAAAGCGTACGCAGGCGGCTGGGTAAGACGGATGTGAAATCCC
CGGGCCTAACCTGGGAACTGCATTCGTGACTGCTCAGCTAGAGTCTGTCAGAGGggggTGGAATTCCACGTGTAGCAGTG
AAATGCGTAGAGATGTGGAGGAACACCGATGGCGAAGGCAGCCcccTGGGATAAGACTGACGCTCATGTACGAAAGCGTG
GGGAGCAAACAGG
>OTU_543
TACGTAGGGTGCGAGCGTTAATCGGAATTACTGGGCGTAAAGCGTGCGCAGGCGGTTTTGCAAGCCGGATGTGAAAGCCC
CGGGCTCAACCTGGGAATGGCATTTGGGACTGCAAGGCTGGAGTGCGGCAGAGGAGACTGGAATTCCCGGTGTAGCAGTG
AAATGCGTAGAGATCGGGAGGAATACCGATGGCGAAGGCAGGTCTCTGGGCTGACACTGACGCTCAGGCACGAAAGCGTG
GGGAGCAAACAGG
>OTU_544
TACGTAGGGCGCGAGCGTTATCCGGAATTATTGGGCGTAAAGAGCTCGTAGGCGGTTTGTCGCGTCTGCTGTGAAAGCCC
GGGGCTCAACCCCGGGTCTGCAGTGGGTACGGGCAGGCTGGAGTGCAGTAGGGGAGACTGGAATTCCTGGTGTAGCGGTG
AAATGCGCAGATATCAGGAGGAACACCGATGGCGAAGGCAGGTCTCTGGGCTGTAACTGACGCTGAGGAGCGAAAGCATG
GGGAGCGAACAGG
>OTU_545
TACGGAGAGTGCGAACGTTGTTCGGATTCACTGGGCGTAAAGGGCACGTAGGCGGCTCGGCAAATCAGTCGTGGAATCCC
GACGCTTACCGTCGGAACGGCGGCTGAAAATACCGGGCTTGAGGGCGTGAGGGGTCACTGGAACTCCGGGTGAAGCGGTG
AAATGCGTAGATATCCGGAGGAACGCCGGAGGCGAAAGCGAGTGACTGGCGCGTTCCTGACGCTGAGGTGCGAAAGCTAG
GGGAGCAAACAGG
>OTU_546
TACGTAGGATCCGAGCGTTGTCCGGAATCACTGGGTGTAAAGGGCGTGTAGGTGGATCTCTAAGTCGATGGTGAAATCCT
GTGGCTCAACTGCAGAATTGCTGTCGATACTGGGGATCTTGAGTGCGGCAGAGGGAGATGGAATTCATGGTGTAGCGGTG
AAATGTGTAGATATCATGAAGAACACCGGTAGCGAAGGCGGTCTCCTGGTCCGTTACTGACACTGAGGCGCGAAAGCGTG
GGGAGCAAACAGG
>OTU_547
TACGAGGGGTGCAAACGTTATTCGGATTAACTGGGCGTAAAGGGTgtgtAGACGGAGCATTAAGTTCGTTGTTAAATCtc
tcGGCTTAACCGAGAGCTTGCGATGAAAACTAATGTTCTTGAGGGTGAAAGagagaAGTGGAATTCTCGGAGTAGCGGTA
AAATGCGTAGATCTCGAGAGGAACACCGATGGCGAAGGCAGCTTCTTGGTTCACTCCTGACGTTGAGACACGAAAGCGTG
GGTAGCAAACAGG
>OTU_548
TACGTAGGTGTCGAGCGTTATTCGGATTTACTGGGCGTAAAGCGCACCGAGGTGGCATCTTAAGTCGGATGTGAAATCTC
CTGGCTTAACTGGGAGACGCCATTCGAGACTGAGGAGCTTGAGGTCAGCAGGGGAAAGTGGAATTCCCGGTGTAGTGGTG
GAATGCGTAGAGATCGGGAGGAACACCAGTGGCGAAAGCGACTTTCTGGGCTGCACCTGACACTCTAGTGCGAAAGCGTG
GGGAGCAAACAGG
>OTU_549
AACGTAGGAGGCGAGCGTTATCCGGATTCACTGGGCGTAAAGCGCGTGTAGGCGGTTCGGCAAGTCGGTTGTGAAAGCCC
CTGGCTCAACTGGgggAGGTCAGCCGAAACTGCGGGACTGGAGGATCAGagagGAAGGTGGAATTCCCGGTGTAGCGGTG
GAATGCGTAGAGATCGGGAGGAACACCAGTGGCGAAAGCGGCCTTCTGGCTGATCACTGACGCTGAGACGCGAAAGCGTG
GGTAGCAAACGGG
>OTU_550
TACGGAGGGTGCAAGCGTTATCCGGATTCATTGGGTTTAAAGGGTGCGCAGGCGGGATTTTAAGTCAGTGGTGAAAGCCC
GAGGCTCAACCTCGGAACTGCCATTGATACTGAAATTCTTGAATGTGGTTGATGTGGGCGGAATGTGCCATGTAGCGGTG
AAATGCTTAGATATGGCACAGAACACCGATCGTGAAGACAGCTCACAAAACCATTATTGACGCTCAGGCACGAAAGCGTG
GGGATCAAACAGG
>OTU_551
AACGTAGGAGGCGAGCGTTATCCGGATTTACTGGGCGTAAAGCGCACGCAGGCGGCCGGGTAAGTTGGACGTGAAAGCTC
CTGGCTTAACTGGGAGAGGCCGTTCGAAACTGCCGGGCTTGAGGTTGGGAGAGGGGTGTGGAATTCCCGGTGTAGTGGTG
GAATGCGTAGAGATCGGGAGGAACACCAGTGGCGCAAGCGGCACTCTGGCCCACACCTGACGCTGAGGTGCGAAAGCGTG
GGGAGCAAACAGG
>OTU_552
TACAGAGGGTGCGAGCGTTAATCGGAATTACTGGGCGTAAAGCGCACGTAGGCGGCTTGGTAAGTTGGATGTGAAATCCC
CGGGCTTAACTTGGGAATTGCATTCAAGACTGCCTTGCTCGAATGTGGAAGAGGGAAGCGGAATTCCAGGTGTAGCGGTG
AAATGCGTAGATATCTGGAGGAACATCAGTGGCGAAGGCGGCTTCCTGGTCCAACATTGACGCTGAGGTGCGAAAGCGTG
GGGAGCAAACAGG
>OTU_553
TACGTAGGgggCTAGCGTTGTCCGGAATCATTGGGCGTAAAGAGCGTGTAGGCGGCTCGGTAAGTCCGCTGTGAAAGTCC
AGGGCTCAACCCTGGAATGCCGGTGGAAACTGTCGAGCTAGAGTCCGGAAGAGGTGAGTGGAATTCCTGGTGTAGCGGTG
AAATGCGCAGATATCAGGAGGAACACCAATGGCGAAGGCAGCTCACTGGGACGGTACTGACGCTGAGACGCGAAAGCGTG
GGGAGCAAACAGG
>OTU_554
TACGTAGGGTGCGAGCGTTAATCGGAATTACTGGGCGTAAAGCGTGCGCAGGCGGTTTCGTAAGACAGATGTGAAATCCC
CGGGCTTAACCTGGGAACTGCGTTTGTGACTGCGAGACTCGAGTGTGGCAGAGGggggTGGAATTCCACGTGTAGCAGTG
AAATGCGTAGAGATGTGGAGGAACACCGATGGCGAAGGCAGCCcccTGGGTTAACACTGACGCTCATGCACGAAAGCGTG
GGTAGCAAACAGG
>OTU_555
TACGGAGGGTGCAAGCGTTATCCGGATTCACTGGGTTTAAAGGGTGCGTAGGCGGATAGGTAAGTCCGTGGTGAAATCCT
GCAGCTTAACTGCAGAACTGCCGTGGATACTATTTATCTTGAATGTCGTGGAGGTTAGCAGAATATGTCATGTAGCGGTG
AAATGCTTAGATATGACATAGAATACCCATTGCGAAGGCAGCTAACTACGCGATAATTGACGCTGAGGCACGAAAGCGTG
GGGATCAAACAGG
>OTU_556
TACCGGCGGCTCGAGTGGTGGCCGATATTATTGAGTCTAAAGGGTCCGTAGCCGGCTTTGCAAGTCtctcGGGAAATCCA
GCGGCTTAACCGTTGGTCGTCCGGggggTACTACATTGCTTGGGACTGGGAGAGGTAGGAGGTACTCAGGgggTAGGAGT
GAAATCCTGTAATCCTTTGGGGACCACCGGTGGCGAAGGCGTCCTACCAGAACAGGTCCGACGGTGAGGGACGAAAGCTA
GGGGCACGAACCGG
>OTU_557
TACGTAGGgggCAAGCGTTGTCCGGATTTACTGGGTGTAAAGGGCgcgcAGGCGGGTTAGCAAGTCAGAGGTGAAATCCT
GCAGCTTAACTGCAGAACTGCCTTTGATACTGTTGATCTTGAGTGCGGAAGagagaAGCGGAATTCCAGGTGTAGTGGTG
AAATACGTAGATATCTGGAAGAACACCAGTTGCGAAGGCGGCTTCTTGGTCCGTTACTGACGCTCAGGCGCGAAAGCGTG
GGTAGCAAACAGG
>OTU_558
TACAGAGGGTGCGAGCGTTGTCCGGAATTACTGGGCGTAAAGGGCGCGTAGGCGGCCTGATAAGTCGGgggTGAAATTCA
GCGGCTCAACCGCTGGACTGCCTTCGAGACTGTCGGGCTCGAGCACGGTAGAGGCTGGTGGAATTCCCGGTGTAGCGGTG
GAATGCGTAGAGATCGGGAAGAACATCGGTGGCGAAGGCGGCCAGCTGGGCCGTTGCTGACGCTGATGCGCGACAGCGTG
GGGAGCAAACAGG
>OTU_559
TACAGAGGgggCAAGCGTTATTCGGAATTATTGGGCGTAAAGGGCGCGTAGGCGGTCCTTCAAGTCtctcGTGAAATCCC
TCGGCTTAACTGAGGACGTGCGGGAGATACTGCTGGGCTTGAGTCCGGAAGAGGGTGGTGGAATTCCCAGTGTAGCGGTG
AAATGCGTAGATATTGGGAGGAACACCGGTGGCGAAGGCGGCCACCTGGGCCGGAACTGACGCTGAGGCGCGAAAGCGTG
GGGAGCAAACGGG
>OTU_560
AACGTAGGAGGCGAGCGTTATCCGGATTCACTGGGCGTAAAGCGCATGTAGGTGGTTCGTCAAGTCGAGTGTGAAAGCCC
CTGGCTCAACTGGgggAGGTCACTCGAAACTGGCGGACTGGAGGGCCAGagagGAAGGTGGAATTCCCGGTGTAGCGGTG
GAATGCGTAGAGATCGGGAGGAACACCAGTGGCGAAAGCGGCCTTCTGGCTGGACCCTGACACTGAGATGCGAAAGCGTG
GGGAGCAAACGGG
>OTU_561
TACAGAGGTCCCGAGCGTTGTTCGGATTTATTGGGCGTAAAGGGTGCGTAGGCGGCAGAGTAAGTTGGGTGTGAAATCCC
GGGGCTCAACCTCGGAATTGCATTCAATACTGCTTTGCTTGAGTACTGGAGAGGAGACTGGAATTTACGGTGTAGCAGTG
AAATGCGTAGATATCGTAAGGAAGGCCGGTGGCGAAAGCGAGTCTCTGGACAGTTACTGACGCTGATGCACGAAGGCCAG
GGGAGCAAACGGG
>OTU_562
TACCGGCGGCTCGAGTGGTGGCCGATATTATTGAGTCTAAAGGGTCCGTAGCCGGCTTCGCAAGTCtctcGGGAAATCCG
GCGGCTTAACCGTCGGgggTCCGGggggTACTACGTTGCTTGGGACTGGGAGAGGCGAGAGGTACTCAGGgggTAGGAGT
GAAATCCTGTAATCCTCTGGGGACCACCGGTGGCGAAGGCGTCTCGCCAGAACAGGTCCGACGGTGAGGGACGAAAGCTA
GGGGCACGAACCGG
>OTU_563
GACGTAGGGAGCGAGCGTTGTCCGGATTCATTGGGCGTAAAGAGCgcgcAGGCGGTTCGGAAAGTCGGATGTGAAAACTC
GGAGCTCAACTCCGAGCGTGCATCCGATACTCCCGGACTAGAGGTAGGTAGGGGAGATCGGAATTCCTGGTGTAGCGGTG
AAATGCGCAGATATCAGGAGGAACACCGGTGGCGAAGGCGGATCTCTGGGCCTTACCTGACGCTCAGGCGCGAAAGCTAG
GGGAGCGAACAGG
>OTU_564
TACGGAGGGCGCGAGCGTTACCCGGATTTACTGGGCGTAAAGGGCGTGTAGGCGGCTTGGGGCGTCCCATGTGAAAGACC
ACGGCTCAACCGTGGgggAGCGTGGGATACGCTCAAGCTAGAGGGTGGGAGAGGGTGGTGGAATTCCCGGAGTAGCGGTG
AAATGCGCAGATACCGGGAGGAACGCCGATGGCGAAGGCAGCCACCTGGTCCACTTCTGACGCTGAGGCGCGAAAGCGTG
GGGAGCAAACCGG
>OTU_565
TACAGAGGTCTCAAGCGTTGTTCGGAATCACTGGGCGTAAAGGGTGCGTAGGCGGCGTGGAAAGTCAGATGTGAAATCCG
GgggCTCAACCTCCGAATTGCATCCGATACTACCATGCTAGAGAACTGGAGGGGAGTCTGGAATTCTTGGTGTAGCAGTG
AAATGCATAGATATCAAGAGGAACACTAGTGGCGAAGGCGAGACTCTGGACAGTATCTGACGCTCATGCACGAAGGTCAG
GGTAGCGAACGGG
>OTU_566
TACGAAGGgggCAAGCGTTGTTCGGAATTACTGGGCGTAAAGGGCgcgcAGGCGGCCGACGTAGTCAGGCGTGAAAGCCC
CGGGCTTAACCTGGGAATTGCGTTTGATACTCGTTGGCTGGAGTTCGGGAGAGGATGGTGGAATTCCCAGTGTAGAGGTG
AAATTCGTAGATATTGGGAAGAACACCGGTGGCGAAGGCGGCCATCTGGACCGAAACTGACGCTGAGGCGCGAAAGCGTG
GGGAGCAAACAGG
>OTU_567
GACAGAGGGCGCGAGCGTTGTTCGGAATCATTGGGCGTAAAGCgcgcgcAGGCGGGTGCGCAAGTCGGGAGTGAAATTCC
GGGGCTCAACCCCGGAGCGGCTTCCGAAACTGCGTGTCTAGGGACCGGTAGGGGCCGGTGGAATTCCCGGTGTAGCGGTG
GAATGCGTAGAGATCGGGAAGAACACCTGTGGCGAAGGCGGCCGGCTGGGCCGGATCCGACGCTGAGGCGCGAAAGCGTG
GGGAGCAAACAGG
>OTU_568
TACGGAAGGTGCAAGCGTTAATCGGAATTACTGGGCGTAAAGCgcgcgTAGGCGGCTTCGTAAGTCGGGTGTGAAAGCCC
CGGGCTCAACCTGGGAACTGCGCTCGATACTGCGGAGCTCGAGTACGAgagagGggggTGGAATTCCAGGTGTAGCGGTG
AAATGCGTAGAGATCTGGAGGAACACCGGTGGCGAAGGCGGCCcccTGGTTCGATACTGACGCTGAGGTGCGAAAGCGTG
GGGAGCAAACAGG
>OTU_569
TACGTAGGCAGCGAGCGTTGTTCGGAATTACTGGGCGTAAAGAGTACGTAGGCGGTGCTCTAAGTCTGGTGTGAAATCTC
CCGGCTCAACTGGGAGGGTGCGCCGGAAACTGGAGTGCTCGAGTGCGGGAGAGGTAAGCGGAATTCCTGGTGTAGCGGTG
AAATGCGTAGATATCAGGAGGAACACCTGTGGTGTAGACAGCTTACTGGACCGCGACTGACGCTGAGGTACGAAAGCGTG
GGTAGCAAACAGG
>OTU_570
GACGTAGGgggCAAGCGTTATTCGGAATTATTGGGCGTAAAGCGTGCGTAGGCGGATTCGTAAGTCGGGGTTGAAATATC
CGGGCTCAACTCGGGGCACGGCCTCGATACTGCGGATCTCGAGTCGAGAAGAGGGTAGTGGAATTCCCGGTGTAGCGGTG
AAATGCGTAGATATCGGGAGGAACACCAGTGGCGAAGGCGGCTACCTGGTCTTGCACTGACGCTGATGCACGAAAGCTGG
gggAGCAAACGGG
>OTU_571
TACGTAGGgggCGAGCGTTGTCCGAAGTTACTGGGCGTAAAGCgcgcgTAGGCGGGCGGTTAAGTCGGAAGTGAAAGGCT
GGGGCTCAACCCCATGCAGGGCTTCCGAGACTGGCGGTCTTGAGGGCGGCAGGGAGAAGTGGAATGGCTGGTGTAGCGGT
GAAATGCGTAGATATCAGTCGGAACACCGGTGGCGAAGGCGGCTTCTTGGGCCGTACCTGACGCTGAGGCGCGAAAGCCA
GGGGAGCGAACGGG
>OTU_572
TACAGAGGCCAAGAGCGTTGTTCGGATTTACTGGGCGTAAAGGGCGCGTAGGCGGTCTTGCGTGTCAAGTGTGAAATCTC
CGGGCCCAACCCGGAAAGTGCGCTTGAAACTACAGGACTCGAGTCTGGGAGAGGGAATCGGAATGCAGGGTGTAGCGGTG
AAATGCGTTGATATCCTGCAGAACACCGGAGGCGAAGGCGGATTCCTTGAACAGCACTGACGCTGAGGCGCGAAAGTCGG
gggAGCAAACAGG
>OTU_573
TACGAAGGgggCGAGCGTTGTTCGGAATTACTGGGCGTAAAGGGCgcgcAGGCGGCCTTTGAAGTCAGGCGTGAAAGCCC
CGGGCTCAACCTGGGAATGGCGCTTGATACTCTGGGGCTTGAGTTCGGGAGAGGAGAGTGGAATTCCCAGTGTAGAGGTG
AAATTCGTAGATATTGGGAAGAACACCGGTGGCGAAGGCGGCTctctGGACCGCAACTGACGCTGAGGCGCGAAAGCGTG
GGGAGCAAACAGG
>OTU_574
TACGGAGGATGCAAGCGTTATCCGGATTCATTGGGTTTAAAGGGTGCGTAGGCGGAATGATAAGTCAGCGGTGAAAGCCT
GCAGCTTAACTGTAGAAATGCCATTGATACTGTCGTTCTTGAATGCAGCTGAGGTAAGCGGAATGTGTAATGTAGCGGTG
AAATGCGTAGATATTACACAGAACGCCAATTGCGTAGGCAGCTTACTAAACTGTGATTGACGCTGAGGCACGAAAGCGTG
GGGATCAAACAGG
>OTU_575
TACAGAGGGTGCAAGCGTTGTTCGGAATTATTGGGCGTAAAGGGCGCGTAGGCGGTGCGCTAAGTCACCTGTGAAATCTC
CCGGCTTAACTGGGAGCCTGCAGGCGAAACTAGCGTGCTGGAGTGTGGGAGAGGTGCGTGGAATTCCCGGTGTAGCGGTG
AAATGCGTAGATATCGGGAGGAACACCTGTGGCGAAAGCGGCGCACTGGACCATAACTGACGCTGAGGCGCGAAAGCTAG
GGGAGCAAACAGG
>OTU_576
TACGAAGGGTGCAAGCGTTACTCGGAATTACTGGGCGTAAAGCGTGCGTAGGCGGTTCGTTAAGTCAGATGTGAAAGCCC
CGGGCTCAACCTGGGAATTGCATTTGATACTGGCGGGCTAGAGTACGGTAGAGGGTGGTGGAATTCCCGGTGTAGCAGTG
AAATGCGTAGAGATCGGGAGGAACATCTGTGGCGAAGGCGGCCACCTGGACCAGTACTGACGCTGAGGCACGAAAGCGTG
GGGAGCAAACAGG
>OTU_577
TACGGAGGGTGCGAGCGTTGTCCGGAATCACTGGGCGTAAAGGGCGCGTAGGCGGCCGCTCAAGGGCGCGGTGAAAGCCC
GGGGCTCAACCCCGGGTCGGCCGTGCCGACTGGggggCTCGAGCACTGTAGGGGCGGGTGGAATTCCGGGTGTAGCGGTG
GAATGCGTAGAGATCCGGAAGAACACCGGTGGCGAAGGCGGCCCGCTGGGCAGGGAGAGGGAGCGATCCCTCGGCTGACG
CTGAGGCGCGACAGCGTGGGGAGCAAACAGG
>OTU_578
TACGGAGGGTGCAAGCGTTATCCGGATTCACTGGGTTTAAAGGGTGCGTAGGCGGGCATATAAGTCAGTGGTGAAATCCC
CGAGCTTAACTTGGGAACTGCCGTTGATACTATGTGTCTTGAATATCGCGGAGGTAAGCGGAATATGTCATGTAGCGGTG
AAATGCATAGATATGACATAGAACACCGATTGCGAAGGCAGCTTACTACACGATCATTGACGCTGAGGCACGAAAGCGTG
GGGAGCAAACAGG
>OTU_579
TACGAAGGgggCTAGCGTTGTTCGGAATTACTGGGCGTAAAGCgcgcgcAGGCGGTTtttCAAGTCAGTGGTGAAAGCCC
GGAGCTCAACTCCGGAACTGCCATTGAAACTGTGAAACTTGAGGATGAgagagGTGAGTGGAATTCCCAGTGTAGAGGTG
AAATTCGTAGATATTGGGAAGAACACCGGTGGCGAAGGCGGCTCACTGGCTCATTTCTGACGCTCAGGCGCGACAGCGTG
GGGATCAAACAGG
>OTU_580
TACAGAGGGTGCAAGCGTTAATCGGAATTACTGGGCGTAAAGGGCGCGTAGGCGGTGAGATGtgtgtgATGTGAAAGCCC
TGGGCTTAACCTAGGAAGTGCATCGCAAACTGTCTTGCTGGAGTATATGAGAGGGTGGCGGAATTTCCGGTGTAGCGGTG
AAATGCGTAGAGATCGGAAGGAACGTCGATGGCGAAGGCAGCCACCTGGCATAATACTGACGCTGAGGCGCGAAAGCGTG
GGGAGCGAACAGG
>OTU_581
TACGTAGGgggCGAGCGTTGTTCGGATTTACTGGGCGTAAAGAGCGCGTAGGCGGTTCGGTCAGTCGGCCGTGAAAGCCC
TCGGCTCAACCGAGGATCCGCGGCCGAGACGGCCGAACTTGAGGGCAGGAGAGGAGCGCGGAATTCCCGGTGTAGCGGTG
AAATGCGTAGATACCGGGAGGAACACCGGTGGCGAAGGCGGCGCTCTGGACTGCTCCTGACGCTGAGGCGCGAAAGCTAG
GGGAGCAAACGGG
>OTU_582
TACGGAGGGTGCAAACGTTGCTCGGAATCATTGGGCGTAAAGCGCACGTAGGCGGCCTATCAAGTCGGGCGTGAAAGCCC
TCGGCTTAACCGAGGAAGTGCGTTCGAAACTAATAGGCTTGAGTACGGGAGAGGATCGCGGAATTCCCGGTGTAGAGGTG
AAATTCGTAGATATCGGGAGGAACACCAGTGGCGAAGGCGGCGATCTGGACCGATACTGACGCTGAGGTGCGAAAGCGTG
GGGAGCAAACAGG
>OTU_583
TACAGagagTGCAAACGTTGTTCGGAATTACTGGGCTTAAAGCGCACGTAGGCGGCGCCGCAAGTGTCGGGTGAAATCCC
ACGGCTCACCCGTGGAATTGCTCGGCAGACTGCGGTGCTCGAGTGTGGTAGGGGAGAGCGGAACTCCTGGTGGAGCGGTG
AAATGCGTAGATATCAGGAGGAACACCGGTGGCGAAGGCGGCTctctGGTCCACAACTGACGCTGAGGTGCGAAAGCTAG
GGGAGCAAACGGG
>OTU_584
GACGGAGGGTGCAAGCGTTGTTCGGAATCACTGGGCGTAAAGCGCGTGTAGGCGGTCCGATAAGTCGAATGTGAAAGCCC
GAGGCTCAACCTCGGAAGTGCATTCGAAACTGTCGGGCTTGAGTACGGGAGAGGGAAGTGGAATTCCTGGTGTAGAGGTG
AAATTCGTAGATATCAGGAGGAACACCGGTGGCGAAGGCGGCTTCCTGGACCGATACTGACGCTGAGACGCGAAAGCGTG
GGGAGCAAACAGG
>OTU_585
TACGTAGGGTGCAAGCGTTAATCGGAATTACTGGGCGTAAAGCGTGCGCAGGCGGTTTTGTAAGTCTGTCGTGAAATCCC
CGGGCTTAACCTGGGAATGGCGATGGAGACTGCAAGGCTGGAATCTGGCAGAGGggggTAGAATTCCACGTGTAGCAGTG
AAATGCGTAGAGATGTGGAGGAACACCGATGGCGAAGGCAGCCcccTGGGCTAAGATTGACGCTCATGCACGAAAGCGTG
GGGAGCAAACAGG
>OTU_586
GACGGAGGATGCAAGTGTTATCCGGAATTACTGGGCGTAAAGCGTCTGCAGGTGGTTTCTTAAGTCCACTGTTAAACCTT
GAGGCTCAACCTCAAATCAGCATTGGAAACTGGGAAACTTGAGTATAGTAGGGGTAGAGGGAATTTCCAGTGGAGCGGTG
AAATGCGTAGATATTGGAAAGAACACCGATGGCGAAGGCACTCTACTGGGCTATTACTGACACTCAGAGACGAAAGCTAG
GGGAGCAAATGGG
>OTU_587
TACGGAGGGTGCAAGCGTTATCCGGATTCACTGGGTTTAAAGGGTGCGTAGGTGGGCAGGTAAGTCAGTGGTGAAATCTC
CGGGCTTAACCCGGAAACTGCCGTTGATACTATCTGTCTTGAATATAGTGGAGGTGAGCGGAATATGTCATGTAGCGGTG
AAATGCTTAGATATGACATAGAACATCGATTGCGAAGGCAGCTCGCTACGCTATTATTGACACTGAGGCACGAAAGCGTG
GGGATCAAACAGG
>OTU_588
AACGTAGGgggCGAGCGTTGCCCGGATTCACTGGGCGTAAAGCGCGTGTAGGCGGTCCGTTAAGTCGGGTGTGAAAGCTC
CGAGCTCAACTCGGAAACTGCATCCGATACTGGCGGACTTGAGGACGGTAGAGGTCGGTGGAATGCCAGGTGTACCGGTG
AAATGGACAGATATCTGGCAGAACACCAGTGGCGAAGGCGGCCGACTGGGCCGTTCCTGACGCTGAGACGCGAAAGCCAG
GGGAGCGAACCGG
>OTU_589
TACGGAGGATCCAAGCGTTATCCGGAATCATTGGGTTTAAAGGGTCCGTAGGCGGTTTAGTAAGTCAGTGGTGAAAGCCC
ATCGCTCAACGGTGGAACGGCCATTGATACTGCTGAACTTGAATTACTGGGAAGTAACTAGAATATGTAGTGTAGCGGTG
AAATGCTTAGATATTACATGGAATACCAATTGCGAAGGCAGGTTACTACCAGTTTATTGACGCTGATGGACGAAAGCGTG
GGGAGCGAACAGG
>OTU_590
TACGGAGGGTGCAAGCGTTGTTCGGAATCATTGGGCGTAAAGCGCGTGTAGGCGGTCGGGCAAGTCAGATGTGAAAGCCC
TTGGCTTAACCAAGGAAGTGCATTTGAAACTGCCCGGCTTGAGTACGGGAGGgggAAGTGGAATTCCCGGTGTAGAGGTG
AAATTCGTAGATATCGGGAGGAACACCGGTGGCGAAGGCGGCTTCCTGGACCGATACTGACGCTGAGACGCGAAAGCGTG
GGGAGCAAACAGG
>OTU_591
TACGTAGGgggCAAGCGTTGTCCGGAATTATTGGGCGTAAAGCgcgcgcAGGCGGCCGTTTAAGTCCGGTGTTTAATCCC
GAAGCTCAACTTCGGGTCGCACTGGAAACTGGAGGGCTTGAGTGCAGAAGAGGAGAGTGGAATTCCACGTGTAGCGGTGA
AATGCGTAGAGATGTGGAGGAACACCAGTGGCGAAGGCGACTctctGGGCTGTAACTGACGCTGAGGCGCGAAAGCGTGG
GGAGCAAACAGG
>OTU_592
TACGTAGGGTCCGAGCGTTGTCCGGAATTATTGGGCGTAAAGAGCTCGTAGGCGGTTTGTCGCGTCTGCTGTGAAAACTA
GAGGCTCAACCTCTAGCCTGCAGTGGGTACGGGCAGACTTGAGTGGTGTAGGGGAGACTGGAATTCCTGGTGTAGCGGTG
GAATGCGCAGATATCAGGAGGAACACCGATGGCGAAGGCAGGTCTCTGGGCACTTACTGACGCTGAGGAGCGAAAGCGTG
GGGAGCGAACAGG
>OTU_593
TACAGGgggTGCAAACGTTGCTCGGAATTATTGGGCGTAAAGCgcgcgTAGGCGGCCACTTAAGTCGGATGTGAAAGCCC
CTGGCTCAACTGGGGAAGTGCACCCGAAACTGAGCGGCTTGAATGCAAAAGAGGGTCGCGGAATTCCCGGTGTAGAGGTG
AAATTCGTAGATATCGGGAGGAACACCGGTGGCGAAGGCGGCGACCTGGGTTGACATTGACGCTGAGGCGCGAAAGCGTG
GGGAGCAAACAGG
>OTU_594
TACGTAGGTGGCAAGCGTTGTCCGGATTTACTGGGCGTAAAGGATGCGTAGGCGGATATTTAAGTGGGATGTGAAATACC
CGGGCTCAACCTGGGTGCTGCATTCCAAACTGGATATCTGGAGTGCGGGAGAGGAGAGTGGAATTCCTAGTGTAGCGGTG
AAATGCGTAGAGATTAGGAAGAACACCAGTGGCGAAGGCGACTctctGGACCGTAACTGACGCTGAGGCATGAAAGCGTG
GGGAGCAAACAGG
>OTU_595
TACAGAGGGTGCAAGCGTTGTTCGGAATTATTGGGCGTAAAGGGCGCGTAGGCGGTGCGGTAAGTCTTCTGTGAAACCTC
CGGGCTCAACCCGGAGCCGGCAGGGGAAACTGCCGTGCTGGAGTGTGGGAGAGGTGAGTGGAATTCCCGGTGTAGCGGTG
AAATGCGTAGATATCGGGAGGAACACCTGTGGCGAAAGCGGCTCACTGGACCACAACTGACGCTGAGGCGCGAAAGCTAG
GGGAGCAAACAGG
>OTU_596
TACAGAGGTCCCAAGCGTTGTTCGGATTCACTGGGCGTAAAGGGTGCGTAGGCGGTCGGGTAAGTCTGACGTGAAATCTT
CAAGCTCAACTTGGAAACTGCGTCGGATACTATTCGGCTAGAGGAATGGAGGGGAGACTGGAATACTTGGTGTAGCAGTG
AAATGCGTAGATATCAAGTGGAACACCAGTGGCGAAGGCGAGTCTCTGGACATTTCCTGACGCTGAGGCACGAAAGCCAG
GGGAGCAAACGGG
>OTU_597
TACGTAGGGTGCGAGCGTTAATCGGAATTACTGGGCGTAAAGCGTGCGCAGGCGGTTTGATAAGACAGGCGTGAAATCCC
CGGGCTTAACCTGGGAATGGCGCTTGTGACTGTCTCACTAGAGTACGGCAGAGGggggTGGAATTCCACGTGTAGCAGTG
AAATGCGTAGAGATGTGGAGGAACACCGATGGCGAAGGCAGCCcccTGGGCCGATACTGACGCTCATGCACGAAAGCGTG
GGGAGCAAACAGG
>OTU_598
TACGGggggggCAAGCGTTGTTCGGAATTACTGGGCGTAAAGGGCGCGTAGGCGGTCCGATAAGTCAGCTGTGAAAACCA
TGGGCTTAACCCATGGCCTGCAGTTGAGACTGTCGGGCTAGAGTGTGGGAGAGGAGAGTGGAATTCCTGGTGTAGCGGTG
AAATGCGTAGATATCAGGAGGAACACCGGTGGCGAAGGCGGCTctctGGACCACAACTGACGCTGAGGCGCGAAAGCTAG
GGGAGCAAACAGG
>OTU_599
CACGTAAGACCCTAGCGTTATTCGGAATTATTGGGCGTAAAGGGCACGCAGGCGGTTTGGTAAGTCAGAAGTGAAATACC
GGAGCTTAACTCCGGTGCTGCTTTTGATACTGCTGAACTTGAATCAGTGAGGGGTGACCGGAATTCCTAGTGTAGGGGTG
AAATCTGCAGATATTAGGAAGAACACCGGTGGCGAAGGCAGGTCACCAGCACATGATTGACGCTCAGGTGCGAAGGTGCG
GGGAGCAAACAGG
>OTU_600
TACGAAGGgggCTAGCGTTGTTCGGAATGACTGGGCGTAAAGGGCGCGTAGGCGGCGATGTAAGTCAGGCGTGAAAGCCC
CGGGCTCAACCTGGGAACGGCGCTTGATACTGCGTTGCTTGAGGACGGGAGAGGATGGTGGAATTCCCAGTGTAGAGGTG
AAATTCGTAGATATTGGGAAGAACACCGGTGGCGAAGGCGGCCATCTGGACCGTTTCTGACGCTGAGGCGCGAAAGCGTG
GGGAGCAAACAGG
>OTU_601
TACGTAGGTGGCAAGCGTTATCCGGATTTACTGGGTGTAAAGGGCGCGTAGGCGGGGATGCAAGTCAGATGTGAAATCTA
TGGGCTTAACTCATAAACTGCATTTGAAACTGTATCTCTTGAGTGCTGGAGAGGTAGATGGAATTCCTTGTGTAGCGGTG
AAATGCGTAGATATAAGGAAGAACACCAGTGGCGAAGGCGATCTACTGGACAGTAACTGACGCTGAGGCGCGAAAGCGTG
GGGAGCAAACAGG
>OTU_602
TACGGAGGGTGCGAGCGTTGTCCGGAATCATTGGGCGTAAAGGGCGCGTAGGCGGCCACTTCAAGCGTGCGGTGAAAGTC
GGgggCTCAACCCCTGATCGGCCGTGCGAACTGGggggCTGGAGCACTGTAGAGGCAGGCGGAATTCCGGGTGTAGCGGT
GGAATGCGTAGAGATCCGGAAGAACACCGGTGGCGAAGGCGGCCTGCTGGGCAGTTGGCTGACGCTGAGGCGCGACAGCG
TGGGGAGCAAACAGG
>OTU_603
TACAGAGGTCCCGAGCGTTGTTCGGATTCACTGGGCGTAAAGGGTGCGTAGGTGGTGGGATAAGTCGGATGTGAAATCTC
GGAGCTCAACTCCGAAACGGCATTGGAAACTATCCTGCTAGAGGGTTGGAGGggggACTGGAATACTTGGTGTAGCAGTG
AAATGCGTAGATATCAAGTGGAACACCGGTGGCGAAGGCGAGTCCCTGGACAACACCTGACACTGAGGCACGAAAGCTAG
GGGAGCAAACAGG
>OTU_604
TACGTAGGgggCAAGCGTTATCCGGATTTACTGGGTGTAAAGGGAGCGTAGACGGATGGACAAGTCTGATGTGAAAGGCT
GGGGCTCAACCCCGGGACTGCATTGGAAACTGCCCGTCTTGAGTGCCGGAGAGGTAAGCGGAATTCCTAGTGTAGCGGTG
AAATGCGTAGATATTAGGAGGAACACCAGTGGCGAAGGCGGCTTACTGGACGGTAACTGACGTTGAGGCTCGAAAGCGTG
GGGAGCAAACAGG
>OTU_605
TACGAAGGgggCTAGCGTTGTTCGGAATTACTGGGCGTAAAGCGCACGTAGGCGGGTTGTTAAGTCAGGGGTGAAATCCC
GGAGCTCAACTCCGGAACTGCCTTTGATACTGGCAACCTAGAGACTGGAAGAGGTTAGTGGAATTCCCAGTGTAGAGGTG
AAATTCGTAGATATTGGGAAGAACACCAGTGGCGAAGGCGGCTAACTGGTCCAGTACTGACGCTGAGGTGCGAAAGCGTG
GGGAGCAAACAGG
>OTU_606
TACGTAGGTTGCAAGCGTTGTCCGGATTTACTGGGTGTAAAGGGCGTGTAGGCGGAGCTGCAAGTCAGATGTGAAATCCC
GGGGCTCAACCCCGGAACTGCATTTGAAACTGTAGCCCTTGAGTATCGGAGAGGCAAGCGGAATTCCTAGTGTAGCGGTG
AAATGCGTAGATATTAGGAGGAACACCAGTGGCGAAGGCGGCTTGCTGGACGACAACTGACGCTGAGGCGCGAAAGCGTG
GGGAGCAAACAGG
>OTU_607
TACGTAGGgggCGAGCGTTGTTCGGAATTACTGGGCGTAAAGGGCGTGTAGGCGGTGCGGTAAGTCGAGTGTGAAATCCC
CAGGCTCAACCTGGGGCGGTCGCTCGAGACTGCCGTGCTCGAGTGTGGGAGAGGGAAGTGGAATTCCCGGTGTAGCGGTG
AAATGCGTAGATATCGGGAGGAACACCTGCGGCGAAGGCGGCTTCCTGGACCATAACTGACGCTGAGGCGCGAAAGCTAG
GGGAGCAAACAGG
>OTU_608
GACAGAGGGTGCAAACGTTGTTCGGAATTACTGGGCGTAAAGCGCGTGTAGGCGGCTATGTAAGTCGGGCGTGAAATCCC
ACGGCTCAACCGTGGAAGTGCACCCGAAACTGCGTAGCTAGAGTCCTGGAGAGGAAGGTGGAATGCTTGGTGTAGAGGTG
AAATTCGTAGATATCAAGCGGAACACCGGTGGCGAAGGCGGCCTTCTGGACAGTGACTGACGCTGAGACGCGAAAGCGTG
GGGAGCAAACAGG
>OTU_609
TACGGggggggCAAGCGTTGTTCGGAATTACTGGGCGTAAAGGGCTCGTAGGCGGCCAACTAAGTCCGACGTGAAATCCC
CAGGCTTAACCTGGGAACTGCGTCGGATACTGGATGGCTTGAATCCGGGAGAGGGATGCGGAATTCCAGGTGTAGCGGTG
AAATGCGTAGATATCTGGAGGAACACCGGTGGCGAAGGCGGCATCCTGGACCGGCATTGACGCTGATGAGCGAAAGCCAG
GGGAGCAAACGGG
>OTU_610
TACGAAGGGTGCAAGCGTTAATCGGAATTACTGGGCGTAAAGCGTGCGTAGGCGGTTttttAAGTCTGCTGTGAAATCCC
CGGGCTCAACCTGGGAATGGCAGTGGAAACTGGAAAGCTAGAGTgtgtCAGAGGATGGTGGAATTCCCGGTGTAGCGGTG
AAATGCGTAGAGATCGGGAGGAACATCAGTGGCGAAGGCGGCCATCTGGGACAACACTGACGCTGAGGCACGAAAGCGTG
GGGAGCAAACAGG
>OTU_611
TACGTAGGgggCAAGCGTTGTCCGGATTTACTGGGCGTAAAGCGCGTGTAGGCGGCCGCACAGGTCCGTTGTGAAAACTG
GAGGCTTAACCTTCAGACGTCGACGGAAACCGTGTGGCTAGAGTCCGGAAGAGGAGAGTGGAATTCCTGGTGTAGCGGTG
AAATGCGCAGATATCAGGAAGAACACCAATGGCGAAGGCAGCTctctGGGACGGTACTGACGCTGAGACGCGAAAGCGTG
GGGAGCGAACAGG
>OTU_612
TACGAAGGgggCTAGCGTTGCTCGGAATCACTGGGCGTAAAGGGCGCGTAGGCGGCGTTTTAAGTCGGgggTGAAAGCCT
GTGGCTCAACCACAGAATGGCCTTCGATACTGGGACGCTTGAGTATGGTAGAGGTTGGTGGAACTGCGAGTGTAGAGGTG
AAATTCGTAGATATTCGCAAGAACACCGGTGGCGAAGGCGGCCAACTGGACCATTACTGACGCTGAGGCGCGAAAGCGTG
GGGAGCAAACAGG
>OTU_613
CACGTAGGATCCGAGCGTTATCCGAATTCACTGGGCGTAAAGCGCGTGCAGGCGGTCCGGTAAGTTGGATGTGAAATCTC
CCGGCTCAACTGGGAGAGGTCGTTCAATACTGTCGGACTAGAGGGCAGTAGAGGGAGGTGGAATTCCCGGTGTAGTGGTG
AAATGCGTAGATATCGGGAGGAACACCAGTGGCGAAGGCGGCCTCCTGGGCTGCACCTGACGCTCAGACGCGAAAGCTAG
GGGAGCGAACGGG
>OTU_614
TACGGAGGGTGCAAACGTTGCTCGGAATTATTGGGCGTAAAGCGCACGTAGGCGGTCCGGCAAGTCGGATGTGAAAGCCC
TCGGCTTAACCGAGGAAGAGCATTCGAAACTACCGGGCTTGAGTACCGGAGAGGGTGACGGAATTCCCGGTGTAGAGGTG
AAATTCGTAGATATCGGGAGGAACACCAGCGGCGAAGGCGGTCACCTGGACGGATACTGACGCTGAGGTGCGAAAGCGTG
GGGAGCAAACAGG
>OTU_615
TACGAGGggggCAAGCGTTGTTCGGAATTATTGGGCGTAAAGGGCGCGTAGGCGGTGCGGTAAGTCTGATGTGAAATCTC
CGGGCTCAACTCGGAGCTTGCATCAGAAACTGCCGTGCTTGAGTGTGGGAGAGGTGCGTGGAATTCCCGGTGTAGCGGTG
AAATGCGTAGATATCGGGAGGAACACCTGCGGCGAAAGCGGCGCACTGGACCACAACTGACGCTGATGCGCGAAAGCTAG
GGGAGCAAACAGG
>OTU_616
TACAGAGACCTCAAGCGTTATCCGGATTTATTGGGCGTAAAGCGTCCGCAGATGGTTTGGCAAGTCAGGGGTTAAAACCT
ACCGCTTAACGGTAGGGCCGCCTTTGATACTATCAAACTTGAGTATGGAAGAGGCTAGCGGAATTCTCGGTGTAGTCGTA
ATAAGCGTTGATATCGAGAAGAACACCAAATGCGAAGGCAGCTAGCTGGTACATTACTGACATTCAGGGACGAAAGCGTG
GGGAGCAAACAGG
>OTU_617
TACGGAGGATCCGAGCGTTATCCGGAATCATTGGGTTTAAAGGGTCCGTAGGTGGACTGTTAAGTCAGGGGTGAAATCCC
ACGGCTCAACCGTGGAATTGCCCTTGATACTGGCGGTCTTGAGTCACTGTGAGGTAGCTGGAATATGTAGTGTAGCGGTG
AAATGCATAGATATTACATAGAACACCGATTGCGGAGGCAGGTTACCAACGGTGCACTGACACTGATGGACGAAAGCGTG
GGGAGCGAACAGG
>OTU_618
GACGGAGGGTGCGAGCGTTATTCGGAATTATTGGGCGTAAAGAGCGTGTAGGCGGTCGGTCAAGTCAGATGTGAAAGCCC
GGGGCTCAACCTCGGAAGTGCATTTGAAACTGGTCGACTTGAGTTCGGGAGAGGGAAGTGGAATTCCGGGTGTAGAGGTG
AAATTCGTAGATATCCGGAGGAACACCGGTGGCGAAGGCGACTTCCTGGACCGAAACTGACGCTGAGACGCGAAAGCGTG
GGGAGCAAACAGG
>OTU_619
TACGGAGGGAGCAAGCGTTACTCGGAATTACTGGGCGTAAAGGGCGCGTAGGCGGTCTTGTAAGTCCTGtgtgAAAGCCC
CGGGCCTAACCCGGGAAGTGCACGGGAAACTGTGAGACTTGAGTGCAGGAGAGGAAGGCAGAATTCCCGGTGTAGCGGTG
AAATGCGTAGATATCGGGAGGAATACCAGCGGCGAAGGCGGCCTTCTGGACTGCAACTGACGCTGAGGCGCGAAAGCCAG
GGGAGCAAACGGG
>OTU_620
GACGTAGGGTGCAAGCGTTGTCCGGATTTACTGGGCGTAAAGAGCGCGTAGGCGGCTCGTTAAGTGTGAAGCTAAATCTC
TTGGCTCAACCAAGAAACTATTTCGCATACTGGCGGGCTGGAGTGATGCAGAGGTGGATAGAATTCCCGGTGTAGCGGTG
AAATGCGTTGATATCGGGAGGAATACCCGTGGCGAAGGCGGTCCACTGGGCATCAACTGACGCTGAGGCGCGAAAGCGTG
GGTAGCAAACAGG
>OTU_621
TACGAAGGTCCCGAGCGTTGTTCGGAATCACTGGGCGTAAAGGGAGCGTAGGCGGTTTGGTAAGTCAGATGTGAAATCCC
GGGGCTCAACCCCGGAACTGCATCCGATACTGCCGGACTTGAGTTTTGGAGAGGTAGCTGGAATTCACGGTGTAGCAGTG
AAATGCGTGGATATCGTGAGGAACACTCGTGGCGAAAGCGAGCTACTGGACAACAACTGACGCTGAGGCTCGAAGGCCAG
GGGAGCGAAAGGG
>OTU_622
TACGGAGGGTGCAAGCGTTATCCGGATTCACTGGGTTTAAAGGGTGCGTAGGCGGGTgtgtAAGTCCGTGGTGAAATCTC
TGAGCTTAACTCGGAAACTGCCATGGGTACTGCATGTCTTGAATGTTGTGGAGGTGAGCGGAATATGTCATGTAGCGGTG
AAATGCTTAGATATGACATAGAACACCAATTGCGAAGGCAGCTCACTACACAAATATTGACGCTGAGGCACGAAAGCGTG
GGGATCAAACAGG
>OTU_623
TACGTAGGGTGCGAGCGTTGTCCGGATTTATTGGGCGTAAAGGGCTCGTAGGCGGCGTGTCGCGTCGGGAGTGAAAGACC
GGGGCTTAACCCCGGTTCTGCTTCCGGTACGGGCATGCTGGAGTGTGGCAGGGGAGACTGGAATTCCTGGTGTAGCGGTG
GAATGCGCAGATATCAGGAGGAACACCGGTGGCGAAGGCGGGTCTCTGGGCCATTACTGACGCTGAGGAGCGAAAGCGTG
GGGAGCGAACAGG
>OTU_624
TACGGAGGGTGCAAGCGTTAATCGGAATTACTGGGCGTAAAGCgcgcgTAGGCGGTTAGTTAAGCTGGATGTGAAAGCCC
CGGGCTCAACCTGGGAACTGCATTCAGAACTGGCTGGCTAGAGTACGAgagagGGTAGTGGAATTTCCTGTGTAGCGGTG
AAATGCGTAGATATAGGAAGGAACATCAGTGGCGAAGGCGACTGCCTGGCTCGATACTGACGCTGAGGTGCGAAAGCGTG
GGGAGCAAACAGG
>OTU_625
TACCAGCACCCCGAGTGGTCGGGACGTTTATTGGGCCTAAAGCATCCGTAGCCGGTTCTACAAGTCTTCCGTTAAATCCA
CCTGCTTAACAGATGGGCTGCGGAAGATACTATAGAGCTAGGAGGCGGGAGAGGCAAGCGGTACTCGATGGGTAGGGGTA
AAATCCGTTGATCCATTGAAGACCACCAGTGGCGAAGGCGGCTTGCCAGAACGCGCTCGACGGTGAGGGATGAAAGCTGG
gggAGCAAACCGG
>OTU_626
TACGGAGGGTGCAAGCGTTATCCGGATTTATTGGGTTTAAAGGGTCCGTAGGCGGACTTATAAGTCAGTGGTGAAATCCT
GTCGCTTAACGATAGAACTGCCATTGATACTGTAAGTCTTGAGTATATTTGAGGTAGCTGGAATAAGTAGTGTAGCGGTG
AAATGCATAGATATTACTTAGAACACCAATTGCGAAGGCAGGTTACCAAGATATAACTGACGCTGAGGGACGAAAGCGTG
GGTAGCGAACAGG
>OTU_627
TACAGAGGgggCAAGCGTTGTTCGGAATTATTGGGCGTAAAGGGTGCGTAGGCGGTGCGGTAAGTCTTCTGTGAAATCTC
CGGGCTCAACTCGGAGTCTGCAGGAGAAACTGCCGTGCTTGAGTATGGGAGAGGTGAGTGGAATTCCTGGTGTAGCGGTG
AAATGCGTAGATATCAGGAGGAACACCTGTGGCGAAAGCGGCTCACTGGACCATAACTGACGCTGAGGCACGAAAGCTAG
GGGAGCAAACAGG
>OTU_628
TACAGAGGTCTCAAGCGTTGTTCGGATTCATTGGGCGTAAAGGGCGCGTAGGCGGTGGGGTAAGTCTGGTGTGAAATCTC
GGAGCTCAACTTCGAAATTGCACTGGATACTGCTCTGCTAGAGGGCTGGAGAGGAGATCGGAATTCACGGTGTAGCAGTG
AAATGCGTAGATATCGTGAGGAAGACCAGTGGCGAAGGCGGATCTCTGGACAGCTCCTGACGCTGAGGCGCGAAGGCTAG
GGGAGCAAACGGG
>OTU_629
CACCGGCGCCACGAGTGGTCATCGCGATTATTGGGCCTAAAGCGTTCGTAGCCGGTTTGGACAGTCTCTTGTGAAATCGT
TCGGCCTAACCGAACGGCGTGCAGGGGATACTGCCAAACTCGAGACCGGGAGGGGTCAGAGGTATTCCATGGGGACTGGT
AAAATGGGATAATCCATGGAGGACCACCGATGGCGAAGGCATCTGACCAGAACGGATCTGACGGTGAGGAACGAAAGCCA
GGGGAGCGAACCGG
>OTU_630
TACGGAGGGTGCGAGCGTTGTTCGGAATCACTGGGCGTAAAGCGCGTGTAGGCGGCCTGTTAAGTCTGATGTGAAAGCCC
GGGGCTCACCcccGGAAGTGCATTGGAAACTGACAGGCTCGAGTCCCGGAGAGGAGAGTAGAATTCCTGGTGTAGCGGTG
AAATGCGTAGATATCAGGAGGAATACCGGTGGCGAAGGCGGCTctctGGACGGTGACTGACGCTGAGACGCGAAAGCGTG
GGGAGCAAACAGG
>OTU_631
AACCAGCACCTCAAGTGGTCAGGAGGATTATTGGGCCTAAAGCATCCGTAGCCGGCCAGGTAAGTTTTCTGTTAAATCCA
TGCGCTTAACGTATGGGCTGCAGGGAATACTACCTGGCTAGGGAGTGGGAGAGGTAGACGGTACTCCGTAGGAAGGGGTA
AAATCCTTTGATCTATGGATGACCACCTGTGGCGAAGGCGGTCTACTAGAACACGTCCGACGGTGAGGGATGAAAGCTGG
gggAGCAAACCGG
>OTU_632
TACGTAGGgggCAAGCGTTGTCCGGATTTATTGGGCGTAAAGCGCGTGTAGGCGGCCAGGCAGGTCCGTTGTGAAAACTG
GAGGCTCAACTTCCAGACGTCGATGGAAACCGCCCGGCTAGAGTCCGGAAGAGGAGAGTGGAATTCCTGGTGTAGCGGTG
AAATGCGCAGATATCAGGAAGAACACCAATGGCGAAGGCAGCTctctGGGACGGTACTGACGCTGAGACGCGAAAGCGTG
GGGAGCGAACAGG
>OTU_633
TACGAAGGgggCTAGCGTTGCTCGGATTTACTGGGCGTAAAGGGCGCGTAGGCGGATGTTTAAGTCGGgggTGAAAGCCC
GGGGCTCAACCTCGGAATTGCCTTCGATACTGGACATCTTGAGTACGGGAGAGGTGAGTGGAACTCCGAGTGTAGAGGTG
AAATTCGTAGATATTCGGAAGAACACCAGTGGCGAAGGCGACTCACTGGCCCGTTACTGACGCTGAGGCGCGAAAGCGTG
GGGAGCAAACAGG
>OTU_634
TACGAAGGgggCGAGCGTTGTTCGGATTTACTGGGCGTAAAGGGCgcgcAGGCGGCTTTGTTTGTCAGGCGTGAAAGCCC
CGGGCTTAACCTGGGAACTGCGCTTGAGACGGCAGGGCTAGAGATCGGGAGAGGAGAGTGGAATTCCCAGTGTAGAGGTG
AAATTCGTAGATATTGGGAAGAACACCGGTGGCGAAGGCGGCTctctGGACCGAGACTGACGCTGAGGCGCGAAAGCGTG
GGGAGCAAACAGG
>OTU_635
TACGTAGGTGGCAAGCGTTGTCCGGATTTACTGGGCGTAAAGGGAGCGTAGGCGGATTtttAAGTGAGATGTGAAATACT
CAGGCTCAACCTGGgggCTGCATTTCAAACTGGAAGTCTAGAGTGCAGGAGAGGAGAGTGGAATTCCTAGTGTAGCGGTG
AAATGCGTAGAGATTAGGAAGAACACCAGTGGCGAAGGCGACTctctGGACTGTAACTGACGCTGAGGCTCGAAAGCGTG
GGGAGCAAACAGG
>OTU_636
TACGGggggggCAAGCGTTGTTCGGAATTACTGGGCGTAAAGGGTGCGTAGGCGGTTCGTTAAGTTAGATGTGAAAACTC
TGGGCTCAACCCAGAGCCTGCATCTAAAACTGGCGGGCTAGAGTTCTGGAGGgggTAGCGGAATTCCTGGTGTAGCGGTG
AAATGCGTAGATATCAGGAGGAACACCGGTGGCGAAGGCGGCTACCTGGACAGAAACTGACGCTGAGGCACGAAAGCTAG
GGGAGCAAACAGG
>OTU_637
TACGGAGGGTGCGAGCGTTGTCCGGAATCACTGGGCGTAAAGGGCGCGTAGGCGGCGGGAGCAGTCAACGGTGAAAGCTC
GGGGCTCAACTCCGAGTCGGCCGTCGATACTctctcGCTCGAGCACTGTAGAGGCAGGTGGAATTCCGGGTGTAGCGGTG
GAATGCGTAGAGATCCGGAAGAACACCGGTGGCGAAGGCGGCCTGCTGGGCAGTGGCTGACGCTGAGGCGCGACAGCGTG
GGGAGCAAACAGG
>OTU_638
TACGTAGGGTGCAAGCGTTGTCCGGAATTATTGGGCGTAAAGAGCGTGTAGGCGGCCCGATCAGTCCGCTGTGAAAGTCC
AGGGCTCAACCCTGGGATGCCGGTGGATACTGTCGGGCTAGAGTCCGGAAGGGGCGAGTGGAATTCCTGGTGTAGCGGTG
AAATGCGCAGATATCAGGAGGAACACCAATGGCGAAGGCAGCTCGCTGGGACGTGACTGACGCTGAGACGCGAAAGCGTG
GGGAGCAAACAGG
>OTU_639
TACGGAGGGTGCAAGCGTTATCCGGAATCACTGGGTTTAAAGGGTGCGTAGGCGGTGGCGTAAGTCAGTTGTGAAATTCC
CCGGCTTAACCGGTGGGACTGCGATTGATACTGCGTCACTTGAATCAGGATGAGGTAGGCGGAATGTGGCATGTAGCGGT
GAAATGCTTAGATATGCCATAGAACACCGATTGCGAAGGCAGCTTGCTGGACCTGTATTGACGCTGAGGCACGAAAGCGT
GGGGAGCAAACAGG
>OTU_640
TACAGAGGTGGCAAGCGTTGTTCGGAATTACTGGGCGTAAAGGGCGCGTAGGCGGCCCACTAAGTCAGACGTGAAATCCc
ccGGCTTAACCTGGGAACTGCGTCTGATACTGGAGGGCTTGAGTATGGGAGAGGGATGTAGAATTCCAGGTGTAGCGGTG
AAATGCGTAGATATCTGGAGGAATACCGGTGGCGAAGGCGGCATCCTGGACCATTACTGACGCTGATGCGCGAAAGCTAG
GGGAGCAAACGGG
>OTU_641
TGAAAGGCTGCAAACTGTCGCGCCCTCCGTTTCCGGCGACATATAAAGATTCTTCAAACAACCGCGCTGCATTATGGACA
AaaaTAAAACTGGCAACAATTGCTGAATCGCGTTGAATGCCAGAACGCGCTTTCGGCAGAAGATGAGTCGATTGATACGG
ATCCAGATTCTTCGGTCGGATGATGAATCGGCGGATTGCCATTGCCACGATGCCGATGAGGATTGCCATGCCTGCCACGT
CCGCAAGCCAGCGATAGGCATCTCCAAACAAGCCTGTGCTTTCCAATA
>OTU_642
CACGGggggAGCAAGCGTTGTTCGGAATCACTGGGCGTAAAGGGCGTGTAGGCGGTCAGGTAAGTGAGGTGTGAAACGCC
CCGGCTCACCCGGGGACCTGCATCTCAAACTGCCTGGCTTGAGTACGGGAGAGGATGAGGGAATTCCTGGTGTAGCGGTG
AAATGCGTAGATATCAGGAGGAACACCGGTGGCGAAAGCGCTCATCTGGCCCGATACTGACGCTGAGGCGCGAAAGCTAG
GGGAGCAAACGGG
>OTU_643
TACAGAGGGTGCAAGCGTTGTTCGGAATTATTGGGCGTAAAGCGCGTGTAGGCGGTTCAGCAAGTCGGATGTGAAAGCCC
TCGGCTTAACCGAGGAAGGGCGTTCGAAACTACTGAACTTGAGTGCCGGAGAGGGTGGCGGAATTCCCGGTGTAGAGGTG
AAATTCGTAGATATCGGGAGGAACACCAGCGGCGAAGGCGGCCACCTGGACGGTAACTGACGCTGAGACGCGAAAGCGTG
GGGAGCAAACAGG
>OTU_644
CACGTAGGgggCGAGCGTTGTCCGGATTTATTGGGCGTAAAGAGCTCGTAGGCGGTTTCGTAAGTCGGATGTGAAAACTC
CAGGCTCAACTTGGAGACGCCATTCGATACTGCGATGACTTGAGTCCGGTAGGGGAGTGTGGAATTCCTGGTGTAGCGGT
GAAATGCGCAGATATCAGGAGGAACACCGGCGGCGAAGGCGGCACTCTGGGCCGGTACTGACGCTGAGGAGCGAAAGCGT
GGGTAGCAAACAGG
>OTU_645
TACGTAGGATGCAAGCGTTGTCCGGATTTATTGGGCGTAAAGCGAACGTAGGCGGTTTCTTAAGTTTGGTCTTAAAGACT
GGGGCTCAACCTCAGGAGTGGACTGAATACTGGGAGACTAGAGGATGTTAGAGGAAAGTGGAATTCCAAGTGTAGCGGTG
AAATGCGTAGATATTTGGAGGAACACCAGTGGCGAAAGCGGCTTTCTGGGACATTCCTGACGCTGAGGTTCGAAAGCTCG
GGGAGCAAACAGG
>OTU_646
TACAGAGACTGCAAGCGTTGTTCGGATTCACTGGGCGTAAAGGGTGCGCAGGCGGCCGGGTgtgtCGGGTGTGAAAGCTC
GAGGCTTAACCTCGAAACTGCGCCCGAAACTATCCGGCTAGAGTACTGGAGAGGGAAGCGGAATTCACGGTGTAGCAGTG
AAATGCGTAGATATCGTGAGGAACACCAATGGCGAAGGCAGCTTCCTGGACAGTTACTGACGCTCAGGCACGAAAGCGTG
GGGAGCAAAAGGG
>OTU_647
TACGAAGGgggCTAGCGTTGCTCGGAATCACTGGGCGTAAAGCGCACGTAGGCGGACTCTTAAGTCGGgggTGAAATCCT
GGAGCTCAACTCCAGAACTGCCTTCGATACTGAGAGTCTTGAGTTCGGGAGAGGTGAGTGGAACTGCGAGTGTAGAGGTG
AAATTCGTAGATATTCGCAAGAACACCAGTGGCGAAGGCGGCTCACTGGCCCGATACTGACGCTGATGTGCGAAAGCGTG
GGGAGCAAACAGG
>OTU_648
TACGTAGGGTGCGAGCGTTAATCGGAATTACTGGGCGTAAAGCGTGCGCAGGCGGCGACATAAGACAGGTGTGAAATCCC
CGGGCTTAACCTGGGAATGGCGCTTGTGACTGtgtgGCTAGAGTTCGGCAGAGGggggTGGAATTCCACGTGTAGCAGTG
AAATGCGTAGAGATGTGGAGGAACACCGATGGCGAAGGCAGCCcccTGGGTCGCGACTGACGCTCATGCACGAAAGCGTG
GGGAGCAAACAGG
>OTU_649
TACGTAGGCAGCAAGCGTTGTTCGGAGTTACTGGGCGTAAAGGGTgtgtAGGCGGTTTGGTAAGTCTGGTGTGAAATCTC
CCGGCTCAACTGGGAGGGTGCGCCGGAAACTGCCGGACTCGAGTGCGGGAGAGGAGAGTGGAATTCCTGGTGTAGCGGTG
AAATGCGTAGATATCAGGAGGAACACCGGTGGTGTAGACGGCTctctGGACCGTAACTGACGCTGAGACACGAAAGCGTG
GGTAGCAAACAGG
>OTU_650
TACGGAGGGTGCGAGCGTTGTCCGGAATCACTGGGCGTAAAGGGCGCGTAGGCGGCCCGTTAAGTCACTGGTGAAATCCC
GCTGCTCAACGGCGGGGCTGCCGGTGAGACTGGCGAGCTAGAGCACGGTAGGGGCAGATGGAATTCCCGGTGTAGCGGTG
GAATGCGTAGAGATCGGGAAGAATACCAGTGGCGAAGGCGTTCTGCTGGGCCGTTGCTGACGCTGAGGCGCGACAGCGTG
GGGAGCAAACAGG
>OTU_651
TACGAAGGGTGCAAGCGTTAATCGGAATTACTGGGCGTAAAGCGTGCGTAGGCGGTCTTTTAAGTCTGCTGTGAAATCCC
CGGGCTCAACCTGGGAATGGCAGTGGATACTGGGAGGCTAGAGTGTGAgagagGATGGTGGAATTCCCGGTGTAGCGGTG
AAATGCGTAGAGATCGGGAGGAACATCAGTGGCGAAGGCGGCCATCTGGCTCAACACTGACGCTGAGGCACGAAAGCGTG
GGGAGCAAACAGG
>OTU_652
TACGAAGGgggCTAGCGTTGCTCGGAATGACTGGGCGTAAAGGGCGCGTAGGCGGATTGTACAGTCAGACGTGAAATTCC
TGGGCTCAACCTGGgggCTGCGTTTGATACGTATAGTCTTGAGTGAGGAAGAGGGTCGTGGAATTCCCAGTGTAGAGGTG
AAATTCGTAGATATTGGGAAGAACACCGGTGGCGAAGGCGGCGACCTGGTCCTTTACTGACGCTGAGGCGCGAAAGCGTG
GGGAGCAAACAGG
>OTU_653
TACGAAGGgggCTAGCGTTGCTCGGAATTACTGGGCGTAAAGCGCACGTAGGCGGACCGATAAGTCGGgggTGAAATCCT
GGAGCTCAACTCCAGAACTGCCTTCGAAACTGCCGGTCTTGAGTTCGGGAGAGGTGAGTGGAACTGCGAGTGTAGAGGTG
AAATTCGTAGATATTCGCAAGAACACCAGTGGCGAAGGCGGCTCACTGGCCCGATACTGACGCTGAGGTGCGAAAGCGTG
GGGAGCAAACAGG
>OTU_654
TACGTAGGCAGCGAGCGTTGTTCGGAGTTACTGGGCGTAAAGGGTgtgtAGGCGGTTCTCTAAGTTTGGTGTGAAATCTC
CCGGCTCAACCGGGAGGGTGCGCCGAAAACTGGAGGGCTAGAGTGCGGGAAGGGAGAGTGGAATTCCTGGTGTAGCGGTG
AAATGCGTAGATATCAGGAGGAACACCGGTGGTGCAGACGGCTctctGGACCGCGACTGACGCTGAGACACGAAAGCGTG
GGTAGCAAACAGG
>OTU_655
TACGTAGGTGGCGAGCGTTGTCCGGATTTACTGGGCGTAAAGGATGCGTAGGCGGATATTTAAGTGAGATGTGAAATACC
CGGGCTTAACTTGGGTGCTGCATTTCAAACTGGATATCTAGAGTGCGGGAGAGGAGAATGGAATTCCTAGTGTAGCGGTG
AAATGCGTAGAGATTAGGAAGAACACCAGTGGCGAAGGCGATTCTCTGGACCGTAACTGACGCTGAGGCATGAAAGCGTG
GGTAGCAAACAGG
>OTU_656
GACGTAGGGCGCGAGCGTTGTCCGGATTTATTGGGCGTAAAGAGCTCGTAGGCGGCTTGTTGCGTCGGCTGTGAAAACCC
GTGGCTCAACTGCGGGCTTGCAGCCGATACGGGCGGGCTAGAGTTCGGTAGGGGAGACTGGAATTCCTGGTGTAGCGGTG
AAATGCGCAGATATCAGGAGGAACACCGGTGGCGAAGGCGGGTCTCTGGGCCGATACTGACGCTGAGGAGCGAAAGCGTG
GGGAGCGAACAGG
>OTU_657
TACGGAGGATCCAAGCGTTATCCGGAATTACTGGGCGTAAAGAGTTGCGTAGGTGGCATAGTAAGCAAATAGTGAAAGCG
TGTGGCTCAACCATACATCCATTATTTGAACTGCTAAGCTAGAGGACGAgagagGTAGATGGAATTCCCAGTGTAGGAGT
GAAATCCGTAGATATTGGGAGGAACACCGATGGCGTAGGCAGTCTACTGGCTCGTTCCTGACACTAAGGCACGAAAGCGT
GGGGAGCAAACGGG
>OTU_658
TACGTATGGTGCAAGCGTTATCCGGATTTACTGGGTGTAAAGGGAGCGTAGACGGAGTGGCAAGTCTGATGTGAAAACCC
GGGGCTCAACCCCGGGACTGCATTGGAAACTGTCAATCTAGAGTACCGGAGAGGTAAGCGGAATTCCTAGTGTAGCGGTG
AAATGCGTAGATATTAGGAGGAACACCAGTGGCGAAGGCGGCTTACTGGACGGTAACTGACGTTGAGGCTCGAAAGCGTG
GGGAGCAAACAGG
>OTU_659
GACGAACCGTGCGAACGTTGTTCGGATTCACTGGGCTTAAAGGGCGCGTAGGCGGCTGGTCAAGTCAGGGGTGAAATCGT
TCGGCTCAACCGGACAAATGCCTTTGATACTGGCCGGCTGGAGGGAGGTAGGGGCAGATGGAACTTCCGGTGGAGCGGTG
AAATGCGTAGATATCGGAAGGAACGCCGGTGGCGAAAGCGATCTGCTGGACCTCTGCTGACGCTGAGGCGCGAAAGCCAG
GGGAGCAAACGGG
>OTU_660
TACGTAGGGTGCAGGCGTTAATCGGAATTACTGGGCGTAAAGCGTGCGCAGGCGGTTTGCTAAGACAGGTGTGAAATCCC
CGGGCTTAACCTGGGAATTGCGCTTGTAACTGGCAAGCTAGAGTGTGGCAGAGGggggTGGAATTCCACGTGTAGCAGTG
AAATGCGTAGATATGTGGAGGAACACCGATGGCGAAGGCAGCCcccTGGGTTAACACTGACGCTCATGCACGAAAGCGTG
GGGAGCAAACAGG
>OTU_661
TACGGAGGGTGCAAGCGTTGTTCGGAATTATTGGGCGTAAAGCGCGTGTAGGCGGTCTGTTAAGTCTGATGTGAAAGCCC
CGGGCTCAACCCGGGAAGTGCATTGGAAACTGGCAGACTTGAGTACGGGAGAGGGTAGTGGAATTCCGAGTGTAGGGGTG
AAATCCGTAGATATTCGGAGGAACACCGGTGGCGAAGGCGGCTACCTGGACCGATACTGACGCTGAGACGCGAAAGCGTG
GGGAGCAAACAGG
>OTU_662
TACGTAGGgggCGAGCGTTGTTCGGATTTACTGGGCGTAAAGAGCGCGTAGGTGGTTCGATAAGTCAGAGGTGAAATCCC
TCGGCTCAACCGAGGACCCGCGTCTGATACTGTCGAACTTGAGTGCAGGAGAGGAGAGCGGAATTCCGAGTGTAGCGGTG
AAATGCGTAGATATTCGGAGGAACACCGGTGGCGAAGGCGGCTctctGGACTGTCACTGACACTGAGGCGCGAAAGCTAG
GGGAGCAAACGGG
>OTU_663
AACGTAGGACGCAAGCGTTATCCGGAGTTACTGGGCGTAAAGCGCGGGCAGGCGGCTGGTCAAGTGGGCTGTGAAAGCTC
CCGGCTTAACCGGGAGAGGCCAGTCCAAACTGACGAGCTGGAGGGCAGGAGAGGTGCGTGGAATTCCGGGTGGAGTGGTG
AAATGCGTAGAGATCCGGAGGAACACCAGAGGCGAAGGCGGCGCACTGGGCTGCACCTGACGCTGAGCCGCGAAAGCCAG
GGGAGCGAACGGG
>OTU_664
TACGTAGGgggCAAGCGTTATCCGGAATCACTGGGCGTAAAGGGTGCGTAGGTGGCTTATCAAGCCAGAGGTGAAAGGCA
GTGGCTCAACCATTGTAAGCCTTTGGAACTGATTAGCTTGAGTGCAGGAGAGGTAAGTGGAATTCCTAGTGTAGAGGTGA
AATTCGTAGATATTAGGAGGAACACCAGTGGCGAAGGCGACTTACTGGACTGTAACTGACACTGAGGCACGAAAGCGTGG
GTAGCGAACAGG
>OTU_665
TACGTAGGgggCGAGCGTTGTCCGGATTTATTGGGCGTAAAAGGCTTGTAGGTGGCCACGGCAAGTCGGCTGTGAAATCT
CCCGGCTCAACTGGGAGGGGTCAGTCGATACTGTCGGGCTCGAGGCCGGTAGGgggAAGCGGAATTCCCGGTGTAGTGGT
GGAATGCGTAGATATCGGGAGGAACACCAGTGGCGAAGGCGGCTTCCTGGACCGGTTCTGACACTGAGGAGCGAAAGCGT
GGGGAGCGATCCGG
>OTU_666
TACGTAGGAGGCAAACGTTGTCCGGATTTACTGGGTGTAAAGGGTGCTCAGGCGGTCTCGTAAGTCAGGGGTGAAATCTC
AGAGCTTAACTCTGAAACTGCCTTTGATACTGCGGGGCTTGAGTGCAGAAGAGGCCGGTGGAATTTCTGGTGTAGCAGTG
AAATGCGTAGATATCAGAAAGAACACCAGTGGCGAAGGCGGCCGGCTGGTCTGTCACTGACGCTAAAGCACGAAAGCGTG
GGGAGCAAACAGG
>OTU_667
GACGTAGGgggCAAGCGTTGTTCGGAATTATTGGGCGTAAAGCGCTCGTAGGCGGAATTGCAAGTTCGTGTTGAAAGACC
TCGGCTCAACTGAGGAATTGGCTCGAATACTGCAGTCCTTGAGGCAATCAGAGGGTGATGGAATTCCCGGTGTAGCGGTG
AAATGCGTAGATATCGGGAGGAACACCAGTGGCGAAGGCGATCACCTGGGGTTGTTCTGACGCTGATGAGCGAAAGCTAG
GGGAGCAAACGGG
>OTU_668
TACGGAGGGTGCTAGCGTTGTTCGGAATCACTGGGCGTAAAGGGCGTGTAGGCGGTCTGCTAAGTCTGATGTGAAATCCC
CTCGCTCAACGAGGGAACTGCGTCGGATACTGGCAGACTCGAGTACCGGAGAGGAAGGTGGAATTCCCGGTGTAGCGGTG
AAATGCGTAGATATCGGGAGGAACATCGGTGGCGAAGGCGGCCTTCTGGACGGATACTGACGCTGAGACGCGAAAGCGTG
GGGAGCAAACAGG
>OTU_669
TACGGAGGgggCCAGCGTTGTTCGGAATCATTGGGCGTAAAGGGCGCGTAGGCGGCCGATCAAGTCGAACGTGAAATCTC
CCGGCTCAACCGGGAACCTGCGTCCGATACTGCTCGGCTCGAGTCCCGGAGAGGGTAGTGGAATTCCCAGTGTAGCGGTG
AAATGCGTAGATACTGGGAGGAACACCGGTGGCGAAGGCGGCTACCTGGACGGGTACTGACGCTGAGGCGCGAGAGCTGG
gggAGCAAACAGG
>OTU_670
TACGTAGGATCCGAGCGTTGTCCGGAATTACTGGGTGTAAAGGGCGTGTAGGTGGATTCCTAAGTCGGTGGTGAAATCTT
GCAGCTTAACTGCAAAATTGCCGTCGATACTGGGGATCTTGAGTACGGCAGAGGGAGATGGAATTCATGGTGTAGCGGTG
AAATGTGTAGATATCATGAAGAACACCGGTAGCGAAGGCGGTCTCCTGGTCCGTCACTGACACTGAGGCGCGAAAGCGTG
GGGAGCAAACAGG
>OTU_671
TACGTAGGGAGCAAGCGTTATCCGGAATTATTGGGTGTAAAGGGTGCGTAGACGGGAATACAAGTTGGTTGTGAAATCCC
TCGGCTCAACCGAGGAACTGCAACCAAAACTATATTTCTTGAGTGCAGGAGAGGAAAGCGGAATTCCTAGTGTAGCGGTG
AAATGCGTAGATATTAGGAGGAACACCAGTGGCGAAGGCGGCTTTCTGGACTGTAACTGACGTTGAGGCACGAAAGTGTG
GGGAGCAAACAGG
>OTU_672
TACGAAGGgggCTAGCGTTGTTCGGAATTACTGGGCGTAAAGGGCGCGTAGGCGGCCGTTTAAGTTAGGTGTGAAAGTCC
TGGGCTCAACCTGGGGACTGCACTTAATACTGGATGGCTTGAATTCGGGAGAGGATAGCGGAATTCCCAGTGTAGAGGTG
AAATTCGTAGATATTGGGAAGAACACCGGTGGCGAAGGCGGCTATCTGGACCGACATTGACGCTGAGGCGCGAAAGCGTG
GGGAGCAAACAGG
>OTU_673
TACGAAGGgggCTAGCGTTGTTCGGAATTACTGGGCGTAAAGCgcgcgcAGGTGGCCAATCAAGTCAGGGGTGAAAGCCC
GGAGCTCAACTCCGGAATTGCCTTTGAAACTGATCGGCTTGAGTACGGGAGAGGTGAGTGGAATTCCCAGTGTAGAGGTG
AAATTCGTAGATATTGGGAAGAACACCGGTGGCGAAGGCGGCTCACTGGCCCGTTTCTGACACTCAGGCGCGACAGCGTG
GGGATCAAACAGG
>OTU_674
TACGGAGGGTGCAAGCGTTATCCGGAATCACTGGGTTTAAAGGGTGCGTAGGCGGTTttttAAGTCAGTTGTGAAATTCC
cccGCTTAACGGGAGGGACTGCGATTGATACTGAAGAACTTGAATCAGGTTGAGGTAGGCGGAATGTGACATGTAGCGGT
GAAATGCATAGATATGTCATAGAACACCGATTGCGAAGGCAGCTTGCTGGACCTGTATTGACGCTGAGGCACGAAAGCGT
GGGGAGCAAACAGG
>OTU_675
TACAGAGGTCCCAAGCGTTGTTCGGATTCACTGGGCGTAAAGGGTGCGTAGGTGGCCGGGTAAGTCTGAGGTGAAATCTC
CAAGCTCAACTTGGAAACGGCCTTGGATACTATCCGGCTCGAGGATCGGAGGGGAGACTGGAATTCTCGGTGTAGCAGTG
AAATGCGTAGATATCGAGAGGAACACCAGTGGCGAAGGCGAGTCTCTGGACGATTCCTGACACTGAGGCACGAAAGCCAG
GGGAGCAAACGGG
>OTU_676
TACGTAGGCAGCAAGCGTTGTTCGGAGTTACTGGGCGTAAAGAGTgtgtAGGCGGTTCGCCAAGTCCGGTGTGAAATCTC
CCGGCTCAACTGGGAGGGTGCGCCGGAAACTGGCGGGCTGGAGTGCGGGAGAGGAGAGCGGAATTCCTGGTGTAGCGGTG
AAATGCGTAGAGATCAGGAGGAACACCTGCGGTGTAGACGGCTctctGGACCGCTACTGACGCTGAGACACGAAAGCGTG
GGGAGCAAACAGG
>OTU_677
TACGTAGGCAGCAAGCGTTGTTCGGAGTTACTGGGCGTAAAGAGTGCGTAGGCGGTTCTGCAAGTTCGGTGTGAAATCTC
CCGGCTTAACTGGGAGGGTGCGCCGGAAACTGCAGGGCTGGAGTGTGGGAGAGGCAAGCGGAATTCCTGGTGTAGCGGTG
AAATGCGTAGATATCAGGAGGAACACCGGCGGTGTAGACGGCTTGCTGGACCATGACTGACGCTGAGGCACGAAAGCGTG
GGGAGCAAACAGG
>OTU_678
TACAGAGGTCACAAGCGTTATCCGGATTTATTGGGCGTAAAGCGTTTCGTAGGCGGATTTGTTAGTTATCTTTCAAAGAC
CACGGCTTAACCGGgggAAGGGAGATAATACTGCAAGTCTTAGACTACCAGTGGGGCTTCTGGAACTGATGGTGTAGTAG
TGAAATACGTTGATATCATCAGGAACTCCGAGGGCGTAGGCAGGAAGCTAATTGGTGAGTAACGCTGAGGAACGACAGCT
AGGGGAGCGAAAGGG
>OTU_679
TACGAAGGGTGCAAGCGTTACTCGGAATTACTGGGCGTAAAGCGTGCGTAGGTGGTTGTTTAAGTCTGTTGTGAAAGCCC
TGGGCTCAACCTGGGAACTGCAGTGGAAACTGGACAACTAGAGTGTGGTAGAGGGTAGCGGAATTCCCGGTGTAGCAGTG
AAATGCGTAGAGATCGGGAGGAACATCCATGGCGAAGGCAGCTACCTGGACCAACACTGACACTGAGGCACGAAAGCGTG
GGGAGCAAACAGG
>OTU_680
TACGTAGGgggCAAGCGTTGTCCGGATTTATTGGGCGTAAAGCgcgcgTAGGCGGCGCGGTATGTCGTGCGTGAAATCTC
CCGGCTTAACTGGGAGGGGCCGTGCGAAACTGCCGGGCTTGAGGTCAGAAGGGGAAAGTGGAATTCCGGGTGTAGTGGTG
GAATACGTAGATATCCGGAGGAACACCAGCGGCGAAGGCGGCTTTCTGGTCTGATACTGACGCTGAGGCGCGAAAGCGTG
GGGAGCGATCCGG
>OTU_681
TACAGAGGGTGCGAGCGTTAATCGGAGTTACTGGGCGTAAAGGGCGCGTAGGTGGTTGtgtgtgtgtgATGTGAAAGCCC
CGGGCTTAACCTGGGAAGTGCATCGCAAACTACACAACTTGAGTAGGTGAGAGGGTAGCGGAATTTCCGGTGTAGCGGTG
AAATGCGTAGATATCGGAAGGAACGTCAATGGCGAAGGCAGCTACCTGGCACCATACTGACACTGAGGCGCGAGAGCGTG
GGGAGCGAACAGG
>OTU_682
GACAGAGGGTGCAAACGTTGTTCGGAATTACTGGGCGTAAAGCGTgtgtAGGCGGCCGCGTAAGTCGGGTGTGAAAGCCC
AGGGCTCAACCCTGGAAGTGCACTCGAAACTGCGTGGCTCGAGTACCGGAGAGGTTGGTGGAATTCTCGGTGTAGAGGTG
AAATTCGTAGATATCGAGAGGAACATCTGTGGCGAAGGCGGCCAACTGGACGAGTACTGACGCTGAGACACGAAAGCGTG
GGGAGCAAACAGG
>OTU_683
TACGGAGGgggCAAGCGTTATTCGGAATTACTGGGCGTAAAGCgcgcgcAGGTGGCATGGCAAGTGGCAGGCGAAAGCCC
TCGGCTCAACCGAGGAACTACCTGTCAAACTGCCGTGCTTGAGGCTGGGAGGGGAGAGCGGAATTCCTGGTGTAGCGGTG
AAATGCGTAGATACCAGGAGGAACACCGGTGGCGAAGGCGGCTctctGGACCAGCTCTGACGCTCATGCGCGAAAGCGTG
GGGAGCAAACAGG
>OTU_684
GACAGAGGGTGCAAACGTTGTTCGGAATTACTGGGCGTAAAGCGCGTGTAGGCGGCTCGGCAAGTCGGGTGTGAAAGCCC
TGGGCTTAACCTAGGAAGTGCACTCGAAACTGCCAAGCTTGAGTTCTGGAGAGGAAGGCGGAATTCTCGGTGTAGAGGTG
AAATTCGTAGATATCGAGAGGAACACCGGTGGCGAAGGCGGCCTTCTGGACAGCAACTGACGCTGAGACGCGAAAGCGTG
GGGAGCAAACAGG
>OTU_685
TACAGAGGgggCAAGCGTTATTCGGAATTATTGGGCGTAAAGGGCGCGTAGGCGGCCGTTCAAGTGGGAGGTGAAATCCC
TCGGCTCAACCGAGGAGCTGCCccccAAACTGAATGGCTTGAGTCCGGGAGAGGTGAGTGGAATTCCCAGTGTAGCGGTG
AAATGCGTAGATATTGGGAGGAACACCAGTGGCGAAGGCGGCTCACTGGACCGGCACTGACGCTGAGGCGCGAAAGCGTG
GGGAGCAAACGGG
>OTU_686
TACGTAGGGTGCAAGCGTTAATCGGAATTACTGGGCGTAAAGCGTGCGCAGGCGGTTGTGCAAGTCTGATGTGAAAGCCC
CGGGCTCAACCTGGGAACGGCATTGGAGACTGCACGGCTAGAGTGCGTCAGAGGggggTAGAATTCCACGTGTAGCAGTG
AAATGCGTAGAGATGTGGAGGAATACCGATGGCGAAGGCAGCCcccTGGGATGACACTGACGCTCATGCACGAAAGCGTG
GGGAGCAAACAGG
>OTU_687
TACGGAGGTTGCGAGCGTTGTTCGGAATGACTGGGCGTAAAGGGAGCGCAGGCGGTCCGGTTTGTCCGGCGTGAAAGCCC
GGGGCTCAACCCCGGCGGGCCGTCGGAAACGGCCGGACTGGAGTACGGAAGAGGAGCGCGGAATTCCGGGTGTAGCGGTG
AAATGCGTAGATATCCGGAGGAACACCGGTGGCGAAAGCGGCGCTCTGGTCCGATACTGACGCTCAGGCTCGAAAGCGTG
GGGAGCAAACGGG
>OTU_688
GACGAAGGgggCTAGCGTTGTTCGGAATTACTGGGCGTAAAGCGCGTGTAGGCGGTTGCCCAAGTCGGGTGTGAAAGCCT
TGAGCTCAACTCAAGAAATGCACTCGGTACTGGGTGACTAGAGGACCGGAGAGGATAGTGGAATTCCCAGTGTAGTGGTG
AAATACGTAGAGATTGGGAAGAACACCAGTGGCGAAGGCGGCTATCTGGACGGTTTCTGACGCTAAGACGCGAAAGCGTG
GGGAGCAAACAGG
>OTU_689
TACGTAGGgggCAAGCGTTATCCGGATTTACTGGGTGTAAAGGGAGCGTAGACGGAGAGGCAAGTCTGATGTGAAAGGCG
GgggCTCAACCcccGGACTGCATTGGAAACTGTATTTCTTGAGTGCCGGAGGGGTAAGCGGAATTCCTAGTGTAGCGGTG
AAATGCGTAGATATTAGGAGGAACACCAGTGGCGAAGGCGGCTTACTGGACGGCAACTGACGTTGAGGCTCGAAAGCGTG
GGGAGCAAACAGG
>OTU_690
TACGTAGGGTGCGAGCGTTAATCGGAATTACTGGGCGTAAAGCGTGCGCAGGCGGTTTGCTAAGACAGGTGTGAAATCCC
CGGGCTTAACCTGGGAACTGCGCTTGTGACTGGCAGGCTAGAGTACGGCAGAGGggggTGGAATTCCTGGTGTAGCAGTG
AAATGCGTAGATATCAGGAGGAACACCGATGGCGAAGGCAGCCcccTGGGCCTGTACTGACGCTCATGCACGAAAGCGTG
GGGAGCAAACAGG
>OTU_691
TACGGAGGGTGCAAGCGTTAATCGGAATTACTGGGCGTAAAGCGCACGTAGGTGGTTTGTTAAGCTAGCTGTGAAATCCC
CGGGCTCAACCTGGGCACTGCAGTTAGAACTGGCAAGCTAGAGTAGGGTAGAGGGGTGTGGAATTCCAGGTGTAGCGGTG
AAATGCGTAGATATCTGGAGGAACATCAGTGGCGAAGGCGACACCCTGGACTCATACTGACACTGAGGTGCGAAAGCGTG
GGGAGCAAACAGG
>OTU_692
TACGTATGGTGCAAGCGTTATCCGGATTTACTGGGTGTAAAGGGAGCGCAGGCGGAAGGCTAAGTCTGATGTGAAAGCCC
GGGGCTCAACCCCGGTACTGCATTGGAAACTGGTCATCTAGAGTGTCGGAGGGGTAAGTGGAATTCCTAGTGTAGCGGTG
AAATGCGTAGATATTAGGAGGAACACCAGTGGCGAAGGCGGCTTACTGGACGATAACTGACGCTGAGGCTCGAAAGCGTG
GGGAGCAAACAGG
>OTU_693
TACCAGCACCCCGAGTGGTCGGGACGATTATTGGGCCTAAAGCATCCGTAGCCGGTTCTGCAAGTCTTCCGTTAAATCCA
CCTGCTCAACAGATGGGCTGCGGgggATACTACAGGGCTAGGAGGCGGGAGAGGCAAGCGGTACTCGGTGGGTAGGGGTA
AAATCCTCTGATCCACCGAAGACCACCAGTGGCGAAGGCGGCTTGCCAGAACGCGCTCGACGGTGAGGGATGAAAGCTGG
gggAGCAAACCGG
>OTU_694
TACGTAGGgggCGAGCGTTGTCCGGATTTATTGGGCGTAAAGAGCTCGTAGGCGGTTTGGCAAGTCGGGTGTGAAAACTC
CGGGCTCAACTCGGAGACGCCACTCGATACTGCCATGACTCGAGTCCGGTAGGGGAGTGCGGAATTCCTGGTGTAGCGGT
GAAATGCGCAGATATCAGGAGGAACACCGGTGGCGAAGGCGGCACTCTGGGCCGGTACTGACGCTGAGGAGCGAAAGCGT
GGGGAGCGAACAGG
>OTU_695
TACGGggggggCAAGCGTTGTTCGGAATTATTGGGCGTAAAGGGCGCGTAGGCGGTGCGGTAAGTCTTCTGTGAAATCTC
CGGGCTTAACTCGGAGCGGTCAGGGGAAACTGCCGTGCTGGAGTGTGGGAGAGGAGCGTGGAATTCCCGGTGTAGCGGTG
AAATGCGTAGATATCGGGAGGAACACCCGTGGCGAAAGCGGCGCTCTGGACCACAACTGACGCTGAGGCGCGAAAGCTAG
GGGAGCAAACAGG
>OTU_696
TACGGAGGATGCGAGCGTTATCCGGATTTATTGGGTTTAAAGGGAGCGCAGACGGGTCGTTAAGTCAGCTGTGAAAGTTT
GGGGCTCAACCTTAAAATTGCAGTTGATACTGGCGTCCTTGAGTGCGGTTGAGGTGTGCGGAATTCGTGGTGTAGCGGTG
AAATGCTTAGATATCACGAAGAACTCCGATTGCGAAGGCAGCACACTAATCCGTAACTGACGTTCATGCTCGAAAGTGTG
GGTATCAAACAGG
>OTU_697
TACGGggggTGCAAGCGTTAATCGGATTTACTGGGCGTAAAGGGTGCGCAGGCGGAAATCTAAGTCAGACGTTAAATACC
AAGGCTCAACCTTGGAAGTGCGTTTGAAACTGGATTTCTTGAGTATAATTAAGGAAGACGGAATTCTGCAAGTAGCGGTG
GAATGTGAAGATATGCAGAGGAACACCAGTGGCGTAGGCGGTTtttCAAATTATTACTGACGCTCAGGCACGAAAGCGAG
GGGAGCAAACAGG
>OTU_698
TACGGAGGGTGCAAGCGTTGTTCGGAATTACTGGGCGTAAAGCGCGTGTAGGCGGCCTTGTAAGTCGGATGTGAAAGCCC
TCGGCTTAACCGGGGAAGTGCATCTGAAACTGCTTGGCTTGAGTACCGGAGAGGGAGGCGGAATTCCCAGTGTAGAGGTG
AAATTCGTAGATATTGGGAGGAACACCGGTGGCGAAAGCGGCCTCCTGGACGGATACTGACGCTGAGACGCGAAAGCGTG
GGGAGCAAACAGG
>OTU_699
TACCAGCTCTCCGAGTGGTGTGGACGTTTATTGGGCCTAAAGCATCCGTAGCTGGCTGAACAAGTCCCCTGTTAAACCCA
CCGATTTAATCGTTGGCGTGCGGgggATACTGCTCGGCTAGGGGACGAgagagGCAAGCGGTATTCCCGGGGTAGGGGTG
AAATCCTATAATCCCGAGAAGACCACCAGTGGCGAAGGCTGCTTGCTAGAACGCGCCCGACGGTGAGGGATGAAAGCTGG
gggAGCGAACCGG
>OTU_700
TACGTAGGgggCGAGCGTTATCCGGAATCACTGGGCGTAAAGGGTGCGTAGGCGGCCGATAAAGTCAGGGGTGAAAGGCT
ACGGCTTAACCGTAGTAAGCCTTTGAAACTTATTGGCTTGAGTGCAGGAGAGGAGAGTGGAATTCCTAGTGTAGCGGTGA
AATGCGTAGATATTAGGAGGAACACCAGTGGCGAAGGCGACTctctGGACTGTAACTGACGCTGAGGCACGAAAGCGTGG
GGAGCGAACAGG
>OTU_701
TACGGAGGATGCAAGCGTTATCCGGAATCATTGGGCGTAAAGCGTCCGCAGGTGGCTCTTCAAGTCTGCCGTCAAAACTC
AGGGCTTAACCCTGAACAGGCGGTGGAAACTGAAAAGCTAGAGTGCGGTAGGGGTAGAGGGAATTCCCGGTGTAGCGGTG
AAATGCGTAGAGATCGGGAAGAACACCAGTGGCGAAAGCGCTCTGCTGGACCTGCACTGACACTGAGGGACGAAAGCTAG
GGGAGCGAATGGG
>OTU_702
TACGGAGGATCCAAGCGTTATCCGGATTTATTGGGTTTAAAGGGTGCGTAGGCGGTTTGATAAGTTAGAGGTGAAATACC
GGGGCTTAACTCCGGAACTGCCTCTAATACTGTTGAACTAGagagTAGTTGCGGTAGGCGGAATGTATGGTGTAGCGGTG
AAATGCTTAGAGATCATACAGAACACCGATTGCGAAGGCAGCTTACCAAACTATATCTGACGTTGAGGCACGAAAGCGTG
GGGAGCAAACAGG
>OTU_703
TACGTAGGgggCAAGCGTTGTCCGGAATCATTGGGCGTAAAGCgcgcgTAGGCGGCCCGGTAAGTCCGCTGTAAAAGTCC
AGGGCTCAACCCTGGAAAGCCGGTGGATACTGTCGGGCTAGAGTCCGGAAGAGGCGAGTGGAATTCCTGGTGTAGCGGTG
GAATGCGCAGATATCAGGAGGAACACCGATGGCGAAGGCAGCTCGCTGGGACGGTACTGACGCTGAGGCGCGAAAGCGTG
GGGAGCGAACAGG
>OTU_704
TACGAGGggggCGAGCGTTGTTCGGAATTATTGGGCGTAAAGGGTGCGTAGGCGGTTTGGTAAGTCTTGtgtgAAATCTA
CAGGCTCAACTTGTAGTCTGCACGAGAAACTGCCGGGCTTGAGTATGGGAGAGGTGAGTGGAATTCCTGGTGTAGCGGTG
AAATGCGTAGATATCAGGAGGAACACCTGTGGCGAAAGCGGCTCACTGGACCATAACTGACGCTGATGCACGAAAGCTAG
GGGAGCAAACAGG
>OTU_705
GACGGAGGGTGCAAGCGTTGTTCGGATTGACTGGGCGTAAAGGGCGTGTAGGCGGTTGGTCAAGTCTGGTGTGAAAGCCC
GGGGCTTAACCCCGGAAGTGCGCTGGAAACTAGCCAGCTAGAGCGCGAgagagGAGGGTGGAATTCCTGGTGTAGCGGTG
AAATGCGTAGATATCAGGAGGAACACCGGCGGCGAAGGCGGCCCTCTGGCTCGTTGCTGACGCTGAAACGCGAAAGCGTG
GGGAGCAAACAGG
>OTU_706
TACGGAGGGTGCAAGCGTTATCCGGATTCACTGGGTTTAAAGGGTGCGTAGGCGGGTTTGTAAGTCAGTGGTGAAATCCC
GAAGCTTAACTTCGGAACTGCCGTTGATACTACAGGTCTTGAATACTCGGGAGGTGAGCGGAATATGTCATGTAGCGGTG
AAATGCTTAGATATGACATAGAACACCGATTGCGAAGGCAGCTCACTACAGAGTCATTGACGCTGAGGCACGAAAGCGTG
GGGATCAAACAGG
>OTU_707
TACGGAGGGTGCAAGCGTTATCCGGATTCACTGGGTTTAAAGGGTGCGTAGGCGGATTAGTAAGTCAGAGGTGAAAGCCC
CGGGCTCAACCTGGGAATTGCCTTTGATACTGTTAGTCTTGAGTACAGTTGAGGTGGGCGGAATGTGACGTGTAGCGGTG
AAATGCTTAGATATGTCACAGAACACCGATTGCGAAGGCAGCTCACTAAACTGTTACTGACGCTGAGGCACGAAAGCGTG
GGGAGCAAACAGG
>OTU_708
TACGGAGGGTGCAAGCGTTATTCGGAATTACTGGGCGTAAAGCGCGTGCAGGCGGGCGTGCAAGTCTGATGTGAAAGCCC
CGGGCTTAACCTGGGAAGTGCATTGGAAACTGCACGTCTTGAGTTGCGGAGAGGAAGGgggAATTCCCGGTGTAGAGGTG
AAATTCGTAGAGATCGGGAGGAATACCAGTGGCGAAGGCGCCCTTCTGGACGACAACTGACGCTGAGACGCGAAAGCGTG
GGGAGCAAACAGG
>OTU_709
TACGTAGGGTGCGAGCGTTAATCGGAATTACTGGGCGTAAAGCGTGCGCAGGCGGTGCCGCAAGTCAGGCGTGAAATCCC
CGGGCTCAACTTGGGAATGGCGCTTGAAACTACGGTGCTCGAGTGTGGCAGAGGGAGGTGGAATTCCACGTGTAGCGGTG
AAATGCGTAGAGATGTGGAGGAACACCGATGGCGAAGGCAGCCTCCTGGGCCAACACTGACGCTCAGGCACGAAAGCGTG
GGTAGCAAACAGG
>OTU_710
TACGGAGGGTGCAAGCGTTATCCGGATTCACTGGGTTTAAAGGGTGCGTAGGTGGGCGAGTAAGTCCGTGGTGAAATCCT
GCAGCTTAACTGCAGAACTGCCATGGATACTATTTGTCTTGAATATCGTGGAGGTCAGCGGAATATGTCATGTAGCGGTG
AAATGCTTAGATATGACATAGAACACCTATTGCGAAGGCAGCTGACTACGCGAATATTGACACTCAGGCACGAAAGCGTG
GGGATCAAACAGG
>OTU_711
TACGAAGGGTGCGAGCGTTGTTCGGAATTATTGGGCGTAAAGGGTTCGTAGGCGGGAGAGCAAGTTGAGTGTGAAAACCC
CGGGCTTAACCTGGGACGTGCACTCAAGACTGTTtttCTTGAGTATGGGAGAGGGTGGTGGAATTGCTGGTGTAGGAGTG
ACATCCGTAGAGATCAGCAGGAACGCCGGAGGCGAAAGCGACCACCTGGTCCAAAACTGACGCTGAGGAACGAAAGCGTG
GGGAGCAAACAGG
>OTU_712
TACGTAGGgggCGAGCGTTATCCGGATTTATTGGGCGTAAAGCGTgtgtAGGCGGTTTGTTAAGTATAAGATAAAAGCCC
GGGGCTCAACTCCGGTTCGTCTTATAAACTGGCAGACTTGAGTGTGGTAGAGGCAAGTGGAATTTCTAGTGTAGCGGTTA
AATGCGTAGATATTAGAAGGAACACCAGTGGCGAAGGCGGCTTGCTGGGCCATTACTGACGCTGAGACACGAAAGCGTGG
GGAGCAAATAGG
>OTU_713
TACGTAGGTGGCAAGCGTTATCCGGATTTACTGGGTGTAAAGGGCGTGTAGGCGGGAGCGCAAGTCAGATGTGAAAACCA
CGGGCTCAACCTGTGGCCTGCATTTGAAACTGTGTTTCTTGAGTACTGGAGAGGCAGACGGAATTCCTAGTGTAGCGGTG
AAATGCGTAGATATTAGGAGGAACACCAGTGGCGAAGGCGGTCTGCTGGACAGCAACTGACGCTGAGGCGCGAAAGCGTG
GGGAGCAAACAGG
>OTU_714
TACGGggggggCAAGCGTTGTTCGGAATTACTGGGCGTAAAGCgcgcgTAGGCGGCTCGTAAAGTCGGCTGTGAAATCCC
GGGGCTTAACTCCGGAAAGTCAGCCGATACTCACGGGCTAGAGTTCGGAAGAGGTAGCTAGAATTCCCGGTGTAGCGGTG
AAATGCGTAGATATCGGGAGGAATACCGGCGGCGAAGGCGGGCTACTGGGCCGAAACTGACGCTGAGGCGCGAAAGCTAG
GGGAGCAAACAGG
>OTU_715
TACGGggggAGCAAGCGTTGTTCGGATTTACTGGGCGTAAAGGGCGCGTAGGCGGCCACCGCAAGTCAGTTGTGAAATCT
CCGGGCTTAACCCGGAAAGGTCAACTGATACTGCGGGGCTAGAGTGCAGAAGGGGCAACTGGAATTCTCGGTGTAGCGGT
GAAATGCGTAGATATCGAGAGGAACACCTGCGGCGAAGGCGGGTTGCTGGGCTGACACTGACGCTGATGTGCGAAAGCTA
GGGGAGCGAACGGG
>OTU_716
GACGGAGGgggCAAGCGTTGTCCGGAATCACTGGGCGTAAAGCGCACGTAGGTGGTCCGCTGCGTCGGTGCTGAAACCTC
TCGGCTTAACCGAgagaCGCGTGCCGATACGAGCAGACTTGAGGCAGTGAGAGGGTAGCGGAATTCCGGGTGTAGTGGTG
AAATGCGTAGAGATCCGGAGGAACGCCTGAGGCGAAAGCGGCTACCTGGCACTGACCTGACACTGAGGTGCGAAAGCGTG
GGGAGCGAACCGG
>OTU_717
TACAGAGACCTCAAGCGTTATCCGGATTTACTGGGCGTAAAGGGCAGGCAGCCGGTTTGTATAGTCTATCGTTAAATCTC
ACTGCTTAACGGTGAGGCCGCGATGGAAACGTACAGGCTAGAGCAAATCAGAGGCgcgcgGAACGTGTGGTGTAGCGGTG
AAATGCGTTGATATCACACGGAACACCAAAAGCGAAGGCAGCgcgcTGGGGTTTTGCTGACGGTCAACTGCGAAAGCGTG
GGGATCAAaaaGG
>OTU_718
TACGTAGGgggCAAGCGTTGTCCGGATTTACTGGGTGTAAAGGGCgcgcAGGCGGATTGGCAAGTCAGAGGTGAAATCCT
GCGGCTTAACTGCAGAACTGCCTTTGATACTGCCGGTCTTGAGTATGGAAGagagaAGCGGAATTCCAGGTGTAGTGGTG
AAATACGTAGATATCTGGAAGAACACCAGTTGCGAAGGCGGCTTCTTGGTCCATTACTGACGCTCAGGCGCGAAAGCGTG
GGTAGCAAACAGG
>OTU_719
TACGAAGGgggCGAGCGTTGTTCGGATTTACTGGGCGTAAAGGGCgcgcAGGCGGTCGTGTTTGTCGAGTGTGAAAGCCC
CGGGCTCAACCTGGGAATTGCGCTCGAAACGGCACGGCTAGAGTTCGGGAGAGGAGAGTGGAATTCCCAGTGTAGAGGTG
AAATTCGTAGATATTGGGAAGAACACCGGTGGCGAAGGCGGCTctctGGACCGATACTGACGCTGAGGCGCGAAAGCGTG
GGGAGCAAACAGG
>OTU_720
TACGTAGGgggCGAGCGTTGTTCGGAATTACTGGGCGTAAAGGGCGTGTAGGCGGTGCGATAAGTCGGGCGTGAAATCCT
CGGGCTCAACCCGGgggggTCGTCCGAAACTGTTGCGCTAGGGTACGGGAGAGGGCAGTGGAATTCCCGGTGTAGCGGTG
AAATGCGTAGATATCGGGAGGAACACCTGCGGCGAAGGCGGCTGCCTGGACCGTTACCGACGCTGAGGCGCGAAAGCTAG
GGGAGCAAACAGG
>OTU_721
TACGGAGGGTGCGAGCGTTGTCCGGAATCATTGGGCGTAAAGGGCGCGTAGGTGGCCCGGTCAGTTCGTGGTGAAAGCGC
GGGGCTCAACCCTGCGTCGGCCATGAATACTGCCGCGGCTGGAGCACTGTAGAGGCAGGCGGAATTCCGGGTGTAGCGGT
GGAATGCGTAGAGATCCGGAAGAACACCGGTGGCGAAGGCGGCCTGCTGGGCAGTAGCTGACACTGAGGCGCGACAGCGT
GGGGAGCAAACAGG
>OTU_722
TACCTGCAGCCCGAGTGGTGCTCGTTATTATTGGGTCTAAATCGTCCGTAGTCGGTTGAGTAGATGCCCGGGTAAATCGA
TGCGCTCAACGTATCGAATTCCGGGTAGACCGCTCGGCTAGGGATTGGGAGAGGCGCATAGTACTCTGAGGGTAGGGGTA
AAATCCTGTAATCCTTGGgggACTACCAGTGGCGAAGGCGATGCGCTAGAACAAGTCCGACGATCAGGGACGAAGCCCTG
GGGCGCAAACGGG
>OTU_723
GACGTAGGGTCCGAGCGTTGTCCGGAGTTACTGGGCGTAAAGGGCGCGTAGGCGGCTTTCTGCGTCACACGTGAAAGCCc
ccGGCTCAACCGGGGAGGGTCGTGTGAAACGGgggAGCTAGAGGCAGCGAGAGGTTGGTGGAATTCCCGGAGTAGTGGTG
AAATGCGTAGAGATCGGGAGGAACACCGGTGGCGAAGGCGGCCAACTGGCGCTGACCTGACGCTGAGGCGCGAAGGCGTG
GGGAGCGAACGGG
>OTU_724
TACGGAGGgggCTAGCGTTGTTCGGAATTACTGGGCGTAAAGGGCGTGTAGGCGGTTTGCCAAGTCAGATGTGAAAGCCC
CGGGCTTAACCTGGGAACTGCATTTGAGACTGGCAGGCTAGAGGTTGGAAGAGGAGAGTGGAATTCCCAGTGTAGAGGTG
AAATTCGTAGATATTGGGAAGAACACCAGTGGCGAAGGCGGCTctctGGTCCACACCTGACGCTGAGGCGCGAAAGCGTG
GGGAGCAAACAGG
>OTU_725
TACGTAGGGTGCGAGCGTTAATCGGAATTACTGGGCGTAAAGCGTACGCAGGCGGCTATGCAAGACAGATGTGAAATCCC
CGGGCTTAACCTGGGAACTGCATTTGTGACTGCATAGCTAGAGTTTGTCAGAGGggggTGGAATTCCACGTGTAGCAGTG
AAATGCGTAGAGATGTGGAGGAACACCGATGGCGAAGGCAGCCcccTGGGACCTGACTGACGCTCATGTACGAAAGCGTG
GGGAGCAAACAGG
>OTU_726
TACGTAGGgggCAAGCGTTGTCCGGAATCACTGGGCGTAAAGCgcgcgcAGGCGGCCATTTGCGTCCGGGGTGAAAGCCC
AAGGCTCAACCTTGGGATTGCCTTGGATACGGGATGGCTTGAGGATCGGAGAGGCAAGGGGAATTCCACGTGTAGCGGTG
AAATGCGTAGAGATGTGGAGGAACACCTGTGGCGAAGGCGCCTTGCTGGCCGATTTCTGACGCTGAGGCGCGAAAGCGTG
GGGAGCAAACAGG
>OTU_727
TACGGAGGGTGCAAGCGTTAATCGGAATTACTGGGCGTAAAGCGTGCGTAGGCGGCTCGTTAAGTCAGATGTGAAAGCCC
CGGGCTTAACCTGGGAACTGCATTTGATACTGGCGAGCTAGAGTTGAGTAGAGGAAAGGGGAATTTCAGGTGTAGCGGTG
AAATGCGTAGAGATCTGAAGGAACACCAGTGGCGAAGGCGCCTTTCTGGACTCAAACTGACGCTGAGGTACGAAAGCGTG
GGTAGCAAACAGG
>OTU_728
TACGGAGGTGGCAAGCGTTGTTCGGAATTACTGGGCGTAAAGGGCGCGTAGGCGGCTTGGCAAGTCAGATGTGAAAGCCC
CGGGCTTAACCTGGGAATTGCATCTGAAACTGCTTTGCTTGAGTCCTGGAGGgggTAGTGGAATTCCCAGTGTAGCGGTG
AAATGCGTAGATATTGGGAGGAACACCGGCGGCGAAGGCGGCTACCTGGACAGTGACTGACGCTGAGGCGCGAAAGCTAG
GGGAGCGAACGGG
>OTU_729
TACAGAGGGTGCGAGCGTTGTCCGGAATCACTGGGCGTAAAGGGCGCGTAGGCGGCTGGGTAAGCCGCGTGTGAAAGCCC
GGGGCTCAACCCCGGAACGGCACGCGGGACTGCCTGGCTCGAGCATGGTAGAGGCGAGTGGAATTCCTGGTGTAGCGGTG
GAATGCGTAGAGATCAGGAAGAACACCGGTGGCGAAGGCGGCTCGCTGGGCCATTGCTGACGCTGAGGCGCGAAAGCGTG
GGGAGCAAACAGG
>OTU_730
GACGTAGGGTGCGAGCGTTGTCCGGATTTATTGGGCGTAAAGAGCTCGTAGGCGGCTCGTCGCGTCGACCGTGAAAACCC
GCGGCTTAACTGCGGGCTTGCGGTTGATACGGGCGGGCTAGAGTTCGGTAGGGGAGACTGGAATTCCTGGTGTAGCGGTG
AAATGCGCAGATATCAGGAGGAACACCGGTGGCGAAGGCGGGTCTCTGGGCCGATACTGACGCTGAGGAGCGAAAGCGTG
GGGAGCGAACAGG
>OTU_731
TACGGAGGGTGCAAGCGTTGTTCGGAATTACTGGGCGTAAAGCgcgcgTAGGCGGTTTGCTAAGTCAGATGTGAAAGCCC
TCGGCTTAACCGGGGACGTGCATTTGAAACTGGCAGACTTGAGTACTGGAGGgggTGGTGGAATTCCCGGTGTAGAGGTG
AAATTCGTAGATATCGGGAGGAATACCGGTGGCGAAGGCGACCACCTGGCCAGATACTGACGCTGAGGTGCGAAAGCGTG
GGGAGCAAACAGG
>OTU_732
CACGTAGGGCGCAAGCGTTGTCCGGAATCATTGGGCGTAAAGAGCTCGTAGGCGGTCTGTCGCGTCTGCTGTGAAAACCC
AGGGCTTAACCCTGGGCCTGCAGTGGATACGGGCAGACTAGAGGCAGGTAGGGGAGAATGGAATTCCCGGTGTAGCGGTG
AAATGCGCAGATATCGGGAGGAACACCGGTGGCGAAGGCGGTTCTCTGGGCCTGACCTGACGCTGAGGAGCGAAAGCGTG
GGGAGCGAACAGG
>OTU_733
TACGAAGGgggCTAGCGTTGTTCGGAATCACTGGGCGTAAAGGGCGCGTAGGCGGCTTTGTAAGTCGGgggTGAAAGCCT
GTGGCTCAACCACAGAATTGCCTTCGATACTGCATGGCTTGAGACCGGAAGAGGTAAGTGGAACTGCGAGTGTAGAGGTG
AAATTCGTAGATATTCGCAAGAACACCAGTGGCGAAGGCGGCTTACTGGTCCGGTTCTGACGCTGAGGCGCGAAAGCGTG
GGGAGCAAACAGG
>OTU_734
TACAGAGGTCCCAAGCGTTGTTCGGATTCACTGGGCGTAAAGGGTGCGTAGGCGGTCGGGTAAGTCTGATGTGAAATCTC
ACAGCTTAACTGTGAAACTGCATTGGATACTATTCGGCTTGAGGTCTGGAGGggggACTGGAATTCTCGGTGTAGCAGTG
AAATGCGTAGATATCGAGAGGAACACCAGTGGCGAAGGCGAGTCCCTGGACAGGTCCTGACGCTGAGGCACGAAAGCTAG
GGGAGCAAACAGG
>OTU_735
TACAGAGGGTGCAAGCGTTGTTCGGAATTATTGGGCGTAAAGCGCGTGTAGGCGGCTTCGTAAGTTGGGTGTGAAAGCCC
TCGGCTTAACCGAGGAAGTGCGCCCAAAACTGCGTGGCTTGAGTACCGGAGAGGATGGCGGAATTCCCGGTGTAGAGGTG
AAATTCGTAGATATCGGGAGGAACACCAGCGGCGAAGGCGGCCATCTGGACGGATACTGACGCTGAGACGCGAAAGCGTG
GGGAGCAAACAGG
>OTU_736
TACAGAGGGTGCGAGCGTTGTTCGGAATTACTGGGCGTAAAGGGCGCGTAGGCGGTTCGGTAAGTAGGgggTGAAATTCC
ACGGCTCAACCGTGGGACGGCCTTCTAGACTGCCGGACTTGAGCACGGTAGAGGCAGATGGAATTCCCGGTGTAGCGGTG
GAATGCGTAGAGATCGGGAAGAACACCAGTGGCGAAGGCGGTCTGCTGGGCCGTTGCTGACGCTGAGGCGCGACAGCGTG
GGGAGCAAACAGG
>OTU_737
GACGGAGGGCGCAAGCGTTGTTCGGAATTACTGGGCGTAAAGCGCGGGCAGGTGGCCTGTTTAGTCTTTTGTGAAAACCC
GGGGCTCAACTCCGTGGAATGCAGAAGATACTGGCAGGCTAGAGACCAGTAGAGGCTAGCGGAATTCCTGGTGTAGCGGT
GGAATGCGTAGATATCAGGAAGAACACCTGTGGCGAAGGCGGCTAGCTGGGCTGGATCTGACACTCATCCGCGAAAGCGT
GGGGAGCAAACAGG
>OTU_738
TACGTATGTTCCAAGCGTTATCCGGATTTATTGGGCGTAAAGCGAGCGCAGACGGTTATTTAAGTCTGAAGTGAAAGCCC
TCAGCTCAACTGAGGAATTGCTTTGGAAACTGGATGACTTGAGTGCAGTAGAGGAAAGTGGAACTCCATGTGTAGCGGTG
AAATGCGTAGATatatGGAAGAACACCAGTGGCGAAGGCGGCTTTCTGGACTGTAACTGACGTTGAGGCTCGAAAGTGTG
GGTAGCAAACAGG
>OTU_739
TACGAAGGgggCTAGCGTTGTTCGGAATTACTGGGCGTAAAGGGCGCGTAGGCGGTCTGTCGCGTCGTgtgtgAAAGCCC
TGGGCTCAACCCGGGAGGTGCGCACGAAACGGATGGGCTTGAGACCAGGAGAGGAGAGTGGAATTCCCAGTGTAGAGGTG
AAATTCGTAGATATTGGGAAGAACACCGGTGGCGAAGGCGGCTctctGGCCTGGTTCTGACGCTGAGGCGCGAAAGCGTG
GGGAGCAAACAGG
>OTU_740
TACGTAGGGAGCAAGCGTTGTTCGGAATTATTGGGCGTAAAGAGCGCGTAGGCGGTTCGGTAAGTCTGACGTGAAATCCC
GGAGCTTAACTCCGGAACTGCGTTGGATACTGCCGGGCTTGAGTGTGGGAGAGGAGAGTGGAATTCCCAGTGTAGAGGTG
AAATTCGTAGATATTGGGAGGAACACCCGTGGCGAAGGCGGCTctctGGACCACAACTGACGCTGAGGCGCGAAAGCTAG
GGGAGCAAACGGG
>OTU_741
TACAGGgggTGCTAGCGTTGTTCGGAATTACTGGGCGTAAAGGGCGCGTAGGTGGCTTAATAAGTCAGGAGTGAAATCCC
GGAGCTTAACTTCGGAATTGCTTTTGAAACTATTAGGCTAGAGTATGTTAGAGGATGTGGGAATTCCTAGTGTAGAAGTG
AAATTCGTAGATATTAGGAAGAACACCGGTGGCGAAGGCGCACATCTGGGACATTACTGACACTGAGGCGCGAAAGCGTG
GGGATCAAACAGG
>OTU_742
TACGTAGGgggCGAGCGTTATCCAGATTTACTGGGCGTAAAGCGCGTGTAGGCGGCTGGTTAGGTGTGATGTGAAATCCT
CGGGCTTAACCCGAGAACTGCATTGCAAACCGGCCTGGCTAGAGTGCAGGAGAGGGAAGCGGAATTCCAGGTGTAGCGGT
GAAATGCGTAGATATCTGGAGGAACACCAGTGGCGAAGGCGGCTTCCTGGCCTGTAACTGACGCTGAGACGCGAAAGCGT
GGGGAGCGAACCGG
>OTU_743
TACGGAGGGTGCAAGCGTTAATCGGAATTACTGGGCGTAAAGCGTGCGTAGGTGGTTGTTTAAGTCAGATGTGAAAGCCC
CGGGCTCAACCTGGGAATGGCATTTGATACTGGATGACTGGAGTTTGGGAGAGGCAAGTGGAATTTCAGGTGTAGCGGTG
AAATGCGTAGAGATCTGAAGGAACACCAGTGGCGAAGGCGACTTGCTGGCCTAAAACTGACGCTGAGGCACGAAAGCATG
GGTAGCAAACAGG
>OTU_744
TACGGAGGGTGCAAACGTTGCTCGGAATTATTGGGCGTAAAGCGCACGTAGGCGGCTTGTCAAGTCGGGTGTGAAATCCC
TCGGCTTAACCGAGGAAGTGCATTCGAAACTAGCAAGCTGGAGTACTGAAGAGGATGGCGGAATTCCCGGTGTAGAGGTG
AAATTCGTAGATATCGGGAGGAACACCAGCGGCGAAGGCGGCCATCTGGGCAGATACTGACGCTGAGGTGCGAAAGCGTG
GGGAGCAAACAGG
>OTU_745
TACAGAGGTGGCAAGCGTTGTTCGGAATTACTGGGCGTAAAGGGCGCGTAGGCGGCCATCTAAGTCAGACGTGAAATCCc
ccGGCTTAACCTGGGAACTGCGTCTGATACTGGAAGGCTCGAGTTTGGGAGAGGGATGTGGAATTCCAGGTGTAGCGGTG
AAATGCGTAGATATCTGGAGGAACACCGGTGGCGAAGGCGGCATCCTGGACCAACACTGACGCTGAGGCGCGAAAGCTAG
GGGAGCAAACGGG
>OTU_746
TACGAAGGgggCTAGCGTTGTTCGGAATTACTGGGCGTAAAGGGCGCGTAGGCTGTGCTGTAAGTCAGGCGTGAAAGGCC
CGGGCTCAACCTGGGAACTGCGCTTGATACTGCGGCGCTGGAAGGCGGGAGAGGATGGCGGAATTCCCAGTGTAGAGGTG
AAATTCGTAGATATTGGGAAGAACACCGGTGGCGAAGGCGGCCATCTGGCCCGCAATTGACGCTGAGGCGCGAAAGCGTG
GGGAGCAAACAGG
>OTU_747
AACGTAGGGTGCAAGCGTTGTCCGGAATTACTGGGTGTAAAGGGAGCGCAGGCGGGAAGACAAGTTGGAAGTGAAAACCA
TGGGCTCAACCCATGAATTGCTTTCAAAACTGTTtttCTTGAGTAGTGCAGAGGTAGATGGAATTCCCGGTGTAGCGGTG
GAATGCGTAGATATCGGGAGGAACACCAGTGGCGAAGGCGGTCTACTGGGCACCAACTGACGCTGAGGCTCGAAAGCATG
GGTAGCAAACAGG
>OTU_748
TACGTAGGGTGCGAGCGTTAATCGGAATTACTGGGCGTAAAGGGTGCGCAGGCGGTTGAGTAAGACAGATGTGAAATCCC
CGAGCTTAACTCGGGAATGGCATATGTGACTGCTCGACTAGAGTgtgtCAGAGGGAGGTGGAATTCCACGTGTAGCAGTG
AAATGCGTAGATATGTGGAAGAACACCGATGGCGAAGGCAGCCTCCTGGGACATAACTGACGCTCAGGCACGAAAGCGTG
GGGAGCAAACAGG
>OTU_749
TACGTACGAGGCGAGCGTTATCCGGAATTACTGGGCGTAAAGCgcgcgcAGGTGGCCGTTTAAGTCCGATGTGAAATCTC
CCGGCCCAACTGGGAGGGGCCATTGGAGACTGGGCGGCTTGAGGGCAGCAGAGGTCGGTGGAATTCCTGGTGTAGTGGTG
AAATGCGTAGAGATCAGGAGGAACACCGGTGGCGAAGGCGGCCGACTGGGCTGCCACTGACGCTGAGGCGCGAAAGCTCG
GGGAGCGAACGGG
>OTU_750
TACGGAGGgggCTAGCGTTGTTCGGAATTACTGGGCGTAAAGCGCACGTAGGCGGCTTTGCAAGTTAGAGGTGAAAGCCC
GGGGCTCAACTCCGGAATTGCCTTTAAAACTGCATCGCTTGAACACAGGAGAGGTAAGCGGAATTCCGAGTGTAGAGGTG
AAATTCGTAGATATTCGGAAGAACACCAGTGGCGAAGGCGGCTTACTGGACTGTTGTTGACGCTGAGGTGCGAAAGCGTG
GGGAGCAAACAGG
>OTU_751
GACGGAGGGTGCAAGCGTTGTTCGGATTGACTGGGCGTAAAGGGCGTGTAGGCGGCCGGCCAAGTCTGATGTGAAAGCCC
GGGGCTCAGCTCCGGAAGGGCATCGGAAACTAGCCGGCTCGAGCGCGATAGAGGAGGGTGGAATTCCTGGTGTAGCGGTG
AAATGCGTAGATATCAGGAGGAACACCGGCGGCGAAGGCGGCCCTCTGGATCGTTGCTGACGCTGAGACGCGAAAGCGTG
GGGAGCAAACAGG
>OTU_752
TACGTAGGgggCAAGCGTTGTCCGGAATCACTGGGCGTAAAGCgcgcgcAGGCGGCTGTCTACGTCCGGGGTGAAAGCCC
AGAGCTCAACTCTGGGACTGCCTTGGATACGGGATGGCTTGAGGATCGGAGAGGCAAGGGGAATTCCACGTGTAGCGGTG
AAATGCGTAGAGATGTGGAGGAACACCTGTGGCGAAGGCGCCTTGCTGGCCGATTTCTGACGCTGAGGCGCGAAAGCGTG
GGGAGCAAACAGG
>OTU_753
TACGGggggAGCAAGCGTTGTTCGGATTTACTGGGCGTAAAGGGCGCGTAGGCGGCCACCGCAAGTCGACTGTGAAATCT
CCGGGCTTAACTCGGAAAGGTCAGCCGATACTGCGGGGCTAGAGTGCAGAAGGGGCAACTGGAATTCTCGGTGTAGCGGT
GAAATGCGTAGATATCGAGAGGAACACCTGCGGCGAAGGCGGGTTGCTGGGCTGACACTGACGCTGAAGCGCGAAAGCTA
GGGGAGCGAACGGG
>OTU_754
TACGTAGGgggCAAGCGTTATCCGGATTTACTGGGTGTAAAGGGAGCGTAGACGGCAAGGTAAGTCTGAAGTGAAATGCC
GGGGCTCAACCCCGGAACTGCTTTGGAAACTATCTCGCTCGAGTACCGGAGGGGTAAGCGGAATTCCTAGTGTAGCGGTG
AAATGCGTAGATATTAGGAGGAACACCAGTGGCGAAGGCGGCTTACTGGACGGTAACTGACGTTGAGGCTCGAAAGCGTG
GGGAGCAAACAGG
>OTU_755
GACAGAGGGTGCAAACGTTGTTCGGAATTACTGGGCGTAAAGCGCGTGTAGGCGGCTACGCAAGTCGGGTGTGAAAGCCC
TCGGCTCAACTGAGGAAGTGCATTCGAAACTGCGTAGCTTGAGTCCCGGAGAGGATGGTGGAATTCTCGGTGTAGAGGTG
AAATTCGTAGATATCGAGAGGAACACCGGTGGCGAAGGCGGCCATCTGGACGATGACTGACGCTGAGACGCGAAAGCATG
GGGAGCAAACAGG
>OTU_756
TACGTAGGgggCGAGCGTTATCCGGATTCATTGGGCGTAAAGGGCGCGTAGGCGGCGGGCAGCAGTGGCGCGTGGAATCt
ctcGGCTTACCCGAGAGGGGTCGCGCCAGACGGGCCCGCTTGAGGCAGGACGAGGGTCGCGGAACGGGCGGAGTAGGGGT
GAAATCCGTAGAGACCGTCCGGAACACCGGTGGCGAAGGCGGCGACCTGGGCCTGAATACTCTTTTGTTCGCAAGAGCAG
GAGAGCCTGACGCTAAGGCGCGAAAGCGTGGGGAGCGAACGGA
>OTU_757
TACGGAGGGTGCAAACGTTGCTCGGAATCACTGGGCGTAAAGCGCACGTAGGCGGCCTTGCAAGTTGGATGTGAAAGCCC
TGGGCTCAACCCAGGAAGTGCATCCAAAACTGCTTGGCTTGAGTGCCGGAGGGGTTCAGAGAATTCCCGGTGTAGAGGTG
AAATTCGTAGATATCGGGAGGAATACCAGTGGCGAAGGCGCTGAACTGGACGGTAACTGACGCTGAGGTGCGAAAGCGTG
GGTAGCAAACAGG
>OTU_758
TACGGAGGGTGCAAGCGTTGTTCGGAATTACTGGGCGTAAAGGGCGCGTAGGTGGTTGTGTAAGTCAGATGTGAAATCCC
GAGGCTCAACTTCGGAACTGCATCTGATACTGCATGACTCGAGTGCAGCAGAGGGAAACGGAATTCCTGGTGTAGAGGTG
AAATTCGTAGATATCAGGAGGAACACCGGTGGCGAAGGCGGTTTCCTGGGCTGACACTGACACTGAGGCGCGAAAGCGTG
GGTAGCAAACAGG
>OTU_759
TACGTAGGCAGCAAGCGTTGTTCGGAGTTACTGGGCGTAAAGAGTgtgtAGGCTGTTCTCTAAGTTTGGTGTGAAATCTC
CCGGCTTAACTGGGAGGGTGCGCCGAAAACTGGAGGGCTTGAGTATGGGAGAGGAAAGCGGAATTCCTGGTGTAGCGGTG
AAATGCGTAGATATCAGGAGGAACACCTGCGGTGTAGACGGCTTTCTGGACCATCACTGACGCTGAGACACGAAAGCGTG
GGGAGCAAACAGG
>OTU_760
TACAGAGGgggCAAGCGTTATTCGGAATTATTGGGCGTAAAGGGCGCGTAGGCGGTTttttAAGTCAGATGTGTAATCCC
CGAGCTCAACTTGGGAACTGCATCTGAGACTGGGAGGCTAGAGTACTGGAGAGGGTGGTGGAATTCCTCGTGTAGCGGTG
AAATGCGTAGAGATGAGGAGGAACACCAGTGGCGAAGGCGGCCACCTGGACAGTAACTGACGCTGAGGCGCGAAAGTGTG
GGTAGCAAACAGG
>OTU_761
TACGTAGGgggCGAGCGTTATCCGGATTCATTGGGCGTAAAGCgcgcgTAGGCGGCCGCCTAAGCGGGACCTCTAACCCG
GgggCTCAACCTCCGGCCGGGTCCCGTACTGGGCGGCTCGAGTCCGGTAGGGGCAGGCGGAATTCCCGGTGTAGCGGTGG
AATGCGCAGATATCGGGAGGAACACCGATGGCGAAGGCAGCCTGCTGGGCCGCGACTGACGCTGAGGCGCGAAAGCTGGg
ggAGCGAACAGG
>OTU_762
TACGTAGGTGGCAAGCGTTGTCCGGAATTACTGGGTGTAAAGGGAGCGCAGGCGGgggAACAAGTCAGTTGTGAAATCCA
TGGGCTTAACCCGTGAACTGCAGTTGAAACTGTTCTTCTTGAGTGAAGTAGAGGTTGGCGGAATTCCGAGTGTAGCGGTG
AAATGCGTAGATATTCGGAGGAACACCGGTGGCGAAGGCGGCCAACTGGGCTTTTACTGACGCTGAGGCTCGAAAGTGTG
GGGAGCAAACAGG
>OTU_763
TACGTAGGCAGCGAGCGTTGTTCGGAGTTACTGGGCGTAAAGAGTATGTAGGCGGTTCTGCAAGTTTGGTGTGAAATCTC
CCGGCTCAACTGGGAGGGTGCGCCGAAAACTGCAGGGCTAGAGTGCGGGAGAGGAAAGCGGAATTCCTGGTGTAGCGGTG
AAATGCGTAGATATCAGGAGGAACACCTGCGGTGTAGACGGCTTTCTGGACCGTAACTGACGCTGAGATACGAAAGCGTG
GGTAGCAAACAGG
>OTU_764
TACGGAGGGCGCAAGCGTTGTTCGGAATTACTGGGCGTAAAGCGCATGCAGGTGGCTGAGTAAGTCGAATGTGAAAGCCC
CGGGCTCAACTCGGGAACTGCATCCGAAACTACTTGGCTAGAGTCCCGGAGGGGAAGGCAGAATTCCCAATGTAGGGGTG
AAATCCGTAGATATTGGGAGGAATACCGGTGGCGAAGGCGGCCTTCTGGACGGTGACTGACACTCAGATGCGAAAGCGTG
GGGAGCAAACAGG
>OTU_765
TACGTAGGgggCGAGCGTTGTCCGGAGTTACTGGGCGTAAAGGGCACGCAGGCGGTGCTGCGCGTTTCGCGTGACAGCGG
GTGGCTTAACTACCCGAGGGTGCGAAAGACGGCAGGGCTAGAGGACCAGagagGGACACGGAATTCCGGGTGGAGTGGTG
AAATGCGTAGAGATCCGGAGGAACACCGAAGGCGAAGGCAGTGTCCTGGCTGGTGACTGACGCTGAGGTGCGAAAGCCAG
GGGAGCGAACGGG
>OTU_766
TACGTAGGgggCCAGCGTTGTTCGGAATTACTGGGCGTAAAGAGCGCGTAGGCGGTGCGATTAGTCTGGTGTTAAATCTC
CCGGCTTAACTGGGAGGGGTCGCCGGAAACGGTCGTGCTGGAGTGTGGGAGAGGAGAGTGGAATTCCCGGTGTAGCGGTG
AAATGCGTAGATATCGGGAGGAACACCAGTGGCGAAGGCGGCTctctGGACCACTACTGACGCTGAGGCGCGAAAGCTAG
GGGAGCAAACAGG
>OTU_767
TACAGAGGGCGCAAACGTTGCTCGGAATTACTGGGCGTAAAGCGTGCGTAGGCGGGTAGATAAGTCGGGTGTGAAATCCC
TGGGCTCAACCCAGGAACTGCATTCGAAACTGTCTATCTAGAGTACCGGAGAGGAAAGCGGAATTCTTGGTGTAGAGGTG
AAATTCGTAGATATCAGGAGGAACACCAGTGGCGAAGGCGGCTTTCTGGACGGTTACTGACGCTCAGACACGAAAGCGTG
GGGAGCAAACAGG
>OTU_768
TACGGAGGGTGCGAGCGTTGTCCGGATTTATTGGGTTTAAAGGGTGCGTAGGCGGCCCGTTAAGTCCGGGGTGAAAGCCC
GCTGCTCAACAGCGGAACTGCCCTGGATACTGACGGGCTTGAGTACAGACGAGGTTGGCGGAATGGACCGAGTAGCGGTG
AAATGCATAGATACGGTCCAGAACCCCGATTGCGAAGGCAGCTGACTAGGCTGTTACTGACGCTGAGGCACGAAAGCGTG
GGGAGCGAACAGG
>OTU_769
TACGTAGGGAGCAAGCGTTGTTCGGATTTACTGGGCGTAAAGGGCGCGTAGGCGGCAATTCAAGTCAGCTGTGAAATCTC
CGGGCTTAACTCGGAACGGTCAGCTGATACTGCTTTGCTAGAGTGCAGAAAGGGCAATCGGAATTCTTGGTGTAGCGGTG
AAATGCGTAGATATCAAGAGGAACACCTGAGGCGAAGGCGGGTTGCTAGGCTGACACTGACGCTGAGGCGCGAAAGCTAG
GGTAGCAAACGGG
>OTU_770
TACGTAGGGAGCAAGCGTTATCCGGAATTACTGGGTGTAAAGGGAGTGTAGGCGGGACTGTAAGTCAGATGTGAAATATG
CCGGCTCAACTGGCAGACTGCATTTGAAACTGCGGTTCTTGAGTGAAGTAGAGGTAAGCGGAATTCCTAGTGTAGCGGTG
AAATGCGTAGATATTAGGAGGAACATCAGTGGCGAAGGCGGCTTACTGGGCTTTAACTGACGCTGAGGCTCGAAAGCGTG
GGGAGCAAACAGG
>OTU_771
TACGGAGGATGCGAGCGTTATCCGGATTTATTGGGTTTAAAGGGTGCGTAGGCGGGGCTTTAAGTCAGTGGTGAAATCTT
GCAGCTTAACTGTAAAATTGCCATTGATACTGAAGTTCTTGAGTGCGGTTGAAGTAGGCGGAATGTGTAATGTAGCGGTG
AAATGCTTAGAGATTACACAGAACACCGATTGCGTAGGCAGCTTACTAAGCCGTAACTGACGCTGAGGCACGAAAGTGTG
GGGATCGAACAGG
>OTU_772
TACGGAGGGTGCGAGCGTTAATCGGAATAACTGGGCGTAAAGGGCACGCAGGCGGTGACTTAAGTGAGGTGTGAAAGCCC
CGGGCTTAACCTGGGAATTGCATTTCATACTGGGTCGCTAGAGTACTTTAGGGAGGGGTAGAATTCCACGTGTAGCGGTG
AAATGCGTAGAGATGTGGAGGAATACCGAAGGCGAAGGCAGCCCCTTGGGAATGTACTGACGCTCATGTGCGAAAGCGTG
GGGAGCAAACAGG
>OTU_773
TACGTAGGCAGCAAGCGTTGTTCGGAGTTACTGGGCGTAAAGAGTGCGTAGGCGGTGTCCTAAGTTTGGTGTGAAATCTC
CCGGCTTAACTGGGAGGGTGCGCCGAAGACTGGGGTGCTAGAGGATGGGAAAGGCAAGCGGAATTCCTGGTGTAGCGGTG
AAATGCGTAGATATCAGGAGGAACACCGGCGGTGTAGACGGCTTGCTAGACCACCCCTGACGCTGAGGCACGAAAGCGTG
GGTAGCAAACAGG
>OTU_774
TACGTAGGACCCAAGCGTTATCCGGATTAACTGGGCGTAAAGAGTTGCGTAGGTGGTAATTAAAGCGAATGGTGAAATCT
TGTGGCTCAACCATAAGGCTATTATTCGAACTCAATTACTCGAGAATGGGAGAGGTATCTGGAATTCTTAGTGTAGGGGT
AAAATCCGTAGATACTAGGAGGAACACCAATGGCGTAGGCAGGATACTGGCCCATTTCTGACACTAAGGCACGAAAGCGT
GGGGAGCGAACCGG
>OTU_775
GACAGAGGCCACGAACGTTGTTCGGAATCACTGGGCATAAAGCGCACGTAGGCGGCTGGGTCCGTCCGATGTGAAAGCCc
ccGGCTCAACCGGGGAATTGCATCGGATACAGCCCGGCTTGAGGACGGTTGGGGTGAGTGGAACTCCTGGTGGAGCGGTG
AAATGCGTAGATATCAGGAGGAACACCGGTGGCGAAAGCGGCTCACTGGACCGTAACTGACGCTGAGGTGCGAAAGCTAG
GGGAGCAAACGGG
>OTU_776
TACGGggggggCAAGCGTTGTTCGGAATTACTGGGCGTAAAGGGCTCGTAGGTGGCCAACTAAGTCAGACGTGAAATCCC
TCGGCTTAACCGGGGAACTGCGTCTGATACTGGATGGCTTGAGTTTGGGAGAGGGACGCGGAATTCCAGGTGTAGCGGTG
AAATGCGTAGATATCTGGAGGAACACCGGTGGCGAAGGCGGCGTCCTGGACCAACACTGACACTGATGAGCGAAAGCCAG
GGGAGCAAACGGG
>OTU_777
GACGTAGGgggCAAGCGTTGTTCGGAATTATTGGGCGTAAAGCGCTCGTAGGCGGGATTGGAAGTCCGTGTTGAAAGACC
TCGGCTCAACTGAGGGACCGGCTCGGATACTCTAATTCTTGAGGCAATCAGAGGATGATGGAATTCCCGGTGTAGCGGTG
AAATGCGTAGATATCGGGAGGAACACCAGTGGCGAAGGCGATCATCTGGGGTTGTTCTGACGCTGAGGAGCGAAAGCTAG
GGGAGCAAACGGG
>OTU_778
GACAGAGGTGCCAAGCGTTAGGCGGAATCACTGGGCTTAAAGCGTgtgtAGGCGGGCGATCAAGTACCTTGTGAAATCCC
ACGGCTCAACCGTGGAACTGCTGGGTATACTGGTTGTCTTGAGCCAGCTAGGGGCGAGCGGAACAGACGGTGGAGCGGTG
AAATGCGTAGATATCGTCTGGAACGCCGAAGGTGAAAACAGCTCGCTGGGGCTGCGCTGACGCTGAGACACGAAAGCCAG
GGGAGCGAACGGG
>OTU_779
TACGGggggggCAAGCGTTGTTCGGAATTACTGGGCGTAAAGCgcgcgTAGGCGGCTTTTCAAGTCGGACGTGAAATTTC
TAGGCTTAACCTGGAACGGTCGTTCGATACTGTTAAGCTAGAGTGTGGAAGGGGCTACTGGAATTCCGTgtgtAGCGGTG
AAATGCGTAGATATACGGAGGAACACCAGCGGCGAAGGCGGGTAGCTGGGCCAACACTGACGCTGAGGCGCGAAAGCTAG
GGGAGCAAACGGG
>OTU_780
TACGTAGGGTGCAAGCGTTAATCGGAATTACTGGGCGTAAAGCGTGCGCAGGCGGTTGTGTAAGACAGATGTGAAATGCC
CGGGCTCAACCTGGGAACTGCATTTGTGACTGCACGGCTGGAGTGCGCCAGAGGggggTGGAATTCCACGTGTAGCAGTG
AAATGCGTAGATATGTGGAGGAACACCGATGGCGAAGGCAGCCcccTGGGGTGACACTGACGCTCATGCACGAAAGCGTG
GGGAGCAAACAGG
>OTU_781
TACGTAGGTGGCAAGCGTTATCCGGATTTATTGGGCGTAAAGGGAACGCAGGCGGTCTTTTAAGTCTGATGTGAAAGCCT
TCGGCTTAACCGGAGTAGTGCATTGGAAACTGGGAGACTTGAGTGCAGAAGAGGAGAGTGGAACTCCATGTGTAGCGGTG
AAATGCGTAGATatatGGAAGAACACCAGTGGCGAAAGCGGCTctctGGTCTGTAACTGACGCTGAGGTTCGAAAGCGTG
GGTAGCAAACAGG
>OTU_782
TACAGAGGGTGCAAGCGTTAATCGGAATTACTGGGCGTAAAGCGTGCGTAGTCGGCTTTTCAAGTCGGGTGTGAAAGCCC
CGGGCTCAACCTGGGAATTGCATTCGATACTGGATCGCTAGAGTTCGGCAGAGGGAAGTGGAATTTCCGGTGTAGCGGTG
AAATGCGTAGATATCGGAAGGAACATCAGTGGCGAAAGCGACTTCCTGGACCAGAACTGACGATCAGGCACGAAAGCGTG
GGGAGCAAACAGG
>OTU_783
TACAGAGGGTGCGAGCGTTGTCCGGAATCACTGGGCGTAAAGGGCGCGTAGGCGGTCCCCTAAGTgtgtgGTGAAAGCTC
GGGGCTCAACCCCGAGTCGGCCGTGCAAACTGGgggACTCGAGCACGTCAGAGGCAGGCGGAATTCCGGGTGTAGCGGTG
GAATGCGTAGAGATCCGGAAGAACACCGGTGGCGAAGGCGGCCTGCTGGGACGTGGCTGACGCTGAGGCGCGACAGCGTG
GGGAGCAAACAGG
>OTU_784
TACGTAGGAGGCAAGCGTTGTCCGGAGTTACTGGGCGTAAAGGGCgcgcAGGCGGCCCATCGCGTTCCTGGTGAAAGCGC
TCGGCTTAACTGAGCGAGGTTCAGGAAAACGGGTGGGCTTGAGCGTCGGAGAGGGGCATGGAACTCCGGGTGGAGCGGTG
AAATGCGTAGAGATCCGGAAGAACACCAATGGCGAAGGCAGTGCCCTGGCCGACTGCTGACGCTCAGGCGCGAAAGCGTG
GGGAGCAAACAGG
>OTU_785
TACGGAGGGAGCTAGCGTTGTTCGGATATACTGGGCGTAAAGCGCACGTAGGCGGCGCCGCAAGTCAGGGGTGAAATCCC
GGAGCTCAACTCCGGAACTGCCCTTGAAACTGCAGTGCTAGAATCCTGGAGAGGCGAGTGGAATTCCGAGTGTAGAGGTG
AAATTCGTAGATATTCGGAAGAACACCAGTGGCGAAGGCGACTCGCTGGACAGGTATTGACGCTGAGGTGCGAAAGCGTG
GGGAGCAAACAGG
>OTU_786
GACGTAGGgggCAAGCGTTGTCCGGAATCATTGGGCGTAAAGCGCTCGTAGGTGGATCTTTAAGTCTGTGAAGAAAGACC
TGGGCTCAACTCAGGGAACGGCATGGATACTATTGATCTTGAGGTAGTTAGAGGATGATGGAATTCCCGGTGTAGCGGTG
AAATGCGTAGATATCGGGAGGAACACCAGTGGCGAAGGCGATCATCTGGGACTGACCTGACACTGAGGAGCGAAAGCCAG
GGGAGCAAACGGG
>OTU_787
TACGGAGGGTGCAAGCGTTGTTCGGATTTACTGGGCGTAAAGGGCGCGTAGGCGGTCTTATAAGCCAGATGTGAAAGCCC
ACGGCTTAACCGTGGAAGTGCATCTGGAACTGTGAGACTTGAGTATGGGAGAGGAAAGTGGAATTCCCGGTGTAGAGGTG
AAATTCGTAGATATCGGGAGGAATACCGGTGGCGAAGGCGACTTTCTGGACCAATACTGACGCTGAGGCGCGAAAGCGTG
GGTAGCAAACAGG
>OTU_788
TACGAAGGgggCGAGCGTTGTTCGGATTTACTGGGCGTAAAGGGCgcgcAGGCGGCTCTATTTGTCAGGCGTGAAAGCCC
CGGGCTCAACCTGGGAATTGCGCTTGAAACGGTGGAGCTAGAGATCGGGAGAGGAGAGTGGAATTCCCAGTGTAGAGGTG
AAATTCGTAGATATTGGGAAGAACACCGGTGGCGAAGGCGGCTctctGGACCGAGACTGACGCTGAGGCGCGAAAGCGTG
GGGAGCAAACAGG
>OTU_789
TACAGAGGTGCCGAGCGTTAGGCGGAATCACTGGGCTTAAAGCGTgtgtAGGCGGACTTCTAAGTACCTTGTGAAATCCC
ACGGCTCACCCGTGGAACTGCTGGGTATACTGGTCGTCTTGAGCCACCTAGGGGCCAGCGGAACAAATGGTGGAGCGGTG
AAATGCGTAGATATCATTTGGAACGCCAACGGTGAAAACAGCTGGCTGGgggTGTGCTGACGCTGAGACACGAAAGCCAG
GGGAGCGAACGGG
>OTU_790
GACAGAGGGTGCGAACGTTGCTCGGAGTTACTGGGCGTAAAGCGCGTGCAGGCGGCGCCGCACGTCGGGTGTGAAAGCCC
GGGGCTCAACCCCGGAAGCGCATCCGATACGACGGCGCTCGAGGACGGGAGAGGAGCGCGGAATTCCCGGTGTAGAGGTG
AAATTCGTAGATATCGGGAGGAACACCAGTGGCGCAGGCGGCGCTCTGGACCGAGCCTGACGCTGAGACGCGAAAGCGTG
GGTAGCAAACAGG
>OTU_791
AACGTAGGATCCGAGCGTTATCCGAATTCACTGGGCGTAAAGCGCGTGCAGGCGGCCTGGTAAGTTGGATGTGAAATCTC
CCGGCTCAACTGGGAGAGGTCGTTCAATACTGTCAGGCTCGAGGACGGTAGAGGAAGGTGGAATTCCCGGTGTAGTGGTG
AAATGCGTAGATATCGGGAGGAATACCAGTGGCGAAGGCGGCCTTCTGGGCCGTTCCTGACGCTCAGACGCGAAAGCTAG
GGGAGCGAACGGG
>OTU_792
TACGGggggggCAAGCGTTGTTCGGAATTACTGGGCGTAAAGGGTTCGTAGGTGGCCAACTCAGTCAGACGTGAAATCCC
TCAGCTCAACTGGGGAACTGCGTCTGATACTAGATGGCTCGAGTGCAGGAGAGGAACGCGGAATTCCAGGTGTAGCGGTG
AAATGCGTAGATATCTGGAGGAACACCGGTGGCGAAGGCGGCGTTCTGGACTGCAACTGACACTGAGGAACGAAAGCCAG
GGGAGCAAACGGG
>OTU_793
TACGTAGGCAGCAAGCGTTGTTCGGAGTTACTGGGCGTAAAGGGTGCGTAGGCGGCCTCTTAAGTTTGGTGTGAAATCTC
CCGGCTCAACTGGGAGGGTGCGCCGGAAACTGAGGGGCTCGAGTGTGGGAGAGGAGAGTGGAATTCCTGGTGTAGCGGTG
AAATGCGTAGATATCAGGAGGAACACCGGTGGTGCAAACGGCTctctGGACCACTACTGACGCTGAGGCACGAAAGCGTG
GGGAGCAAACAGG
>OTU_794
TACGTAGGGTGCGAGCGTTGTCCGGAATTACTGGGCGTAAAGAGTTCGTAGGCGGTTTGTCGCGTCGTTTGTGAAAACCC
GGGGCTCAACTTCGGGCTTGCAGGCGATACGGGCAGACTTGAGTGTTTCAGGGGAGACTGGAATTCCTGGTGTAGCGGTG
AAATGCGCAGATATCAGGAGGAACACCGGTGGCGAAGGCGGGTCTCTGGGAAACAACTGACGCTGAGGAACGAAAGCGTG
GGTAGCAAACAGG
>OTU_795
TACGTAGGTGGCAAGCGTTGTCCGGAATTATTGGGCGTAAAGCgcgcgcAGGCGGCTTCTTAAGTCCATCTTAAAAGTGC
GGGGCTTAACCCCGTGATGGGATGGAAACTGGGAGGCTGGAGTATCGGAGAGGAAAGTGGAATTCCTAGTGTAGCGGTGA
AATGCGTAGAGATTAGGAAGAACACCGGTGGCGAAGGCGACTTTCTGGACGACAACTGACGCTGAGGCGCGAAAGCGTGG
GGAGCAAACAGG
>OTU_796
TACGTAGGCAGCAAGCGTTGTTCGGAGTTACTGGGCGTAAAGAGTATGTAGGCGGCCCTGCAAGTTCGGTGTGAAATCTC
CCGGCTCAACTGGGAGGGTGCGCCGAAAACTGCCGGGCTCGAGTGCGGGAGAGGAGAGCGGAATTCCTGGTGTAGCGGTG
AAATGCGTAGATATCAGGAGGAACACCGGCGGTGTAGACGGCTctctGGACCGCGACTGACGCTGAGATACGAAAGCGTG
GGGAGCAAACAGG
>OTU_797
TACGAAGGgggCTAGCGTTGTTCGGAATCACTGGGCGTAAAGCGCATGCAGGCGGATCGTTAAGTCGGgggTGAAATCCC
GAGGCTCAACCTCGGAACTGCCTTCGATACTGGCGATCTTGAGTCCGGGAGAGGTGAGTGGAACTGCGAGTGTAGAGGTG
AAATTCGTAGATATTCGCAAGAACACCAGTGGCGAAGGCGGCTCACTGGCCCGGTACTGACGCTCAGGTGCGAAAGCGTG
GGGAGCAAACAGG
>OTU_798
GACAGAGGGTGCAAACGTTGTTCGGAATTACTGGGCGTAAAGCGTgtgtAGGCGGTCTCGTAAGTCGGGTGTGAAAGCCC
CGGGCTCAACTCGGGAAGTGCACTCGAAACTGCGAGGCTAGAGTACTGGAGAGGTTGGTGGAATTCTCGGTGTAGAGGTG
AAATTCGTAGATATCGAGAGGAACACCGGTGGCGAAGGCGGCCAACTGGACAGATACTGACGCTGAGACACGAAAGCGTG
GGGAGCAAACAGG
>OTU_799
TACGAAGGgggCTAGCGTTGTTCGGAATTACTGGGCGTAAAGCgcgcgcAGGCGGCTATCCAAGTCAGTGGTGAAAGCCC
GGAGCTCAACTCCGGAACTGCCATTGAAACTGTTTAGCTGGAGTATGAgagagGTGAGTGGAATTCCCAGTGTAGAGGTG
AAATTCGTAGATATTGGGAAGAACACCGGTGGCGAAGGCGGCTCACTGGCTCATTACTGACGCTCAGGCGCGACAGCGTG
GGGATCAAACAGG
>OTU_800
TACGTAGGTGTCAAGCGTTGTCCGGATTTATTGGGCGTAAAGCGCCCGCAGGCGGCTCGGCAAGTTTGAGGTGAAATCTC
CCGGCTCAACTGGGAGGGTGCCTCGAAAACTGCCGGGCTTGAGGCAGGGAGAGGGATGTGGAATTCCAGGTGTAGTGGTG
AAATGCGTAGATATCTGGAGGAACACCAGTGGCGAAGGCGGCATCCTGGCCCTGTCCTGACGCTCAGGGGCGAAAGCGTG
GGGAGCAAACCGG
>OTU_801
TACGTAGGGTGCGAGCGTTAATCGGAATTACTGGGCGTAAAGCGTGCGCAGGCGGTTTAGTAAGACAGGCGTGAAATCCC
CGGGCTCAACCTGGGAACTGCGCTTGTGACTGCTAAGCTAGAGTACGGCAGAGGggggTGGAATTCCACGTGTAGCAGTG
AAATGCGTAGAGATGTGGAGGAACACCGATGGCGAAGGCAGCCcccTGGGCCGATACTGACGCTCATGCACGAAAGCGTG
GGTAGCAAACAGG
>OTU_802
TACGGAGGGTGCAAGCGTTACTCGGAATTACTGGGCGTAAAGCGCGTGTAGGTGGTTTTGTAAGTCTGGTGTGAAATCCC
GGGGCTCAACCCCGGAAGTGCATTGGATACTGCAAGACTAGAGTGCAGGAGAGGATGGTGGAATTCCAGGTGTAGAGGTG
AAATTCGTAGATATCTGGAGGAACATCGGAGGCGAAGGCGACCATCTGGACTGCAACTGACACTGAGACGCGAAAGCGTG
GGGAGCAAACAGG
>OTU_803
TACAGAGGTCCCAAGCGTTGTTCGGATTCACTGGGCGTAAAGGGTGCGTAGGTGGCCGTGGAAGTTTGGTGTGAAAGCTC
GGAGCTCAACTCCGAAATGGCATCAAATACTCTACGGCTGGAGGGTCGGAGGGGAGACTGGAATTCTCGGTGTAGCAGTG
AAATGCGTAGATATCGAGAGGAACACCAGTGGCGAAGGCGAGTCTCTGGACGACACCTGACACTGAGGCACGAAAGCTAG
GGGAGCAAACAGG
>OTU_804
TACAGAGGTGGCTAGCGTTATTCGGAATCATTGGGCGTAAAGGGCGCGTAGGCGGCCTGATGTGTCCACGGTGAAATCCC
TCGGCTCAACCGAGGAACTGCCGTGGAAACTGTCGGGCTCGAGGCCGGGAGAGGGTGGTGGAATTCCCAGTGTAGCGGTG
AAATGCGTAGATATTGGGAGGAACACCGGTGGCGAAGGCGGCCACCTGGACCGGTTCTGACGCTGAGGCGCGAAAGCGTG
GGGAGCAAACAGG
>OTU_805
TACAGAGGGTGCTAGCGTTGTTCGGAATTATTGGGCGTAAAGCGCGTGTAGGCGGTCCATCAAGTTGGGTGTGAAAGCCC
TCGGCTTAACCGAGGAAGTGCGCCCAAAACTAGTGGACTCGAGTACCGGAGAGGGTGGCGGAATTCCCGGTGTAGAGGTG
AAATTCGTAGATATCGGGAGGAACACCAGCGGCGAAGGCGGCCACCTGGACGGATACTGACGCTGAGACGCGAAAGCGTG
GGGAGCAAACAGG
>OTU_806
AACGTAGGAGGCGAGCGTTATCCGGATTTACTGGGTGTAAAGCGCGAGCAGGCGGCTTTGTAAGGGGTgtgtgAAAGCGC
CCGGCTTAACCGGGCGAGGCCGCACCCGACTGCAGAGCTGGAGGGCGGTAGAGGCGTGTGGAATTCCGGGTGTAGTGGTG
AAATGCGTAGAGATCCGGAGGAACACCAGAGGCGAAGGCGACACGCTGGGCCGACCCTGACGCTCAGACGCGAAAGCATG
GGGAGCGAACGGG
>OTU_807
TACGGAGGATGCGAGCGTTATCCGGATTCATTGGGTTTAAAGGGTGCGTAGGCGGACTATTAAGTCAGTGGTGAAATCCT
GCAGCTTAACTGCAGAACTGCCATTGATACTGATAGCCTTGAGTTTGGTTAAGGTAGGCGGAATGTGTAATGTAGCGGTG
AAATGCTTAGATATTACACAGAACACCAATTGCGTAGGCAGCTTACTGAGCCGACACTGACGCTGAGGCACGAAAGCGTG
GGGATCGAACAGG
>OTU_808
CACCAGCGCCTCGAGTGGgggTCGCGATTATTGGGTCTAAAGCGTCCGTAGCAGGCTCGGTAAATGCTTTGTGAAATCGG
CAGGCTTAACCTGCCGGCGTGCAGAGTAGACTGCAGGGCTCGAGACCGGGAGAGGTTGGAAGTATTCTTTGGGTACCGGT
AAAATGGGTTAATCCAGagagGACTACCTATGGCGAAGGCATCCAACCAGAACGGTTCTGACTGTGAGGGACGAAAGCTA
GGGGAGCAAAACGG
>OTU_809
TACAGAGGTGGCAAGCGTTGTTCGGAATTACTGGGCGTAAAGGGCGCGTAGGCGGTTCGTTAAGTCCTGtgtgAAATCCc
ccGGCTCAACTGGGGAACTGCACAGGAAACTGGCGGGCTTGAGTTCGGGAGAGGGAAGCGGAATTCCGGGTGTAGCGGTG
AAATGCGTAGATATCCGGAGGAACACCGGTGGCGAAGGCGGCTTCCTGGACCGATACTGACGCTGAGGCGCGAAAGCTAG
GGGAGCAAACGGG
>OTU_810
TACGGAGGTGGCGAGCGTTGTCCGAAGTTACTGGGCGTAAAGCgcgcgTAGGCGGGTGATTAAGTGAGGGGTGAAAGGCT
GAGGCTCAACCTCATGTTTGTCCTCTCATACTGATCGTCTTGAGTGAGGCAGGGAGAAGTGGAATGGCTGGTGTAGCGGT
GAAATGCGTAGATATCAGTCGGAACACCGGTGGCGAAGGCGGCTTCTTGGGCCTTAACTGACGCTGAGGCGCGAAAGCTG
GgggAGCGAACGGG
>OTU_811
TACGGggggggCAAGCGTTGTTCGGAATTACTGGGCGTAAAGCgcgcgTAGGCGGCTCGTCAAGTCGGGCGTGAAATCCT
GGGGCTTAACCTCAGAATTGCGCTCGATACTGTCGGGCTAGAGTGTGGAAGGGGCTACTGGAATTCCGTgtgtAGCGGTG
AAATGCGTAGATATACGGAGGAACACCAGCGGCGAAGGCGGGTAGCTGGGCCAACACTGACGCTGAGGCGCGAAAGCTAG
GGTAGCAAACGGG
>OTU_812
TACGTAGGgggCAAGCGTTGTCCGGATTTATTGGGCGTAAAGAGCGTGTAGGCGGTTTGGTAGGTCCGCTGTGAAAACTC
GAGGCTCAACCTCGAGACGCCGGTGGAAACCATCAGGCTAGAGTCCGGAAGAGGAGAGTGGAATTCCTGGTGTAGCGGTG
AAATGCGCAGATATCAGGAAGAACACCCGTGGCTAAGGCGGCTctctAGTACGGTACTGACGCTGAGACGCGAAAGCGTG
GGGAGCGAACAGG
>OTU_813
TACGTAGGgggCAAGCGTTGTCCGGATTTATTGGGCGTAAAGCGCGTGTAGGCGGCTTGGCAAGTCCGCTGTGAAAACTC
GAGGCTCAACCTCGAGATGCCGGTGGAAACTGCCTCGCTAGAGTCCGGAAGAGGAGAGTGGAATTCCTGGTGTAGCGGTG
AAATGCGCAGATATCAGGAAGAACACCCGTGGCTAAGGCGGCTctctAGTACGGTACTGACGCTGAGACGCGAAAGCGTG
GGGAGCGAACAGG
>OTU_814
TACGAAGGGTGCAAGCGTTAATCGGAATTACTGGGCGTAAAGCgcgcgTAGGTGGTTCAGCAAGTTGGAGGTGAAATCCC
CGGGCTCAACCTGGGAACTGCCTCCAAAACTACTGAGCTAGAGTACGGTAGAGGGTGGTGGAATTTCCTGTGTAGCGGTG
AAATGCGTAGATATAGGAAGGAACACCAGTGGCGAAGGCGACCACCTGGACTGATACTGACACTGAGGTGCGAAAGCGTG
GGGAGCAAACAGG
>OTU_815
TACGGAGGGTGCAAGCGTTGTTCGGAATTACTGGGCGTAAAGGGCGTGTAGGTGGTAGGGTATGTCAGATGTGAAAGCCC
TGGGCTCAACCCAGGAAGTGCATTTGAAACTACTTTACTTGAGTATGGGAGAGGAGAGTGGAATTCCCAGTGTAGAGGTG
AAATTCGTAGATATTGGGAGGAACACCCGTGGCGAAGGCGGCTctctGGACCAATACTGACACTGAGACGCGAAAGCGTG
GGGAGCAAACAGG
>OTU_816
GACAGAGGGCGCAAGCGTTGTTCGGAATTACTGGGCGTAAAGCgcgcgTAGGCGGATCTGCATGTCCGTAAGTGAAATCC
CGCCGCTCAACGGCGGGGCTGCTTGGGAAACGGCAGGTCTGGGGACCGGTAGAGGTCGGTAGAATTCCCGGTGTAGCGGT
GGAATGCGTAGAGATCGGGAAGAACACCCGTGGCGAAGGCGGCCGACTGGGCCGGATCCGACGCTGATGCGCGAAAGCGT
GGGGAGCAAACAGG
>OTU_817
TACGGAGGGTGCAAGCGTTAATCGGAATTACTGGGCGTAAAGCGTGCGTAGGCGGCTACTTAAGTGGGATGTGAAAGCCC
CGGGCTCAACCTGGGAACTGCATCCCAAACTGGGTAGCTAGAGTACGGCAGAGGAGTGTGGAATTTCCTGTGTAGCGGTG
AAATGCGTAGATATAGGAAGGAACACCAGTGGCGAAGGCGACACTCTGGGCTGATACTGACGCTGAGGTACGAAAGCGTG
GGGAGCAAACAGG
>OTU_818
TACAGAGGGTGCGAGCGTTAATCGGAATTACTGGGCGTAAAGCGTGCGTAGGTGGTTCGCTAAGTCAGGTGTGAAAGCCC
GGGGCTTAACCTCGGAATTGCACTTGATACTGGCGGGCTAGAGTGTGGTAGAGGGTAGTGGAACTCCCGGTGTAGCGGTG
AAATGCGTAGATATCGGGAAGAACACCAGTGGCGAAGGCGGCTACCTGGACCAACACTGACACTGAGGCACGAAAGCGTG
GGGAGCAAACAGG
>OTU_819
GACAGAGGgggCAAGCGTTGCTCGGAATCACTGGGCGTAAAGGGCGCGTAGGCGGGATGGCAAGTCGGTCGTGAAATCCC
TGGGCTCAACTCAGGggggTCGGCCGATACTGCCGTTCTTGAGGGATGCAGAGGAGACTGGAATTCCCGGTGTAGCGGTG
AAATGTGTAGAGATCGGGAGGAACACCGGTGGCGAAGGCGGGTCTCTGGGCATTCCCTGACGCTGAGGCGCGAAAGCGTG
GGGAGCAAACGGG
>OTU_820
GACAGAGGTGGCAAGCGTTGTTCGGATTTATTGGGTGTAAAGGGCAGGTAGGTGGCTATGCAAGTCCGGTGTGAAATCCC
AGGGCTCAACCCTGGAACTGCATTGGAAACTGCATGGCTTGAGTACCGGAGAGGTAAGGGGAATTCTCGGTGTAAGGGTG
AAATCTGTAGATATCGAGAGGAACACCAGTGGCGAAGGCGCCTTACTGGCCGGTTACTGACACTGAGCTGCGAAAGCAAG
GGGAGCAAACAGG
>OTU_821
TACGTAGGTGGCAAGCGTTATCCGGAATTATTGGGCGTAAAGCgcgcgcAGGCGGTCTCTTAAGTCTGATGTGAAAGCCC
ACGGCTCAACCGTGGAGGGTCATTGGAAACTGGGAGACTTGAGTGCAGGAgagaAAAGTGGAATTCCACGTGTAGCGGTG
AAATGCGTAGAGATGTGGAGGAACACCAGTGGCGAAGGCGGCTTtttGGCCTGTAACTGACGCTGAGGCGCGAAAGCGTG
GGGAGCAAACAGG
>OTU_822
TACGGAGGGTGCAAACGTTGCTCGGAATCATTGGGCGTAAAGCGCACGTAGGCGGTCCGGAAAGTGGGGTGTGAAAGCCC
TCGGCTTAACCGAGGAAGTGCATTCCAAACTACCGGGCTAGAGTACTGGAGAGGACGACGGAATTCCCGGTGTAGAGGTG
AAATTCGTAGATATCGGGAGGAACACCAGCGGCGAAGGCGGTCGTCTGGACAGATACTGACGCTGAGGTGCGAAAGCGTG
GGGAGCAAACAGG
>OTU_823
AACGTAGGAGACGAGCGTTATCCGGATTTACTGGGCGTAAAGCGCGTGCAGGCGGTTAGGTAAGTCACTTGTGAAAGCGC
CCGGCTCAACTGGGCGAGGCCGTGTGAGACTGCTTGACTCGAgagagGTAGAGGCGAATGGAATTCCGGGTGGAGTGGTG
AAATGCGTAGAGATCCGGAGGAACACCAGTGGCGAAGGCGATTCGCTGGGCCTGCTCTGACGCTCAGACGCGACAGCATG
GGGAGCGAACGGG
>OTU_824
TACGTAGGGTGCGAGCGTTAATCGGAATTACTGGGCGTAAAGCGTGCGCAGGCGGTCTGTTAAGACCGATGTGAAATCCC
CGGGCTTAACCTGGGAACTGCATTGGTGACTGGCAGGCTTTGAGTGTGGCAGAGGGAGGTAGAATTCCACGTGTAGCAGT
GAAATGCGTAGAGATGTGGAGGAATACCGATGGCGAAGGCAGCCTCCTGGGCCAACACTGACGCTCATGCACGAAAGCGT
GGGGAGCAAACAGG
>OTU_825
TACGTAGGgggCGAGCGTTGTTCGGAATTATTGGGCGTAAAGGGCGTGTAGGCGGTGCGGTAAGTCGGGCGTGAAATCTC
CGGGCTTAACTCGGAGAGGTCGTTCGAAACTGCCGTGCTCGAGTGTGGGAGAGGGAAGTGGAATTCCCGGTGTAGCGGTG
AAATGCGTAGATATCGGGAGGAACACCTGCGGCGAAGGCGGCTTCCTGGACCACAACTGACGCTAAAGCGCGAAAGCTAG
GGGAGCAAACAGG
>OTU_826
AACGTAGGAACCGAGCGTTATCCGAATTTACTGGGCGTAAAGCGCGTGTAGGCGGTTCGGTAAGTTGGATGTGAAATCTC
CTGGCTCAACTGGGAGAGGTCGTTCAATACTGTCGAACTTGAGGGTGGTAGAGGGAGGTGGAATTCCCGGTGTAGTGGTG
AAATGCGTAGATATCGGGAGGAACACCAGTGGCGAAAGCGGCCTCCTGGACCATTCCTGACGCTCAGACGCGAAAGCTAG
GGGAGCAAACGGG
>OTU_827
TACGTAGGgggCGAGCGTTGTCCGGAATTATTGGGCGTAAAGCgcgcgcAGGCGGTTCCTTAAGTCTGATGTGAAAGCCC
ACGGCTCAACCGTGGAGGGTCATTGGAAACTGGgggACTTGAGTGCAGGAGAGGAGAGCGGAATTCCACGTGTAGCGGTG
AAATGCGTAGAGATGTGGAGGAACACCAGTGGCGAAGGCGGCTctctGGCCTGCAACTGACGCTGAGGCGCGAAAGCGTG
GGGAGCAAACAGG
>OTU_828
TACGAAGGgggCGAGCGTTGTTCGGAATCACTGGGCGTAAAGGGCgcgcAGGCGGCTCTGTTTGTCAGGCGTGAAAGCCC
CGGGCTCAACCTGGGAATTGCGCTTGAGACGGCGGGGCTGGAGATCGGGAGAGGAGAGTGGAATTCCCAGTGTAGAGGTG
AAATTCGTAGATATTGGGAAGAACACCGGTGGCGAAGGCGGCTctctGGACCGATACTGACGCTGAGGCGCGAAAGCGTG
GGGAGCAAACAGG
>OTU_829
TACGGAGGgggCTAGCGTTGTTCGGAATTACTGGGCGTAAAGCGCACGTAGGCGGTGGCGCATGTCAGATGTGAAAGCCC
TGGGCTTAACCTAGGAATTGCATTTGAAACTGCGTCGCTAGAGGCCGGAAGAGGGTAGTGGAATTCCCAGTGTAGAGGTG
AAATTCGTAGATATTGGGAAGAACACCGGTGGCGAAGGCGGCTACCTGGTCCGGTTCTGACGCTGAGGTGCGAAAGCGTG
GGGAGCAAACAGG
>OTU_830
GACAGAGGGTGCAAACGTTGTTCGGAATCACTGGGCGTAAAGCGCGTGTAGGCTGTTTGGCAAGTCGGATGTGAAATCCC
ACGGCTCAACCATGGAAGAGCATTCGAAACTGCCAAACTAGAGTTCTGGAGAGGAAGGCGGAATACTCGGTGTAGAGGTG
AAATTCGTAGATATCGAGTGGAACACCAGTGGCGAAGGCGGCCTTCTGGACAGTGACTGACGCTGAAACGCGAAAGCGTG
GGGAGCAAACAGG
>OTU_831
TACGTAGGgggCGAGCGTTGTCCGGAGTTACTGGGCGTAAAGGGCATGCAGGCGGTCAGGCGCGTTTTGtgtgACAGCGG
ATGGCTTAACTGTCCGAGGATACGAAAGACGGCGTGACTTGAGAGCGCGAGAGGGACACGGAATTCCGGGTGGAGTGGTG
AAATGCGTAGAGATCCGGAGGAACACCGAAGGCGAAGGCAGTGTCCTGGCGTGCATCTGACGCTGAGGTGCGAAAGCCAG
GGGAGCGAACGGG
>OTU_832
TACAGAGGgggCGAGCGTTGTTCGGAATTACTGGGCGTAAAGGGCGCGTAGGCGGCCTCTTAAGTCGAACGTGAAATCCC
CGGGCTCAACCCGGGAACTGCGTCCGATACTGGGAGGCTTGAATCCGGGAGAGGGATGTGGAATTCCAGGTGTAGCGGTG
AAATGCGTAGATATCTGGAGGAACACCGGTGGCGAAGGCGGCATCCTGGACCGGTATTGACGCTGAGGCGCGAAAGCCAG
GGGAGCAAACGGG
>OTU_833
TACGGAGGGTGCAAGCATTGATCGGAATTACTGGGCGTAAAGGGCGCGTAGGCGGCCTGATAAGTCAGATGTGAAATTCC
ACGGCTCAACCGTGGAGCTGCATTTGAAACTGTCAAGCTAGAGCGTAGTTAGGGAAAACGGAATTCCACATGTAGCGGTG
AAATGCGTAGATATGTGGAGGAACACCGGTGGTGAAGACGGTTTTCTGGGCTATGGCTGACGCTGAGGCGCGAAAGCTAG
GGGAGCAAACAGG
>OTU_834
TACGGAGGGTGCGAGCGTTGTTCGGAATTATTGGGCGTAAAGCGCGTGTAGGCGGCTTATTAAGTCTGATGTGAAAGCCC
TGGGCTCAACCTGGGAAGTGCATTGGATACTGGTAGACTTGAGTACGGGAGAGGGCAGTGGAATTCCCAGTGTAGGAGTG
AAATCCGTAGATATTGGGAGGAACACCGGTGGCGAAGGCGGCTGCCTGGACCGATACTGACGCTGAGACGCGAAAGCGTG
GGGAGCAAACAGG
>OTU_835
TACAGAGGGTGCAAGCGTTAATCGGAATTACTGGGCGTAAAGCGTGCGTAGTCGGTTATCTAAGTCGGGTGTGAAATCCC
CGGGCTCAACCTGGGAATTGCATTCGATACTGGATAGCTAGAGTTCGGCAGAGGGAAGCGGAATTTCCGGTGTAGCGGTG
AAATGCGTAGATATCGGAAGGAACATCAGTGGCGAAAGCGGCTTCCTGGACCAGAACTGACGATCAGGCACGAAAGCGTG
GGGAGCAAACAGG
>OTU_836
TACGAAGGTCCCGAGCGTTGTTCGGAATCACTGGGCGTAAAGGGAGCGTAGGCGGCGCGGTAAGTCAGATGTGAAATCCC
GGGGCTCAACCCCGGAACTGCATCCGATACTGCCGTGCTAGAGGACTGGAGAGGCAACTGGAATTCTCGGTGTAGCAGTG
AAATGCGTGGATATCGAGAGGAACACTCGTGGCGAAAGCGAGTTGCTGGACAGTATCTGACGCTGAGGCTCGAAGGCCAG
GGTAGCGAAAGGG
>OTU_837
TACGTAGGgggCAAGCGTTGTCCGGATTTATTGGGCGTAAAGAGCGTGTAGGCGGCCTGAAAGGTCAGCTGTGAAAACTC
GAGGCTCAACCTCGAGACGTCGGTTGAAACCATCTGGCTAGAGTCCGGAAGAGGAGTGTGGAATTCCCGGTGTAGCGGTG
AAATGCGCAGATATCGGGAAGAACACCCGTGGCGAAGGCGGCACTCTGGGACGGTACTGACGCTGAGACGCGAAAGCGTG
GGGAGCGAACAGG
>OTU_838
TACAGAGGGTGCAAGCGTTGTTCGGAATTATTGGGCGTAAAGCGCGTGTAGGCGGCTCAGCAAGTCAGGTGTGAAAGCCC
TCGGCTTAACCGAGGAAGTGCGCCTGAAACTATTGAGCTTGAGTACCGGAGAGGGTGGCGGAATTCCCGGTGTAGAGGTG
AAATTCGTAGATATCGGGAGGAACACCAGTGGCGAAGGCGGCCACCTGGACGGTCACTGACGCTGAGACGCGAAAGCGTG
GGGAGCAAACAGG
>OTU_839
TACGAAGGgggCGAGCGTTGTTCGGATTTACTGGGCGTAAAGGGCgcgcAGGCGGCTCATTTTGTCAGGCGTGAAAGCCC
CGGGCTTAACCTGGGAACTGCGTTTGATACGGATGGGCTAGAGTTCGGGAGAGGAGAGTGGAATTCCCAGTGTAGAGGTG
AAATTCGTAGATATTGGGAAGAACACCGGTGGCGAAGGCGGCTctctGGACCGAGACTGACGCTGAGGCGCGAAAGCGTG
GGGAGCAAACAGG
>OTU_840
TACGGAGGGTGCAAGCGTTATCCGGATTCACTGGGTTTAAAGGGTGCGTAGGTGGGTTGGTAAGTCAGTGGTGAAATCCC
CGAGCTTAACTTGGGAACTGCCATTGATACTATCAGTCTTGAATACCGTGGAGGTCAGCGGAATATGTCATGTAGCGGTG
AAATGCTTAGATATGACATAGAACACCAATTGCGAAGGCAGCTGGCTACCCGAATATTGACACTGAGGCACGAAAGCGTG
GGGATCAAACAGG
>OTU_841
TACGTAGGACCCAAGCGTTATCCGGAATTACTGGGCGTAAAGAGTTGAGTAGGTGGCATGGTAAGTAGATAGTGAAAGCG
TGTGGCTCAACCATACATCCATTATCTAAACTGCCAAGCTAGAGGACGAgagagGTAGATGGAATTCCTAATGTAGGGGT
AATATCCGTAGATATTAGGAGGAACACCGATGGCGTAGGCAGTCTACTGGCTCGTTCCTGACACTAAGTCACGAAAGCGT
GGGGAGCAAACAGG
>OTU_842
GACAGAGGGTGCGAACGTTGTTCGGAATTACTGGGCGTAAAGCGCGTGTAGGCGGCAGCGTgtgtCGGGCGTGAAATCCC
ACGGCTCAACCGTGGAAGTGCACTCGAAACTGCGCAGCTAGAGTCCTGGAGAGGAAGGTGGAATGCTTGGTGTAGAGGTG
AAATTCGTAGATATCAAGCGGAACACCGGTGGCGAAGGCGGCCTTCTGGACAGTGACTGACGCTGAGACGCGAAAGCGTG
GGGAGCAAACAGG
>OTU_843
TACGGAGGGTGCGAGCGTTGTCCGGATTTATTGGGTTTAAAGGGTGCGTAGGCGGCCTTATAAGTCCGGGGTGAAAGCCC
GTTGCTCAACAACGGAACTGCCCTGGATACTGTGAGGCTTGAGTACAGACGAGGTTGGCGGAATGGACCGAGTAGCGGTG
AAATGCATAGATACGGTCCAGAACCCCGATTGCGAAGGCAGCTGACTAGGCTGTTACTGACGCTGAGGCACGACAGCGTG
GGGAGCGAACAGG
>OTU_844
TACGTAGGgggCAAGCGTTATCCGGAATTACTGGGTGTAAAGGGAGCGTAGGCGGCACGTCAAGCCAGATGTGAAAGCCC
GGGGCTTAACCCCGTGGATTGCATTTGGAACTGGCGAGCTAGAGTACAGGAGAGGAAAGCGGAATTCCTAGTGTAGCGGT
GAAATGCGTAGATATTAGGAAGAACACCAGTGGCGAAGGCGGCTTTCTGGACTGAAACTGACGCTGAGGCTCGAAAGCGT
GGGGAGCAAACAGG
>OTU_845
TACGGAGAGTGCAAACGTTGTTCGGATTCACTGGGCGTAAAGGGCACGTAGGCGGCTCGGCAAATCGGTCGTGGAATCTC
GACGCTTACCGTCGAAACGGCGGCCGAAAATACCGGGCTCGAGGGCGTGAGGGGTCACTGGAACTCCTGGTGAAGCGGTG
AAATGCGTAGATATCAGGAGGAACGCCGGAGGCGAAAGCGAGTGACTGGCGCGTTCCTGACGCTGAGGTGCGAAAGCTAG
GGGAGCAAACAGG
>OTU_846
AACGTAGGAGGCAAGCGTTATCCGGATTTACTGGGCGTAAAGCGCGTGCAGGCGGCACGGCAAGTTGGATGTGAAAGCTC
CCGGCTCAACTGGGAGAGGTCGTTCAAGACTGCCGAGCTAGAGGATGGTAGAGGGAGGTGGAATTCCGGGTGTAGTGGTG
AAATGCGTAGATATCCGGAGGAACACCAGTGGCGAAAGCGGCCTTCTGGACCAATCCTGACGCTCAGACGCGAAAGCTAG
GGTAGCAAACGGG
>OTU_847
TACGGAGGATCCGAGCGTTATCCGGATTTATTGGGTTTAAAGGGTGCGCAGGCGGCTTtttAAGTCAGTGGTTAAATCGT
GACGCTCAACGTCATCACGCCATTGATACTGGAGAGCTTGATTGCGGTCGAGGTTTGCGGAATTCGTTGTGTAGCGGTGA
AATGCATAGATATGACGAAGAACACCGATTGCGTAGGCAGCAGACCAGGCCGTAAATGACGCTCATGCACGAAAGTGCGG
GGATCGAACAGG
>OTU_848
GACAGAGGGTGCAAACGTTGTTCGGAATTACTGGGCGTAAAGCGCGTGTAGGCTGCTCAGAAAGTCGGATGTGAAAGCCC
TGGGCTTAACCTGGGAAGTGCATTCGAAACTTCTGAGCTGGAGTTCTGGAGAGGAAGGCGGAATTCTCGGTGTAGAGGTG
AAATTCGTAGATATCGAGAGGAACACCGGTGGCGAAGGCGGCCTTCTGGACAGTGACTGACGCTGAGACGCGAAAGCGTG
GGGAGCAAACAGG
>OTU_849
TACAGAGGTCCCAAGCGTTGTTCGGATTCACTGGGCGTAAAGGGTGCGTAGGTGGTCGGGTAAGTCTGAGGTGAAATCTC
CGAGCTCAACTCGGAAACTGCCTCGGATACTATCCGGCTGGAGGGTTGGAGGggggACTGGAATTCTCGGTGTAGCAGTG
AAATGCGTAGATATCGAGAGGAACACCAGTGGCGAAGGCGAGTCCCTGGACAACTCCTGACACTGAGGCACGAAAGCTAG
GGGAGCAAACAGG
>OTU_850
TACGAAGGGTGCAAGCGTTAATCGGAATTACTGGGCGTAAAGCGTGCGTAGGTGGTTTCTTAAGTCTGCTGTGAAAGCCC
TGGGCTCAACCTGGGAATGGCGGTGGATACTGAGGAGCTAGAGTGCGGTAGAGGAGGGTGGAATTCCCGGTGTAGCGGTG
AAATGCGTAGAGATCGGGAGGAACATCAGTGGCGAAGGCGGCCCTCTGGACCAGCACTGACGCTGAGGCACGAAAGCGTG
GGGAGCAAACAGG
>OTU_851
TACGTAGGGTGCGAGCGTTAATCGGAATTACTGGGCGTAAAGCGTGCGCAGGCGGTTCGTTAAGTTCGTTGTGAAAGCCC
CGGGCTCAACCTGGGAACGGCAATGGAAACTGGCGGGCTCGAGTGCGGCAGAGGggggTGGAATTCCACGTGTAGCAGTG
AAATGCGTAGAGATGTGGAGGAACACCGATGGCGAAGGCAACCcccTGGGCTGACACTGACGCTCAGGCACGAAAGCGTG
GGGAGCAAACAGG
>OTU_852
TACGTAGGGTGCGAGCGTTAATCGGAATTACTGGGCGTAAAGCGTGCGCAGGCGGTTTCTTAAGCCAGATGTGAAAGCCC
CGGGCTTAACCTGGGAATTGCGTTTGGAACTGGGAGACTAGAGTGTGGCAGAGGGAGGTAGAATTCCACGTGTAGCAGTG
AAATGCGTAGAGATGTGGAGGAATACCGATGGCGAAGGCAGCCTCCTGGGCCAACACTGACGCTCATGCACGAAAGCGTG
GGGAGCAAACAGG
>OTU_853
TACGGAGGATGCGAGCGTTATCCGGATTTATTGGGTTTAAAGGGTGCGTAGGCGGACAAATAAGTCAGTGGTGAAAACCT
GCAGCTTAACTGTAGACTTGCCATTGATACTGTTAGTCTTGAGTATGGTCAAGGTAGGCGGAATGTGTAATGTAGCGGTG
AAATGCTTAGATATTACACAGAACACCGATTGCGAAGGCAGCTTACTGGACCATTACTGACGCTGATGCACGAAAGCGTG
GGGATCGAACAGG
>OTU_854
TACAGAGGGTGCAAGCGTTATCCGGATTTATTGGGCGTAAAGCGTTTCGTAGGCGGTTTGGTAAGTTATCCTTCAAAGAC
CACGGCTCAACCGGgggAAGGgggATAATACTGTCAAGCTGGACTTGCGGTGGGGCATCTGGAACTGATGGTGTAGTAGT
GAAATACGTTGATATCATCAGGAACTCCGAGGGCGAAGGCAGGATGCTAACCGTTAAGTGACGCTGAGGAACGACAGCTA
GGGGAGCGAAAGGG
>OTU_855
GACGGAGGGCGCAAGCGTTGTTCGGAATTACTGGGCGTAAAGCGCGGGCAGGCGGTCTGTTAAGTCGTTTGTGAAAATCC
GGGGCTCAACCCCGGAAATGCATACGATACTGGCAGGCTGGAGACTGGTAGAGGCTAGCGGAATTCCTGGTGTAGCGGTG
GAATGCGTAGATATCAGGAAGAACACCTGTGGCGAAGGCGGCTAGCTGGGCCAGTTCTGACGCTCATCCGCGAAAGCGTG
GGGAGCAAACAGG
>OTU_856
GACGAAGGTGGCGAGCGTTGTTCGGAATCATTGGGCTTAAAGCGCACGTAGGCGGCCTAACAAGTGTCTTGTGAAATCCC
TCGGCTCAACCGAGGAATTGCTGGGCATACTGTCAGGCTTGAGGCAGGTAAGGGCGAGTGGAACTCTTGGTGGAGCGGTG
GAATGCGTAGATATCAAGAGGAACGCCGGTGGTGAAGACGATTCGCTGGGCCTGTCCTGACGCTGAGGTGCGAAAGCCAG
GGGAGCAAACGGG
>OTU_857
TACAGAGGgggCAAGCGTTATTCGGAATTATTGGGCGTAAAGGGCGCGTAGGCGGCTTtttAAGTCGGATGTGCAATCCC
CGAGCTTAACTTGGGAACTGCATCCGAGACTGGGAGGCTAGAGTACTGGAGAGGTTGGTGGAATTCCTCGTGTAGCGGTG
AAATGCGTAGAGATGAGGAGGAACACCAGTGGCGAAGGCGGCCAACTGGACAGTAACTGACGCTGAGGCGCGAAAGTGTG
GGGAGCAAACAGG
>OTU_858
AACGTAGGTGGCAAGCGTTATCCGGATTTACTGGGCGTAAAGCGTGTGCAGGCGGGTGGCCGTGTGGTGTATGAAAGGTC
GGGGCTAAACTCCGACAGGCTATGCCAGACTGGTCATCTGGAGGCCGAgagagGGGCGTGGAATTCCGGGTGTAGTGGTG
AAATGCGTAGAGATCCGGAGGAACCCCAGAGGCGAAGGCGGCGCCCTGGCTCGGTCCTGACGCTCAGACACGACAGCATG
GGGAGCGAACGGG
>OTU_859
TACGGAGGgggCAAGCGTTACTCGGAATTATTGGGCGTAAAGGGCGCGTAGGCGGTCGCGTGCGTCAGAGGTGAAATCCc
ccGGCTTAACCGGGGAGCTGCCTCTGATACGGCGCGGCTTGAGTCCGGGAGAGGGGAGCAGAATTCCCAGTGTAGCGGTG
AAATGCGTAGATATTGGGAGGAATACCGGTGGCGAAGGCGGCTCCCTGGACCGGTACTGACGCTGAGGCGCGAAAGCGTG
GGTAGCAAACAGG
>OTU_860
TACGTAGGGGCCGAGCGTTGTCCGGAGTTATTGGGCGTAAAGCgcgcgcAGGCGGCTTCGcgcgTCCGACGTGAAAGCCc
ccGGCTTAACCGGGGAGGGTCGTTGGGTACGGCGAGGCTTGAGGGCGGGAGAGGGTGGTGGAATTCCCGGTGTAGTGGTG
AAATGCGTAGAGATCGGGAGGAACACCTGTGGCGAAGGCGGCCACCTGGGCCGACCCTGACGCTGAGGCGCGAAGGCGTG
GGGAGCGAACGGG
>OTU_861
TACGAAGGgggCGAGCGTTGTTCGGATTTACTGGGCGTAAAGGGCgcgcAGGCGGCCCATTTTGTCGAGTGTGAAAGCCC
CGGGCTCAACCTGGGAACGGCGCTCGAAACGGGTGGGCTGGAGATCGGGAGAGGAGCGTGGAATTCCCAGTGTAGAGGTG
AAATTCGTAGATATTGGGAAGAACACCGGTGGCGAAGGCGGCGCTCTGGACCGAGACTGACGCTGAGGCGCGAAAGCGTG
GGGAGCAAACAGG
>OTU_862
TACGAAGGgggCAAGCGTTGTTCGGATTTACTGGGCGTAAAGGGCGCGTAGGCGGATGCGTAAGTCAGAGGTGAAAGCCC
TGGGCTCAACCCGGGAATTGCCTTTGAGACTGCGTGTCTTGAGTATGGGAGAGGGTGGCGGAATACCCAGTGTAGAGGTG
AAATTCGTAGATATTGGGTAGAACACCAGTGGCGAAGGCGGCCACCTGGCCCATAACTGACGCTGAGGCGCGAAAGCGTG
GGGAGCAAACAGG
>OTU_863
TACGAAGGgggCTAGCGTTGTTCGGAATTACTGGGCGTAAAGCGTGCGCAGGCGGCTTCTCAAGTCAGGGGTGAAAGCCC
AGAGCTCAACTCTGGAATTGCCTTTGAGACTGAGTGGCTTGAGTACGGGAGAGGTGAGTGGAATTCCCAGTGTAGAGGTG
AAATTCGTAGATATTGGGAAGAACACCGGTGGCGAAGGCGGCTCACTGGCCCGTAACTGACGCTCATGCACGACAGCGTG
GGGATCAAACAGG
>OTU_864
TACGTAGGCAGCAAGCGTTGTTCGGAGTTACTGGGCGTAAAGAGTGCGTAGGCGGTCTGGCAAGTTCGGTGTGAAATCTC
CCGGCTTAACTGGGAGGGTGCGCCGAAGACTGTTGGGCTGGAGTGTGGGAGAGGCAAGCGGAATTCCTGGTGTAGCGGTG
AAATGCGTAGATATCAGGAGGAACACCGGCGGTGTAGGCGGCTTGCTGGACCATAACTGACGCTGAGGCACGAAAGCGTG
GGGAGCAAACAGG
>OTU_865
TACGGgggATACGAGCGTTATCCGGATTTATTGGGTTTAAAGGGTGCGCAGGCGGATCGGTAAGTCAGGGGTGAAAAGTT
GGGGCTCAACTCCAATCGTGCCTTTGATACTGCCGGACTAGAGTGCGATAGACGTGGCCGGAATGTGATGTGTAGCGGTG
AAATGCTTAGATATGTCACAGAACACCGATCGAGAAGTCAGGTCACGAGCTCGCAACTGACGCTCAGGCACGAAAGCGTG
GGGATCAAACAGG
>OTU_866
TACGTAGGCAGCAAGCGTTGTTCGGAGTTACTGGGCGTAAAGAGTGCGTAGGCGGTTTCGCAAGTTTGGTGTGAAATCTC
CCGGCTTAACTGGGAGGGTGCGCCGAAAACTGCGGGGCTTGAGAGTGGGAGAGGTAAGCGGAATTCCCGGTGTAGCGGTG
AAATGCGTAGATATCGGGAGGAACACCAGCGGTGTAGACGGCTTACTGGACCACGACTGACGCTGAGGCACGAAAGCGTG
GGGAGCAAACAGG
>OTU_867
GACAGAGGTGGCAAGCGTTGTTCGGAATTACTGGGCTTAAAGGGCGCGTAGGTGTCCCGACAAGTCAGATGTGGAATCTT
TTCGCTTAACGAAaaaaTTGCATCTGAAACTATCGGGATTGAGTCAGCGAGGGGATGGCGGAATTCCTGGTGTAGCGGTG
AAATGCGTAGATATCAGGAGGAAGGCCGGTGGCGAAGGCGGCCATCTGGCGCTGAACTGACACTGAGGCGCGAAAGCGTG
GGGAGCAAACAGG
>OTU_868
TACGTAGGGAGCAAGCGTTGTCCGGAGTTACTGGGCGTAAAGCGCACGTAGGCGGTCCATCGCGTTGGTGCTGACAGCCG
TCGGCTTCACTGACGGAGGCGTATCAAAACGGATGGACTTGAGGCTCAGagagGCAGACGGAATTCCGGGTGGAGCGGTG
AAATGCGTAGAGATCCGGAAGAACACCAAAGGCGAAGGCAGTCTGCTGGCTGAGCGCTGACGCTCAGGTGCGAAAGCTAG
GGGAGCGAACAGG
>OTU_869
TACGGAGGGTGCGAGCGTTGTTCGGAATTATTGGGCGTAAAGGGCGTGTAGGCGGTTCGTTAAGTCTGATGTGAAAGCCC
CGGGCTCAACCTGGGAAGTGCATTGGAAACTGGCGGACTTGAGTACGGGAGAGGGCAGTGGAATTCCCAGTGTAGGAGTG
AAATCCGTAGATATTGGGAGGAACACCGGTGGCGAAGGCGGCTGCCTGGACCGATACTGACGCTGAGACGCGAAAGCGTG
GGGAGCAAACAGG
>OTU_870
AACGTAGGAGGCAAGCGTTATCCGGATTTACTGGGCGTAAAGCGCGTGCAGGCGGCTGGGCAAGTTGGATGTGAAAGCTC
CCGGCTCAACTGGGAGAGGTCGTTCAAAACTGCCTAGCTGGAGGCGGGTAGAGGGAGGTGGAATTCCGGGTGTAGTGGTG
AAATGCGTAGATATCCGGAGGAACACCAGTGGCGAAAGCGGCCTTCTGGACCCGACCTGACGCTCAGACGCGAAAGCTAG
GGGAGCAAACGGG
>OTU_871
TACAGAGACCCCGAGCATTATCCGGAATTACTGGGCATAAAGGGTGAGCAGCCGGTCGCGCTAGTCCGATGTCAAACCAT
GGGGCCCAACCCCATACCTGCATCGGAAACGGCGCGGCTTGAGCGGGTGAGAGGCGGACGGAACGTACGGTGTAGGGGTG
AAATCCACTGATATCGTACGGAACACCAAAAGCGAAGGCAGTCCGCTAGCGCCCTGCTGACGGTCAATCACGAAAGCGTG
GGGATCAAaaaGG
>OTU_872
TACAGAGGGTGCTAGCGTTGTTCGGAATTATTGGGCGTAAAGCGCGTGTAGGCGGCCCAGCCAGTCAGGTGTGAAAGCCC
TCGGCTTAACCGAGGAAGTGCGCCTGAAACTACTGGGCTTGAGTACCGGAGAGGGCGGTGGAATTCCCGGTGTAGAGGTG
AAATTCGTAGATATCGGGAGGAACACCAGCGGCGAAGGCGACCGCCTGGACGGCTACTGACGCTGAGACGCGAAAGCGTG
GGGAGCAAACAGG
>OTU_873
TACGTAGGGTGCAAGCGTTGTCCGGAATTATTGGGCGTAAAGAGCTCGTAGGCGGTgtgtCGCGTCTGCTGTGAAAACTC
AGGGCTCAACTCTGAGCTTGCAGTGGGTACGGGCACACTTGAGTGCTGTAGGGGAGACTGGAATTCCTGGTGTAGCGGTG
AAATGCGCAGATATCAGGAGGAACACCGGTGGCGAAGGCGGGTCTCTGGGCAGTTACTGACGCTGAGGAGCGAAAGCATG
GGGAGCGAACAGG
>OTU_874
TACGAAGGTCCCGAGCGTTGTTCGGAATCACTGGGCGTAAAGGGAGCGTAGGCGGTATGGTAAGTCAGATGTGAAATCCC
GGGGCTCAACCCCGGCACTGCATCCGATACTGCCGTGCTTAGAGGGTTGGAGAGGTAGCTGGAATTCACGGTGTAGCAGT
GAAATGCGTAGATATCGTGAGGAACACTTGCTGCGAAAGCGAGCTACTGGACAACTCCTGACGCTGAGGCTCGAAGGCCA
GGGGAGCGAAAGGG
>OTU_875
GACGTAGGGTGCAAGCGTTGTCCGGATTTACTGGGCGTAAAGCgcgcgTAGGCGGCTTGTTAAGTGTGAAGTGAAAGCTC
CGAGCTCAACTCGGAAATTGCTTTACATACTGGCTAGCTAGAGGGATGCAGAGGTTTGTGGAATTCCTGGTGTAGCGGTG
AAATGCGTTGATATCAGGAGGAACACCCATGGCGAAGGCAGCAAACTGGGCATTACCTGACGCTGAGGCGCGAAAGCGTG
GGTAGCAAACAGG
>OTU_876
GACAGAGGGTGCAAACGTTGCTCGGAATTACTGGGCGTAAAGCGCGTGTAGGCTGACTCGTgtgtCGGGCGTGAAATCCC
TGGGCTCAACCCAGGAACTGCACCCGAAACTGCGAGTCTAGAGTGGTGGAGAGGGTAGTGGAATTCCTGGTGTAGAGGTG
AAATTCGTAGATATCAGGAGGAACACCGGTGGCGAAGGCGGCTACCTGGACACCAACTGACGCTGAGACGCGAAAGCGTG
GGGAGCAAACAGG
>OTU_877
TACGTAGGTGGCAAGCGTTGTCCGGATTTACTGGGCGTAAAGAGCgcgcAGGCGGTCGTTCAAGTCGCGTGTGAAAGCCc
ccGGCTCAACTGGGGAGGGTCACGCGATACTGATCGACTCGAAGGCAGGAGAGGGTAGTGGAATTCCCGGTGTAGTGGTG
AAATGCGTAGATATCGGGAGGAACACCAGTGGCGAAGGCGACTACCTGGCCTGTTCTTGACGCTGAGGCGCGAAAGCTAG
GGGAGCAAACGGG
>OTU_878
GACAGAGGGTGCAAACGTTGTTCGGAATTACTGGGCGTAAAGCGCGTGTAGGCTGTTGCGGAAGTCGGGTGTGAAAGCCC
TGGGCTCAACCCAGGAAGTGCACTCGAAACTCCGCGACTAGAGTCTCGGAGAGGGAAGCGGAATTCTGGGTGTAGAGGTG
AAATTCGTAGATATCCAGAGGAACACCAGTGGCGAAGGCGGCTTCCTGGACGATCACTGACGCTGAGACGCGAAAGCGTG
GGGAGCAAACAGG
>OTU_879
TACGTAGGGTGCGAGCGTTAATCGGAATTACTGGGCGTAAAGGGTGCGCAGGCGGCCCTGTAAGACCGGTGTGAAATCCC
CGGGCTCAACCTGGGAATTGCGCTGGTGACTGCAGGGCTAGAGTACGGTAGAGGggggTGGAATTCCTGGTGTAGCAGTG
AAATGCGTAGAGATCAGGAGGAACACCGATGGCGAAGGCAGCCcccTGGGCCTGTACTGACGCTCATGCACGAAAGCGTG
GGGAGCAAACAGG
>OTU_880
TACGTAGGGTGCGAGCGTTAATCGGAATTACTGGGCGTAAAGGGTGCGCAGGCGGTTGACTAAGTCAGATGTGAAATCCC
CGGGCTTAACCTGGGAATGGCATTTGAGACTGGTCGGCTAGAGTgtgtCAGAGGggggTAGAATTCCACGTGTAGCAGTG
AAATGCGTAGAGATGTGGAGGAATACCGATGGCGAAGGCAGCCcccTGGGATAACACTGACGCTCAGGCACGAAAGCGTG
GGGAGCAAACAGG
>OTU_881
GACGAACCGTGCGAACGTTGTTCGGAATCACTGGGCTTAAAGGGCGCGTAGGCGGCTATGCAAGTCGGgggTGAAATCTT
TCGGCTCAACCGGAAAAGTGCCTTCGATACTGTATAGCTAGAGGGAGGTAGGGGCAGACGGAACTTCCGGTGGAGCGGTG
AAATGCGTTGATATCGGAAGGAACGCCGGTGGCGAAAGCGGTCTGCTGGCCCTCTTCTGACGCTGAGGCGCGAAAGCCAG
GGGAGCAAACGGG
>OTU_882
GACGGAGGGTGCAAGCGTTGTTCGGAATTACTGGGCGTAAAGCGTACGTAGGCGGCGGATTAAGTCGAATGTTAAAGCCT
GGGGCTCAACCCCAGAGATGCACTCGATACTGGTCTGCTAGAGGGTGATAGAGGAAAGCGGAATTCCCAGTGTAGCGGTG
AAATGCGTAGATATTGGGAGGAACATCAGTAGCGAAGGCGGCTTTCTGGGTCACACCTGACGCTGAGGTACGAAAGCGTG
GGGAGCAAACGGG
>OTU_883
TACGTAGGCAGCGAGCGTTGTTCGGAGTTACTGGGCGTAAAGAGTGCGTAGGCGGTCTGCCAAGTCTGGTGTGAAATCTC
CCGGCTCAACCGGGAGGGTGCGCCGGAAACTGGTGGACTCGAGTGTGGGAGAGGCAGGCGGAATTCCCGGTGTAGCGGTG
AAATGCGTAGATATCGGGAGGAACACCCGAGGTGTAGACGGCCTGCTGGACCACGACTGACGCTGAGGCACGAAAGCGTG
GGGAGCAAACAGG
>OTU_884
TACGTAGGGTCCAAGCGTTAATCGGAATTACTGGGCGTAAAGCGTGCGCAGGCGGTTGTGCAAGACCGATGTGAAATCCC
CGAGCTTAACTTGGGAATTGCATTGGTGACTGCACGGCTAGAGTgtgtCAGAGGggggTAGAATTCCACGTGTAGCAGTG
AAATGCGTAGAGATGTGGAGGAATACCGATGGCGAAGGCAGCCcccTGGGATAACACTGACGCTCATGCACGAAAGCGTG
GGGAGCAAACAGG
>OTU_885
TACGAGTGCCTCGAGCGTTATCCGGAATCATTGGGCGTAAAGGGTGCGTAGGTGGTCATGTTAGTCtctcGTTAAATTTT
GCGGCTTAACCGTAAACCTGCGAGGGAAACGGCATGACTTGAGTGTGCAAGGGGTCTCCGGAACTCTAGGTGTAGCGGTG
AAATGCGTTGATATCTAGGGGAACACCAAAAGCGAAGGCAGGAGACTGGGGCATTACTGACACTGAGGCACGAAAGCGTG
GGTAGCGAATGGG
>OTU_886
TACGTAGGAGACGAGCGTTGTCCGGAGTTACTGGGCGTAAAGGGTGCGCAGGTGGCCTGGCGCGTGGggggTGAAATCGC
CCGGCTTAACTGGGCGGgggCCTTCCAGACGGCGAGGCTTGAGGCGCGGAGGgggACGTGGAATTCCGGGTGGAGCGGTG
AAATGCGTAGAGATCCGGAGGAACACCGACGGCGCAGGCAGCGTCCTGGCCGCGACCTGACACTGAGGCACGAAAGCTGG
gggAGCAAACAGG
>OTU_887
TACGGAGGATCCGAGCGTTATCCGGATTTATTGGGTTTAAAGGGTGCGTAGGCGGCCTATTAAGTCAGGGGTGAAATACG
GTGGCTCAACCATCGCAGTGCCTTTGATACTGATGGGCTTGAATCCATTTGAAGTGGGCGGAATAAGACAAGTAGCGGTG
AAATGCATAGATATGTCTTAGAACTCCGATTGCGAAGGCAGCTCACTAAGCTGGTATTGACGCTGATGCACGAAAGCGTG
GGGATCGAACAGG
>OTU_888
TACAGAGGGTGCGAGCGTTAATCGGAATCACTGGGCGTAAAGGGTGCGTAGGCGGCCAATTAAGTCGGATGTGAAATCCC
CGGGCTTAACCTGGGAATTGCATTCGATACTGGCTGGCTAGAGTATGGTAGAGGGTAGTGGAATTCCGGGTGTAGCGGTG
AAATGCGTAGATATCCGGAGGAACACCAGTGGCGAAGGCGGCTACCTGGACCAATACTGACGCTGAGGCACGAAAGCGTG
GGGAGCAAACAGG
>OTU_889
TACGAAGGgggCTAGCGTTGCTCGGAATTACTGGGCGTAAAGGGCGCGTAGGCGGATACTTAAGTCGGgggTGAAAGCCC
AGGGCTCAACCCTGGAACAGCCTTCGATACTGGGTATCTTGAGTACGGGAGAGGTgtgtgGAACTCCGAGTGTAGAGGTG
AAATTCGTAGATATTCGGAAGAACACCAGTGGCGAAGGCGACacacTGGCCCGTTACTGACGCTGAGGCGCGAAAGCGTG
GGGAGCAAACAGG
>OTU_890
TACGTAGGTGGCAAGCGTTGTCCGGATTTACTGGGCGTAAAGCGCGTGCAGGCGGTTCGTTAAGTTCAGGGTGAAAGCTC
CCGGCTCAACTGGGAGAGGTCCTTGGATACTGGCGGACTTGAGGggggTAGAGGAGAGTGGAATTCCCGGTGTAGTGGTG
ATATGCGTAGATATCGGGAGGAACACCAGTGGCGAAGGCGGCTctctGGGCCCTACCTGACGCTGAGACGCGAAAGCGTG
GGGAGCGAACCGG
>OTU_891
TACAGGGGCCCCAAGCGTTAATCGGAATTACTGGGCTTAAAGGGTGCGTAGGCTGTCCCGTAAGTGCTTTGTGAAAGCCc
ccGGCTCAACCGGGGAACAGCAGGGCATACTGCGGGACTTGAGGAAGGTAGAGGCCGTTGGAACGCTCGGTGGAGCGGTG
GAATGCGTAGAGATCGAGCGGAACGCCAAAAGTGAAGACAGACGGCTGGGCCTTTCCTGACGCTGAGGCACGAAAGCGTG
GGGAGCAAACCGG
>OTU_892
TACGGAGGGTGCAAGCGTTGTTCGGAATTACTGGGCGTAAAGGGCgcgcAGGCGGCCGCGTAAGTCTGATGTGAAAACCC
TGGGCCCAACCCAGGACGTGCATTGGAAACTGCGTGGCTTGAGTACGGGAGAGGAGAGCGGAATTCCTGGTGTAGAGGTG
AAATTCGTAGATACCAGGAGGAACACCGGTGGCGAAGGCGGCTctctGGACCGATACTGACGCTGAGGCGCGAAAGCGTG
GGTAGCAAACAGG
>OTU_893
TACGGAGGATCCAAGCGTTATCCGGATTTATTGGGTTTAAAGGGTGCGTAGGCGGCTCTATAAGTCAGTAGTGAAATCTC
GAAGCTCAACTTCGAACGTGCTATTGAAACTGTAGAGCTTGAGTACAGACGAGGCAGGCGGAATGTGTTGTGTAGCGGTG
AAATGCTTAGATATAACACAGAACACCGATAGCGAAGGCAGCTTGCCAGACTGTAACTGACGCTGAGGCACGAAAGCGTG
GGGAGCGAACAGG
>OTU_894
GACAGAGGGTGCAAACGTTGTTCGGAATTACTGGGCGTAAAGCGCGTGTAGGCGGCTGCGCAAGTCGGATGTGAAATCCC
ATGGCTCAACCATGGAAGTGCACCCGAAACTGCGTAGCTAGAGTCCCGGAGAGGAAGGCGGAATGCTTGGTGTAGAGGTG
AAATTCGTAGATATCAAGCGGAACACCGGTGGCGAAGGCGGCCTTCTGGACGATGACTGACGCTGAGACGCGAAAGCGTG
GGGAGCAAACAGG
>OTU_895
TACAGAGGGTGCAAGCGTTAATCGGAATTACTGGGCGTAAAGCGTGCGTAGACGGTAGCGTAAGTCGGGTGTGAAAGCCC
CGGGCTCAACCTGGGAATTGCATTCGAGACTGCTCTGCTAGGGTGCGGAAGAGGGAAGCGGAATTTCCGGTGTAGCGGTG
AAATGCGTAGATATCGGAAGGAACACCAGTGGCGAAAGCGGCTTCCTGGTCCAGCACCGACGTTCAGGCACGAAAGCGTG
GGGAGCAAACAGG
>OTU_896
GACGAAGGTGGCTAGCGTTGCTCGGATTTACTGGGCATAAAGCgcgcgTAGGTGGTCCTGTAAGCGAgagaTGAAAGCCC
ATGGCTCACCCATGGAACTGTCCCTCGGACTGCAGGGCTGGAGGGCGGGAGGGGAGAATGGAATTCCCGGTGTAGCGGTG
AAATGCGTAGATATCGGGAGGAACGCCGGTGGCGAAAGCGATTCTCTGGCCCGTTCCTGACACTGAGGCGCGAGAGCTAG
GGGAGCAAACAGG
>OTU_897
GACAGAGGgggCCAGCGTTGTCCGGACTTACTGGGCGTAAAGCGTCCGCAGGTGGCCCAGCAAGTGGCTGCTGAAAGTGC
ACGGCTTAACCGTGCGAGGCGTGGCCAAACTGCTGAGCTCGAGGCCGACAGAGGTCGCTGGAATTGCCGGTGTAGTGGTG
AAATGCGTAGAGATCGGCAGGAACACCAAGGgggAAGCCAGGCGACTGGGTCGGTGCTGACACTCAGGGACGACAGCGTG
GGGAGCCAACCGG
>OTU_898
TACGTATGGGGCAAGCGTTATCCGGATTCATTGGGCGTAAAGAGCGCGTAGGCGGATTGTTAAGCGAGATGTGAAAACCG
GgggCTCAACCCGCGGCCTGCATCTCGAACTGGCAGTCTTGAGTCTGGTAGAGGAAAGTGGAATTCCCAGTGTAGCGGTG
AAATGCGCAGATATTGGGAGGAACACCAGTGGCGAAGGCGGCTTTCTGGGCCACGACTGACGCTGAGGCGCGAAAGCTAG
GGGAGCAAACAGG
>OTU_899
TACGGAGGGTGCAAGCGTTATCCGGATTTACTGGGTTTAAAGGGAGCGCAGGCGGACTGGTAAGTCAGTGGTGAAAGCCT
TGAGCTTAACTCGAGAACTGCCATTGATACTATCAGTCTTGAATGTTGTTGAGGTTTGCGGAATGGGTCATGTAGCGGTG
AAATGCATAGATATGACCCGGAACACCTATTGCGAAGGCAGCAGGCTAAACAAATATTGACGCTGAGGCTCGAAAGCGTG
GGGATCAAACAGG
>OTU_900
TACGAAGGgggCTAGCGTTGTTCGGATTTACTGGGCGTAAAGCGCATGTAGGCGGGTCGTTAAGTTGGgggTGAAATCCC
GAGGCTCAACCTCGGAACTGCCTTCAAAACTGGCGACCTGGAGCAAGATAGAGGCAAGTGGAATTGCGAGTGTAGAGGTG
AAATTCGTAGATATTCGCAGGAACACCAGTGGCGAAGGCGACTTGCTGGATCTTTGCTGACGCTGAGATGCGAAAGCGTG
GGGAGCAAACAGG
>OTU_901
GACGTAGGGTGCAAGCGTTGTCCGGATTTACTGGGCGTAAAGAGCGCGTAGGCGGTCTGTTAAGTGTAGAGTGAAATCTC
CAGGGCTCAACCCGGAAACTGCTCTGCAGACTGGCAGACTGGAGGGTCGAAGAGGTATGTGGAATTCCCGGTGTAGCGGT
GAAATGCGTTGATATCGGGAGGAACACCCATGGCGAAGGCAGCATACTGGTCGACACCTGACGCTGAGGCGCGAAAGCGT
GGGTAGCAAACAGG
>OTU_902
TACGGggggggCAAGCGTTGTTCGGAATTACTGGGCGTAAAGGGCTCGTAGGTGGCCAACTAAGTCGGACGTGAAATCCC
TCGGCTTAACCGGGGAATGGCATCCGATACTGGTTGGCTTGAGTTTGGGAGAGGGATGCGGAATTCCAGGTGTAGCGGTG
AAATGCGTAGATATCTGGAGGAACACCGGTGGCGAAGGCGGCATCCTGGACCAACACTGACACTGAGGAGCGAAAGCCAG
GGGAGCAAACGGG
>OTU_903
TACGTAGGgggCGAGCGTTATCCGGATTCATTGGGCGTAAAGCgcgcgTAGGCGGCCGCCTAAGCGGAACCTCTAATCCC
GGGGCTCAACCTCGGGCCGGGTTCCGGACTGGGCGGCTCGAGTGCGGTAGAGGCAGGCGGAATTCCCGGTGTAGCGGTGG
AATGCGCAGATATCGGGAAGAACACCGATGGCGAAGGCAGCCTGCTGGGCCGCCACTGACGCTGAGGCGCGAAAGCTGGg
ggAGCGAACAGG
>OTU_904
TACGGggggTGCTAGCGTTATTCGGAATCATTGGGCGTAAAGGGCGCGTAGGCGGTCGCTTAAGTCAGATGTGAAAGCCC
TCGGCTTAACCGAGGAAGTGCATTTGATACTAAGTGACTTGAGTATGGGAGAGGGAAGCGGAATTCCTGGTGTAGCGGTG
AAATGCGTAGATATCAGGAGGAACACCGGTGGCGAAGGCGGCTTCCTGGACCAATACTGACGCTGAGGCGCGAAGGCGTG
GGGAGCAAACAGG
>OTU_905
TACGAAGGGTGCAAGCGTTACTCGGAATTACTGGGCGTAAAGCGTGCGTAGGTGGTTCGTTAAGTCTGCCGTGAAAGCCC
CGGGCTCAACCTGGGAATGGCGGTGGATACTGGCGGACTAGAGTGCGGTAGAGGGTGGTGGAATTCCCGGTGTAGCAGTG
AAATGCGTAGAGATCGGGAGGAACATCTGTGGCGAAGGCGGCCACCTGGACCAGCACTGACACTGAGGCACGAAAGCGTG
GGGAGCAAACAGG
>OTU_906
TACGTAGGTGGCAAGCGTTGTCCGGATTTATTGGGCGTAAAGGGAACGCAGGCGGTTttttAAGTCTGATGTGAAAGCCT
TCGGCTCAACCGAAGAATTGCATTGGAAACTGGAAGACTTGAGTGCAGAAGAGGAGAGTGGAACTCCATGTGTAGCGGTG
GAATGCGTAGATatatGGAAGAACACCAGTGGCGAAAGCGGCTctctGGTCTGTAACTGACGCTGAGGTTCGAAAGCGTG
GGTAGCAAACAGG
>OTU_907
TACGGAGGGTGCAAACGTTGCTCGGAATCATTGGGCGTAAAGCGCACGTAGGCGGTTCGGTAAGTCGGATGTGAAATCCC
TCGGCTCAACCGAGGAAGGGCATCCGAAACTGCCGGGCTTGAGTACGGAAGAGGGTCTCGGAATTCCCGGTGTAGAGGTG
AAATTCGTAGATATCGGGAGGAACACCAGTGGCGAAGGCGGAGACCTGGGCCGATACTGACGCTGAGGTGCGAAAGCGTG
GGGAGCAAACAGG
>OTU_908
TACGTAGGGAGCGAGCGTTGTCCGGATTTACTGGGCGTAAAGGGCTTGTAGGCGGGGCGGCGCATCCTGGAGTAAATCCA
ACGGCTTAACTGTTGGGCTTTCTGGGAGATGGCCGTTCTTGAGGACAGCAGAGGAAAGTGGAATTCCCGGTGTAGCGGTG
AAATGCGTAGATATCGGGAGGAACACCAGTGGCGAAGGCGACTTTCTGGGCTGTTCCTGACGCTGAGGAGCGAAAGCCAG
GGGAGCGAACGGG
>OTU_909
TACGAAGGGTGCAAGCGTTACTCGGAATTACTGGGCGTAAAGCGTGCGTAGGTGGTGGTTTAAGTCTGCTGTGAAAGCCC
TGGGCTCAACCTGGGAATTGCAGTGGATACTGGATCACTAGAGTGTGGTAGAGGGATGCGGAATTTCTGGTGTAGCAGTG
AAATGCGTAGAGATCAGAAGGAACATCCGTGGCGAAGGCGGCATCCTGGGCCAACACTGACACTGAGGCACGAAAGCGTG
GGGAGCAAACAGG
>OTU_910
GACAGAGGGTGCAAACGTTGTTCGGAATTACTGGGCGTAAAGCGTgtgtAGGCGGTCTTGTAAGTCGGATGTGAAAGCCC
TGGGCTCAACCCAGGAAGTGCATTCGAAACTGCGAGGCTAGAGTATCGGAGAGGTTGGTGGAATTCTCGGTGTAGAGGTG
AAATTCGTAGATATCGAGAGGAACACCGGTGGCGAAGGCGGCCAACTGGACGAATACTGACGCTGAGACACGAAAGCGTG
GGGAGCAAACAGG
>OTU_911
TACAGagagTGCAAACGTTGTTCGGAATTACTGGGCTTAAAGCGCACGTAGGCTGTGTCGTAAGTGTCAGGTGAAATCCC
ACGGCTCACCCGTGGAACTGCCTGGCATACTGCGACACTCGAGTGTGGTAGGGGAGAGCGGAACTCCTGGTGGAGCGGTG
AAATGCGTAGATATCAGGAGGAACACCGGTGGCGAAGGCGGCTctctGGTCCACAACTGACGCTGAGGTGCGAAAGCTAG
GGGAGCAAACGGG
>OTU_912
TACGAAGGTCCCGAGCGTTGTTCGGAATCACTGGGCGTAAAGGGAGCGTAGGCGGCATGGTAAGTCAGGTGTGAAATCCC
GGGGCTCAACCCCGGAACTGCACCCGATACTGCCTTGCTAGAACAATGGAGGGGTAGCTGGAATTCTCGGTGTAGCAGTG
AAATGCGTGGATATCGAGAGGAACACTTGTGGCGAAGGCGAGCTACTGGACATTTGTTGACGCTGAGGCTCGAAGGCCAG
GGTAGCGAAAGGG
>OTU_913
TACAGAGGTCCCAAGCGTTGTTCGGATTCACTGGGCGTAAAGGGTGCGTAGGTGGTGAGGTAAGTCGGATGTGAAATCTC
CGAGCTCAACTCGGAAATGGCATTGGAAACTACCTTGCTCGAGGTTTGGAGGggggACTGGAATACTTGGTGTAGCAGTG
AAATGCGTAGATATCAAGTAGAACACCAGTGGCGAAGGCGAGTCCCTGGACAAATCCTGACACTGAGGCACGAAAGCTAG
GGGAGCAAACAGG
>OTU_914
GACAGAGGTGGCAAGCGTTGTTCGGAATTACTGGGCTTAAAGGGCGAGTAGGCGGTGGGACAAGTCTGATGTGGAATGTT
AGGGCTTAACCCTAAAACTGCATTAGAAACTGTTTTACTTGAGTCAGTGAGGGGAGGGCGGAATTCCCGGTGTAGCGGTG
AAATGCGTAGATATCGGGAGGAAGGCCGGTGGCGAAGGCGGCCCTCTGGCACTGTACTGACGCTGAGGCGCGAAAGCGTG
GGGAGCAAACAGG
>OTU_915
TACGGAGGGTGCGAACGTTAATCGGAATCACTGGGCGTAAAGCgcgcgTAGGCGGTTTGTTAAGTGGGATGTGAAATCCC
CGGGCTTAACCTGGGAATTGCGTTCCAAACTGGCCGACTAGAGTACGGTAGAGGGAGGTAGAATTTCCTGTGTAGCGGTG
AAATGCGTAGATATAGGAAGGAATACCAGTGGCGAAGGCGGCCTCCTGGATCGATACTGACGCTGAGGCGCGAAAGCGTG
GGGAGCAAACAGG
>OTU_916
AACGTAGGAGGCGAGCGTTATCCGGATTCACTGGGCGTAAAGCgcgcgTAGGCGGTTGGGTAAGTCGGACGTGAAAGCCC
CTGGCTCAACTGGgggAGGCCGTTCGATACTGCCCGGCTCGAGGGTGAgagagGAGAGTGGAATTCCCGGTGTAGCGGTG
GAATGCGTAGAGATCGGGAGGAACACCAGTGGCGCAGGCGACTctctGGCTCACTCCTGACGCTGAGAGCGCGAAAGCGT
GGGGAGCAAACGGG
>OTU_917
TACGTAAGGGGCGAGCGTTGTTCGGAATTATTGGGCGTAAAGGGCGTGCAGGCGGTCTTGAAAGTCTGGAGTTAAAGTCC
ACAGCTTAACTGTGGGAGTGCTCTGGAAACTTCAAGACTAGAATCGAGTAGGGATAATCGGAATTTCTAGTGTAGGGGTG
GAATCTGTTGATATTAGAAAGAACACCAGAGGCGAAGGCGGATTATTGGACTCAGATTGACGCTGAGGCGCGAAAGCGTA
GGGAGCGAACAGG
>OTU_918
TACGAAGGGTGCAAGCGTTACTCGGAATTACTGGGCGTAAAGCGTGCGTAGGTGGTTCGTTAAGTCTGTCGTGAAAGCCC
CGGGCTCAACCTGGGAATGGCGATGGATACTGGCGGGCTAGAGTGCGGTAGAGGAGAGTGGAATTCCCGGTGTAGCAGTG
AAATGCGTAGAGATCGGGAGGAACATCAGTTGCGAAGGCGGCTctctGGACCAGCACTGACACTGAGGCACGAAAGCGTG
GGGAGCAAACAGG
>OTU_919
TACGTAGGCAGCAAGCGTTGTTCGGAATTACTGGGCGTAAAGCGTgtgtAGGCGGTTGGGTAAGTCTGGTGTGAAATCTC
CCGGCTTAACTGGGAGGGTGCGCCGGAAACTGCCTGGCTGGAGTGCGGAAGAGGAGAGTGGAATTCCCGGTGTAGCGGTG
AAATGCGTAGATATCGGGAGGAACACCTGTGGTGCAAACGGCTctctGGACCGTAACTGACGCTGAGACACGAAAGCGTG
GGTAGCAAACAGG
>OTU_920
TACGTAGGgggCAAGCGTTATCCGGATTTACTGGGTGTAAAGGGAGCGTAGACGGCAGCGCAAGTCTGGAGTGAAATGCC
GGGGCCCAACCCCGGAACTGCTCTGGAAACTGTGAAGCTGGAGTGCAGGAGAGGTAAGCGGAATTCCTGGTGTAGCGGTG
AAATGCGTAGATATCAGGAGGAACACCGGCGGCGAAGGCGGCTTACTGGACTGTAACTGACGTTGAGGCTCGAAGGCGTG
GGGAGCAAACAGG
>OTU_921
AACGTAGGACGCAAGCGTTATCCGGATTTACTGGGCGTAAAGCGCAGGCAGGCGGACAGGCAAGTTGGCTGTGAAAGCGC
CCGGCTCAACTGGGCGAGGCCAGTCAAAACTGCCTGACTAGAGGACAGTAGAGGAACGTAGAATTCCGGGTGGAGTGGTG
AAATGCGTAGATATCCGGAGGAATACCAGAGGCGAAGGCGACGTTCTGGGCTGTTCCTGACGCTGAGCTGCGAAAGCATG
GGTAGCGAACGGG
>OTU_922
TACGTAGGCAGCGAGCGTTGTTCGGAGTTACTGGGCGTAAAGGGTgtgtAGGCGGTTTCTTAAGTTTGGTGTGAAATCTC
CCGGCTCAACCGGGAGGGTGCGCCGAATACTGAGGGACTAGAGTACGGGAGAGGAAAGTGGAATTCCTGGTGTAGCGGTG
AAATGCGTAGATATCAGGAGGAACACCGGTGGTGTAGACGGCTTTCTGGACCGTAACTGACGCTGAGACACGAAAGCGTG
GGTAGCAAACAGG
>OTU_923
TACGTAGGGTGCAAGCGTTAATCGGAATTACTGGGCGTAAAGCGTGCGCAGGCGGTTGCGTAAGTCTGATGTGAAATCCC
CGGGCTCAACCTGGGAACTGCATTGGAGACTGCGTAGCTAGAGTACGTCAGAGGggggTGGAATTCCACGTGTAGCAGTG
AAATGCGTAGAGATGTGGAGGAACACCGATGGCGAAGGCAGCCcccTGGGATGATACTGACGCTCATGCACGAAAGCGTG
GGGAGCAAACAGG
>OTU_924
AACGTAGGAGGCAAGCGTTATCCGAATTTACTGGGCGTAAAGCGTGTGCAGGCGGCTGGATAAGTTGGGTGTGAAATCTC
CCGGCTCAACTGGGAGAGGTCGCTCAAGACTGTTCAGCTGGAGGGCAGGAGAGGGTGGTGGAATTCCCGGTGTAGTGGTG
AAATGCGTAGAGATCGGGAGGAACACCTGTGGCGAAAGCGGCCACCTGGCCTGTACCTGACGCTGAGACACGAAAGCTAG
GGGAGCGAACGGG
>OTU_925
TACGGggggggCAAGCGTTGTTCGGAATCATTGGGCGTAAAGGGCGCGTAGGCGGTGCGGTAAGTCTCCTGTGAAACCTC
TGGGCTCAACCCAGAGCCTGCAGGGGAGACTGCCGTGCTGGAGTGTGGGAGAGGTGCGTGGAATTCCCGGTGTAGCGGTG
AAATGCGTAGATATCGGGAGGAACACCTGCGGCGAAGGCGGCGCACTGGACCACTACTGACGCTGAGAGCGCGAAAGCTA
GGGGAGCAAACAGG
>OTU_926
TACGAAGGTCCCAAGCGTTATCCGGATTTATTGGGTTTAAAGGGTGCGTAGGCGGGTTATTAAGTCAGTGGTGAAAGCTC
CATGCCTAACATGGAAATTGCCATTGATACTGATGATCTTGAGTACATTTGAAGTGGGCGGAATGTGTCATGTAGCGGTG
AAATGCTTAGATATGACACAGAACACCGATTGCGTAGGCAGCTCGCTAAACTGTAACTGACGCTGAGGCACGAAAGCGCG
GGGAGCAAACAGG
>OTU_927
TACAGAGGTCCCGAGCGTTGTTCGGATTCACTGGGCGTAAAGGGTGCGTAGGTGGTGGCGTAAGTCGGATGTGAAATCTC
GGAGCTCAACTCCGGAACGGCATTGGAAACTGCGCTGCTTGAGGGTTGGAGGggggACTGGAATGCTTGGTGTAGCAGTG
AAATGCGTAGATATCAAGCGGAACACCGGTGGCGAAGGCGAGTCCCTGGACAACACCTGACACTGAGGCACGAAAGCTAG
GGGAGCAAACAGG
>OTU_928
TACGGAGGGTGCGAGCGTTAATCGGAATTACTGGGCGTAAAGCgcgcgTAGGTGGCTTGTTAAGTCGGATGTGAAAGCCC
TGGGCTTAACCTGGGAATGGCATTCGATACTGGCAGACTAGAGTGTGGTAGAGGAAAGTGGAATTCCCGGTGTAGCGGTG
AAATGCGTAGATATCGGGAGGAACATCAGTGGCGAAGGCGGCTTTCTGGACCAACACTGACACTGAGGCGCGAAAGCGTG
GGGAGCAAACAGG
>OTU_929
TACGGAGGGTGCAAGCGTTATTCGGAATTACTGGGCGTAAAGCGCGTGTAGGCGGTCCTGCAAGTCTGATGTGAAAGCCC
CGGGCTTAACCCGGGAAGTGCATTGGAAACTGCAGGTCTTGAGTACTGGAGAGGATGGgggAATTCCCGGTGTAGAGGTG
AAATTCGTAGAGATCGGGAGGAATATCAGTGGCGAAGGCGCCCATCTGGACGGTTACTGACGCTGAGACGCGAAAGCGTG
GGGAGCAAACAGG
>OTU_930
AACGTAGGAGGCGAGCGTTATCCGGATTCACTGGGCGTAAAGCgcgcgTAGGCGGTTTGTTAAGTCGGATGTGAAAGCCC
CTGGCTCAACTGGgggAGGCCATTCGATACTGGCAGGCTTGAGGGTGAgagagGGGAGTGGAATTCCCGGTGTAGCGGTG
GAATGCGTAGAGATCGGGAGGAACACCAGTGGCGAAGGCGGCTCCCTGGCTCACTCCTGACGCTGAGAGCGCGAAAGCGT
GGGGAGCAAACGGG
>OTU_931
TACGGAGGGTGCGAGCGTTAATCGGAATTACTGGGCGTAAAGCgcgcgTAGGCGGTTCGGTCAGTCTGATGTGAAAGCCC
TGGGCTTAACCTGGGAACTGCATTGGATACTGCCGGACTGGAGTGTGGTAGAGGGTAGTGGAATTTCCGGTGTAGCAGTG
AAATGCGTAGAGATCGGAAGGAACACCAGTGGCGAAGGCGGCTACCTGGACCAACACTGACGCTGAGGTGCGAAAGCGTG
GGGAGCAAACAGG
>OTU_932
TACAGAGGGTGCGAGCGTTAATCGGAATTACTGGGCGTAAAGCGTGCGTAGACGGTTTCGTAAGTCGGATGTGAAATCCC
CGGGCTCAACCTGGGAATTGCATTCGAGACTGCGAGGCTAGGGTGCGGAAGAGGGAAGCGGAATTTCCGGTGTAGCGGTG
AAATGCGTAGATATCGGAAGGAACATCAGTGGCGAAAGCGGCTTCCTGGTCCAGCACCGACGTTCAGGCACGAAAGCGTG
GGGAGCAAACAGG
>OTU_933
TACAGAGGTCCCGAGCGTTGTTCGGATTCACTGGGCGTAAAGGGTGCGTAGGTGGCATGGTAAGTTTGATGTGAAAGCTC
AGGGCTCAACCCTGAAATGGCATTGAATACTACTGTGCTGGAGGTTTGGAGGggggACTGGAATTCTTGGTGTAGCAGTG
AAATGCGTAGATATCAAGAGGAACACCAGTGGCGAAGGCGAGTCCCTGGACAACACCTGACACTGAGGCACGAAAGCTAG
GGGAGCAAACAGG
>OTU_934
TACGTAGGATGCAAGCGTTGTCCGGATTTACTGGGCGTAAAGGGCgcgcAGGCGGCTCATTAAGTCTTACGTGAAAGCCc
ccGGCTAAACCGGGGAGGGTCGTAGGAGACTGGTGGGCTAGAGTGCAGCAGAGGATAGTGGAATTCCCGGTGTAGTGGTG
AAATGCGTAGAGATCGGGAGGAACACCAGTGGCGAAAGCGGCTATCTGGGCTGCAACTGACGCTGAGGCGCGAAGGCTAG
GGGAGCAAACAGG
>OTU_935
TACGGAGGGTGCGAGCGTTATTCGGAATTACTGGGCGTAAAGCGCGTGCAGGCGGGCGAGCAAGTCTGATGTGAAAGCCC
CGGGCTCAACCTGGGAAGTGCATTGGAAACTGTTCGTCTTGAGTGCTGGAGAGGAAGGgggAATTCCCGGTGTAGAGGTG
AAATTCGTAGAGATCGGGAGGAATACCAGTGGCGAAGGCGCCCTTCTGGACGGCAACTGACGCTGAGACGCGAAAGCGTG
GGGAGCAAACAGG
>OTU_936
TACGTAGGTGGCGAGCGTTGTCCGGAATTATTGGGCGTAAAGAGCATGTAGGCGGTTGCTTAAGTCTGGAGTGAAAATGC
GGGGCTCAACCCCGTATGGCTTTGGATACTGGGCAGCTTGAGTGCAGGAGAGGAAAGGGGAATTCCCAGTGTAGCGGTGA
AATGCGTAGATATTGGGAGGAACACCAGTGGCGAAGGCGCCTTTCTGGACTGTGTCTGACGCTGAGATGCGAAAGCCAGG
GGAGCAAACGGG
>OTU_937
TACAGAGGGTGCAAGCGTTAATCGGAGTTACTGGGCGTAAAGGGCGCGTAGGCGGTTATATGAGTGTGATGTGAAAGCCC
TGGGCTTAACCTAGGAAGCGCATCGCAAACGATATGACTGGAGTAGATGAGAGGGTGGCGGAATTTCCGGTGTAGCGGTG
AAATGCGTAGATATCGGAAGGAACGTCGATGGCGAAGGCAGCCACCTGGCATCATACTGACGCTGAGGCGCGAAAGCGTG
GGGAGCGAACAGG
>OTU_938
GACAGAGGATGCAAACGTTATCCGAAATGATTGGGCATAAAGCGTCTGTAGGTGGCTTTTCAAGTCCGCCGTCAAATCCC
AGGGCTCAACCCTGGACAGGCGGTGGAAACTACCAAGCTGGAGTACAGTAGGGGTAGAGGGAATTTCTGGTGGAGCGGTG
AAATGCATTAAGATCGGAAAGAACACCAACGGCGAAAGCACTCTGCTGGGCCGACACAGGCACTGAgagaCGAAAGCTAG
GGGAGCAAATGGG
>OTU_939
GACGGAGGGTGCAAGCGTTGTTCGGATTGACTGGGCGTAAAGGGCGTGTAGGCGGTCGGTTAAGTTTGATGTGAAAGCCC
GGAGCTTAGCTTCGGAAGTGCATCGGAAACTAGCTGGCTGGAGCGCGATAGAGGAGGGCGGAATTCCTGGTGTAGCGGTG
AAATGCGTAGATATCAGGAGGAACACCGGCGGCGAAGGCGGCCCTCTGGATCGTTGCTGACGCTGAGACGCGAAAGCGTG
GGGAGCAAACAGG
>OTU_940
TACGAAGGTCCCAAGCGTTGTTCGGAATCACTGGGCGTAAAGGGAGCGTAGGCTGCGCGGTAAGTCAGATGTGAAATCCC
GGGGCTCAACCCCGGAACTGCATCCGATACTGCCGTGCTTGAGGGTTGGAGAGGTAGCTGGAATTCTCGGTGTAGCAGTG
AAATGCGTGGATATCGAGAGGAACACTCGTGGCGAAGGCGAGCTACTGGACAACATCTGACGCTGAGGCTCGAAGGCCAG
GGGAGCAAAAGGG
>OTU_941
GACGGAGGGTGCGAGCGTTATTCGGATTTATTGGGCGTAAAGGGTgtgtAGGCGGTCGGCCAAGTCTGATGTGAAAGCCC
GGGGCTTAACCTCGGAAGGGCGTTGGAAACTGGTCGACTTGAGTTCGGGAGAGGGAAGCGGAATTCCTGGTGTAGAGGTG
AAATTCGTAGATATCAGGAGGAACACCGGTGGCGAAGGCGGCTTCCTGGACCGAAACTGACGCTGAGACACGAAAGCGTG
GGGAGCAAACAGG
>OTU_942
TACGGggggggCAAGCGTTGTTCGGAATTATTGGGCGTAAAGGGCGCGTAGGCGGTGTCGCAAGTCCGTGGTGAAATCTC
CAGGCTTAACTTGGAGTCTGCCGCGGAAACTGCGGTGCTGGAGTGTGGAAGAGGTGAGTGGAATTCCCGGTGTAGCGGTG
AAATGCGTAGATATCGGGAGGAACACCTGTGGCGAAAGCGGCTCACTGGACCACAACTGACGCTGAGGCGCGAAAGCTAG
GGGAGCAAACAGG
>OTU_943
TACGGAGAGTGCAAGCATTAATCGGAATTATTGGGCGTAAAGGGCGCGTAGGCGGAGTGAAAAGTCAGATGTGAAATTCC
AAAGCTCAACTTTGGAGCTGCATTTGAAACTATCATTCTCGAGGATTGACGGAGAAAACGGAATTCCACGTGTAGCGGTG
AAATGCGTAGATATGTGGAAGAACACCTGTGGCGAAAGCGGTTTTCTAGTTAACACCTGACGCTGAGGCGCGAGAGCAAG
GGGAGCAAACAGG
>OTU_944
TACGTAGGTGGCAAGCGTTGTCCGGATTTACTGGGCGTAAAGCgcgcgTAGGCGGTTTCGCAAGTCCGTGGTGAAATCtc
tcGGCTTAACCGAGAGGGGTCTGCGGATACTGCGGGACTTGAGTGGCGTAGACGAAGATGGAATTCCGGGTGTAGTGGTG
AAATGCGTAGATATCCGGAGGAACACCAGTGGCGAAGGCGGTCTTCGAGGCGCTAACTGACGCTGAGGCGCGAAAGCGTG
GGGAGCGAACCGG
>OTU_945
TACGGAGGATGCAAGCGTTATCCGGATTTATTGGGTTTAAAGGGTGCGTAGGCTGTGGTCCAAGTCAGGGGTGAAAGCCC
GGAGCTCAACTCCGGAACTGCCTTTGATACTGGATTGCTGGAATACGGATGCCGTGGGAGGAATGAGTAGTGTAGCGGTG
AAATGCATAGATATTACTCAGAACACCGATTGCGAAGGCATCTCACGAATCCGTCATTGACGCTGAGGCACGAAAGCGTG
GGGATCAAACAGG
>OTU_946
TACGTAGGACGCAAGCGTTATCCGGATTCATTGGGTTTAAAGGGTGCGTAGGCGGGCCTTTAAGTCAGTGGTGAAAGTTT
GCCGCTTAACGGTAAGATTGCCATTGATACTGGAGGCCTTGAGTGCAGATGAGGTAGGCGGAATGTGTAGTGTAGTGGTG
AAATACTTAGATATTACACAGAACACCGATTGCGAAGGCAGCTTACTAAATTGCAACTGACGCTGAGGCACGAAAGCGTG
GGGATCAAACAGG
>OTU_947
TACGTAGGgggCGAGCGTTGTCCGGAATCATTGGGCGTAAAGCGCGTGTAGGCGGCGCGGTAAGTCTGGTGTGAAATCTT
GGGGCTCAACCCCAAGCGTGCACCGGATACTGCCGTGCTCGAGTCCGGGAGAGGGAAGCGGAATTCCTAGTGTAGCGGTG
AAATGCGCAGATATTAGGAAGAACACCGGTGGCGAAGGCGGCTTCCTGGAACGGTACTGACGCTGAGACGCGAAAGCGTG
GGGAGCGAACAGG
>OTU_948
TACGGAGGGTGCGAGCGTTGTTCGGAATCATTGGGCGTAAAGGGCGTGCAGGCGGCTGGGTAAGTCTGATGTGAAAGCCC
GGGGCTCAACCCCGGAAGTGCATTGGAAACTGTCCAGCTTGAGTACCGGAGAGGATGGgggAATTCCCGGTGTAGAGGTG
AAATTCGTAGAGATCGGGAGGAATACCAGTGGCGAAGGCGCCCATCTGGACGGATACTGACGCTGAGACGCGAAAGCGTG
GGGAGCAAACAGG
>OTU_949
TACGTAGGgggCAAGCGTTGTCCGGAGTTACTGGGCGTAAAGGGCATGCAGGCGGTCGGACGCGTTTGCTGTGACAGCGG
AGGGCTTAACTCTCCGAGCATAGGAAAGACGGTCTGACTTGAGAGCGCGAGAGGGACACGGAATTCCGGGTGGAGTGGTG
AAATGCGTAGAGATCCGGAGGAACACCGAAGGCGAAGGCAGTGTCCTGGCGCGTATCTGACGCTGAGGTGCGAAAGCCAG
GGGAGCGAACGGG
>OTU_950
TACGAAGGGTGCAAACGTTGCTCGGAATTATTGGGCGTAAAGCGCACGTAGGCGGCTTTGTAAGTCGGATGTGAAATCCC
TCGGCTTAACCGAGGACGTGCATCCGAAACTGCGGAGCTCGAGTATGGAAGAGGGTCGCAGAATTCCCGGTGTAGAGGTG
AAATTCGTAGATATCGGGAGGAATACCAGTGGCGAAGGCGGCGACCTGGGCCAATACTGACGCTGAGGTGCGAAAGCGTG
GGGAGCAAACAGG
>OTU_951
TACGGAAGGTCCGAGCGTTATCCGGATTTATTGGGTTTAAAGGGAGCGTAGGTGGGTCTGTAAGTCAGCCGTCAAATCGC
GCAGCTCAACTGCGCCCAGCGGTTGAAACTGCAGACCTTGAGTGCACAAGAGGGCGGTGGAATTCGTGGTGTAGCGGTGA
AATGCTTAGATATCACGAAGAACTCCGATTGCGAAGGCAGCCGCCTGGGGTGCAACTGACACTGAGGCTCGAAGGTGCGG
GAATCAAACAGG
>OTU_952
TACAGAGGTCTCAACCGTTGTTCGGATTCATTGGGCGTAAAGGGTGCGTAGGCGGTCGCGCAAGTCGGATGTGAAATCTC
GGGGCTCAACCCCGAAACTGCATTCGATACTGCGTGGCTAGAGTACTGGAGAGGAGACTGGAATTTACGGTGTAGCAGTG
AAATGCGTAGATATCGTAAGGAAGACCAGTGGCGAAGGCGAGTCTCTGGACAGTTACTGACGCTGAGGCACGAAGGCCAG
GGGAGCAAACGGG
>OTU_953
TACGTAGGTGGCGAGCGTTGTCCGGAATTATTGGGCGTAAAGAGCATGTAGGCGGTTTCCTAAGTCCGGAGTGAAAATGC
GGGGCTCAACCCCGTATGGCTCTGGATACTGGGAGGCTTGAGTGCAGGAGAGGAAAGGGGAATTCCCAGTGTAGCGGTGA
AATGCGTAGATATTGGGAGGAACACCAGTGGCGAAGGCGCCTTTCTGGACTGTGTCTGACGCTGAGATGCGAAAGCCAGG
GTAGCGAACGGG
>OTU_954
AACGTAGGAGGCAAGCGTTATCCGGAGTTACTGGGCGTAAAGCGCGTGCAGGTGGTTGAGTAAGTTGGTTATGAAAGCTC
CTGGCTAAACTGGGAGAGGTTGACCAAGACTGCTGAACTTGAGTGGATGAGAGGTAAACGGAATTCCGCGTGTAGTGGTG
AAATGCGTAGAGATGCGGAGGAACACCAGTGGCGAAGGCGGTTTACTGGCATCCAACTGACACTGAGACGCGAAAGCATG
GGTAGCGAACGGG
>OTU_955
TACGTAGGgggCTAGCGTTGTCCGGAATCATTGGGCGTAAAGCGCGTGTAGGCGGTCCGGTAAGTCCGCTGTGAAAGTCG
GgggCTCAACCCTCGGATGCCGGTGGATACTGTCGGGCTTGAGTACGGAAGAGGCGAGTGGAATTCCTGGTGTAGCGGTG
AAATGCGCAGATATCAGGAGGAACACCAATTGCGAAGGCAGCTCGCTGGGACGTTACTGACGCTGAGACGCGAAAGCGTG
GGGAGCAAACAGG
>OTU_956
TACAGAGGGTGCGAGCGTTGTCCGGAATCACTGGGCGTAAAGGGCGCGTAGGCGGTGGGGTAAGCGTGTGGTGAAAGCTC
GGGGCTCAACTCCGAGTCGGCCATGCGAACTGCCCGACTGGAGCACACTAGAGGCGGATGGAATTCCGGGTGTAGCGGTG
GAATGCGTAGAGATCCGGAAGAACACCGGTGGCGAAGGCGGTCCGCTGGGGTGTTGCTGACGCTGAGGCGCGACAGCGTG
GGGAGCAAACAGG
>OTU_957
TACGTAGGGAGCAAGCGTTATCCGGATTTATTGGGTGTAAAGGGTGCGTAGACGGGCTAACAAGTTAGTTGTGAAATCCC
TCGGCTCAACTGAGGAACTGCAACTAAAACTATTAGTCTTGAGTGCGGGAGAGGAAAGTGGAATTCCTAGTGTAGCGGTG
AAATGCGTAGATATTAGGAGGAACACCAGTGGCGAAGGCGACTTTCTGGACCGTAACTGACGTTGAGGCACGAAAGTGTG
GGGAGCAAACAGG
>OTU_958
TACGGAGGGTGCGAGCGTTATTCGGAATTACTGGGCGTAAAGCGCGTGCAGGCGGGAAGGTAAGTCTGATGTGAAAGCCC
CGGGCTTAACCCGGGAAGTGCATTGGAAACTGCTTTTCTTGAGTACTGGAGAGGAAGGgggAATTCCCGGTGTAGAGGTG
AAATTCGTAGAGATCGGGAGGAATACCAGTGGCGAAGGCGCCCTTCTGGACGGTTACTGACGCTGAGACGCGAAAGCGTG
GGGAGCAAACAGG
>OTU_959
TACGGggggTGCAAGCGTTGTTCGGAATTATTGGGCGTAAAGAGCGTGTAGGCGGCTTGATAAGTCAGATGTGAAAGCCC
TGGGCTTAACCCAGGAAGTGCATTTGAAACTGTCTTGCTTGAGTAAGGAAGGgggAAGTGGAATTCCTGGTGTAGAGGTG
GAATTCGTAGATATCAGGAGGAACACCGGTGGCGAAGGCGACTTCCTGGTCCTATACTGACGCTGAGACGCGAGAGCGTG
GGTAGCAAACAGG
>OTU_960
TACGGAGGGTGCGAGCGTTAATCGGAATTACTGGGCGTAAAGCGAGTGTAGGCGGTTGCATAAGTCGGATGTGAAAGCCC
CGGGCTTAACCTGGGAATGGCATTCGATACTGTGCGGCTAGAGTCTGATAGAGGGAAGTGGAATTCCAGGTGTAGCGGTG
AAATGCGTAGATATCTGGAAGAACACCAGTGGCGAAGGCGGCTTCCTGGATCAAGACTGACGCTGAGGCTCGAAAGCGTG
GGGAGCAAACAGG
>OTU_961
TACGTAGGGTGCGAGCGTTGCCCGGATTTATTGGGCGTAAAGGGCGCGTAGGCGGTCGTGCACGTCCGTTGTGAAATCGC
TCGGCTCAACTGGGCGGGGTCAGCGGATACGGCATGACTTGAGCAAGCTAGGgggCAATGGAACTCCCGGTGTAGTGGTG
GAATGCGTAGATATCGGGAAGAACACCAGTGGCGAAGGCGGTTGCCTGGAGCTTTGCTGACGCTGAGGCGCGAAAGCGTG
GGGAGCGATCCGG
>OTU_962
TACAGAGGGTGCAAGCGTTGTTCGGAATTATTGGGCGTAAAGGGCGCGTAGGCGGTGCGGTAAGTCTTCAGTGAAATCTC
CGGGCTCAACTCGGAGCGGTCTGGGGAAACTGCCGTGCTCGAGTGTGGGAGAGGCGAGTGGAATTCCCGGTGTAGCGGTG
AAATGCGTAGAGATCGGGAGGAACACCAGTGGCGAAAGCGGCTCGCTGGACCACAACTGACGCTGAGGCGCGAAAGCTAG
GGGAGCAAACAGG
>OTU_963
TACATAGGGAGCAAGCGTTGTCCGGATTTACTGGGTGTAAAGGGTGCGTAGGCGGCAAGGCAAGTCAGATGTGAAATGTA
AGGGCTCAACCCTTAAGCTGCATTTGAAACTGTTTTGCTTGAGTGAAGTAGAGGCAGGCGGAATTCCCGGTGTAGCGGTG
AAATGCGTAGAGATCGGGAGGAACACCAGTGGCGAAGGCGGCCTGCTGGGCTTTAACTGACGCTGAGGCACGAAAGCGTG
GGTAGCAAACAGG
>OTU_964
GACGGAAGGTGCAAGCGTTGCTCGGAATCACTGGGCGTAAAGGGTGCGTAGGCGGCTTGGTAAGTCGGGTGTGAAAGCCC
CGGGCTCAGCCCGGGAAGGGCACTCGAAACTGCCGAGCTGGAGTGCCGGAGGGGAGAGTGGAATTCCTGGTGTAGCGGTG
AAATGCGTAGATATCAGGAGGAATACCGGTGGCGAAAGCGACTctctGGACGGCAACTGACGCTGAGGCACGAAAGCGTG
GGGAGCAAACAGG
>OTU_965
TACAGAGGTCCCGAGCGTTGTTCGGATTCACTGGGCGTAAAGGGTGCGTAGGTGGTGAGGTAAGTCGGATGTGAAATCTC
CGGGCTCAACCCGGAAATGGCATTGGAAACTACCTTGCTTGAGGATTTGAGGggggATTGGAATACTTGGTGTAGCAGTG
AAATGCGTAGATATCAAGTGGAACACCAGTGGCGAAGGCGAATCCCTGGAAAATACCTGACACTGAGGCACGAAAGCTAG
GGGAGCAAACAGG
>OTU_966
TACGAAGGgggCGAGCGTTGTTCGGATTTACTGGGCGTAAAGGGCgcgcAGGCGGCAGACCAAGTCAGGCGTGAAAGCCC
CGGGCTTAACCTGGGAATGGCGTTTGGGACTGGTTTGCTGGAGTTCGGGAGAGGAGCGTGGAATTCCCAGTGTAGAGGTG
AAATTCGTAGATATTGGGAAGAACACCGGTGGCGAAGGCGGCGCTCTGGACCGAGACTGACGCTGAGGCGCGAAAGCGTG
GGGAGCAAACAGG
>OTU_967
TACGGAGGATGCGAGCGTTATCCGGATTTATTGGGTTTAAAGGGTGCGTAGGCGGATTGATAAGTCAGGGGTGAAAACCT
GCAGCTTAACTGTAGACTTGCCTTTGATACTGTCAGTCTTGAGTGTGGTCAAGGTAGGCGGAATGTGTAATGTAGCGGTG
AAATGCTTAGATATTACACAGAACACCGATTGCGAAGGCAGCTTGCTGGACCATTACTGACGCTGATGCACGAAAGCGTG
GGGATCGAACAGG
>OTU_968
TACGAAGGgggCTAGCGTTGTTCGGATTTACTGGGCGTAAAGCGCACGTAGGCGGGCTAATAAGTCAGGGGTGAAATCCC
GGGGCTCAACCCCGGAACTGCCTTTGATACTGTTAGTCTTGAGTATGGAAGAGGTGAGTGGAATTCCGAGTGTAGAGGTG
AAATTCGTAGATATTCGGAGGAACACCAGTGGCGAAGGCGGCTCACTGGTCCATTACTGACGCTGAGGTGCGAAAGCGTG
GGGAGCAAACAGG
>OTU_969
TACGGAGGGTGCGAGCGTTAATCGGAATTACTGGGCGTAAAGCGCACGTAGGCTGTATGTCAAGTCAAGGGTGAAATCCC
ACGGCTCAACCGTGGAACTGCCTTTGAAACTGGCAAACTGGAGTATGTGAGAGGGCGGCGGAATTCCTGGTGTAGGAGTG
AAATCCGTAGATATCAGGAGGAACATCAGTGGCGAAGGCGGCCGCCTGGCACAAAACTGACGCTGAGGTGCGAAAGCGTG
GGTAGCAAACAGG
>OTU_970
TACGGAGGGTGCAAGCGTTGTTCGGAATCATTGGGCGTAAAGCGCGTGTAGGCGGCTTGGCAAGTCAGTTGTGAAAGCCC
GGGGCCCAACCCCGGAATTGCATCTGAAACTGCCTGGCTAGAGTCTCGGAGAGGAAGGCAGAATTCCCGGTGTAGGGGTG
AAATCCGTAGATATCGGGAGGAATACCAGCGGCGAAGGCGGCCTTCTGGACGGTGACTGACGCTGAGACGCGAAAGCGTG
GGGAGCAAACAGG
>OTU_971
TACAGAGGGTGCGAGCGTTAATCGGATTTACTGGGCGTAAAGGGCGCGTAGGCGGCCGAATGAGTGTGATGTGAAAGCCC
CGGGCTTAACCTGGGAAGTGCATCGCAAACGATTTGGCTGGAGTAGATGAGAGGGTGATGGAATTTCCGGTGTAGCGGTG
AAATGCGTAGAGATCGGAAGGAACGTCAATGGCGAAGGCAGTCACCTGGCATCATACTGACGCTGAGGCGCGAGAGCGTG
GGTAGCGAACAGG
>OTU_972
TACGGAGGGTGCAAGCGTTGTTCGGAATTATTGGGCGTAAAGCGCGTGTAGGCGGTCATGTAAGTCAGATGTGAAAGCCT
TCCGCTTAACGGGAGAAGTGCATTTGAAACTACATGACTGGAGTACGGGAGAGGAGAGTGGAATTCCCGGTGTAGAGGTG
AAATTCGTAGATATCGGGAGGAACACCAGTGGCGAAGGCGGCTctctGGCCCGATACTGACGCTGAGACGCGAAAGCGTG
GGGAGCAAACAGG
>OTU_973
TACGGggggggCTAGCGTTGTTCGGAATTACTGGGCGTAAAGGGCTCGTAGGCGGCCTTGTTAGTCGGACGTGAAATCCC
TCGGCTCAACCGGGGAACTGCGTCCGATACTGCGAGGCTCGAATCCGGGAGAGGGATGCGGAATTCCAGGTGTAGCGGTG
AAATGCGTAGATATCTGGAGGAACACCGGTGGCGAAGGCGGCATCCTGGACCGGTATTGACGCTGAGGAGCGAAAGCCAG
GGGAGCAAACGGG
>OTU_974
TACGGAGGGTGCGAGCGTTGTCCGGAATCATTGGGCGTAAAGGGCGCGTAGGTGGCCCGGTCAGTCTTTGGTGAAAGCGC
GGGGCTCAACCCTGCGTCGGCCAGGGATACTGCCGCGGCTGGAGCACTGTAGAGGCAGGCGGAATTCCGGGTGTAGCGGT
GGAATGCGTAGAGATCCGGAAGAACACCGGTGGCGAAGGCGGCCTGCTGGGCAGTTTTGCTGACACTGAGGCGCGACAGC
GTGGGGAGCAAACAGG
>OTU_975
TACGGAGGGAGCAAGCGTTACTCGGAATTACTGGGCGTAAAGGGCGCGTAGGCGATTCGATAAGTCTAGTGTGAAAGCCC
CGTGCTTAACACGGGAAGTGCACAAGAAACTGTTGAATTTGAGTTCCGGAGAGGAAGATGGAATTCCCGGTGTAGCGGTG
AAATGCGTAGATATCGGGAGGAACACCAGTGGCGAAGGCGATCTTCTGGACGGATACTGACGCTGAGGCGCGAAAGCTAG
GGGAGCAAACGGG
>OTU_976
TACCAGCACCTCGAGTGGTCAGGACGTTTATTGGGCCTAAAGCATCCGTAGCCGGCTTTGCAAGTCTTCGGTTAAATCCA
CCTGCTCAACAGATGGGCTGCTGGAGATACTACAAAGCTAGGGAGTGGGAGAGGCAGACGGTATTCAGTGGGTAGGGGTA
AAATCCTCTGATCCATTGAGGACCACCAGTGGCGAAGGCGGTCTGCCAGAACACGTTCGACGGTGAGGGATGAAAGCTGG
gggAGCAAACCGG
>OTU_977
TACGTAGGAGACGAGCGTTGTCCGGAGTTACTGGGCGTAAAGGGTGCGCAGGTGGCGGCgcgcgTGGggggTGAAATCGC
CCGGCTTAACTGGGCGGgggCCTTCCAGACGGCGTGGCTTGAGCAGCGGAGGgggACGTGGAATTCCGGGTGGAGCGGTG
AAATGCGTAGAGATCCGGAGGAACACCGACGGCGCAGGCAGCGTCCTGGCCGCTTGCTGACACTGAGGCACGAAAGCTGG
gggAGCAAACAGG
>OTU_978
GACGAAGGTGGCGAGCGTTGTTCGGAATCACTGGGCATAAAGCGCACGTAGGCGGTGCCGTAAGTCGGATGTGAAATCCC
TCGGCCTAACCGAGGAACTGCGTCCGATACTGCGGTGCTTGAGGATCAGAGGGGTGCATGGAATTTCCGGTGGAGCGGTG
AAATGCGTTGATATCGGAAGGAACTCCGGCGGCGAAAGCGATGCACTGGCTGATTTCTGACGCTGAGGTGCGAAAGCCAG
GGGAGCAAACGGG
>OTU_979
AACGTAGGACGCGAGCGTTATCCGGAGTTACTGGGCGTAAAGGGCAGGTAGGCGGCTGTTCAAGTTGGTTGTGAAATCTC
CCGGCTAAACTGGGAGGgggCAATCGAAACTGAAGAGCTAGAGGACAGCAGAGGGTCGTGGAATTCCGGGTGGAGTGGTG
AAATGCGTAGAGATCCGGAGGAACACCAGAGGCGAAAGCGGCGACCTGGGCTGAGCCTGACGCTGAGCTGCGAAAGCCAG
GGGAGCGAACGGG
>OTU_980
AACGTAGGAGCCAAGCGTTATCCGAATTCACTGGGCGTAAAGCGCGTGCAGGCGGCCGGGTAAGTTGGCTGTGAAATCTC
CTGGCTCAACTGGGAGAGGCCGGTCAAGACTATTCGGCTCGAGGACGGTAGAGGAAGGTAGAATTCCCGGTGTAGTGGTG
AAATGCGTAGATATCGGGAGGAATACCCGTGGCGAAAGCGGCCTTCTGGACCGGACCTGACGCTCAGACGCGAAAGCCAG
GGGAGCGAACGGG
>OTU_981
TACGAAGGGTGCAAGCGTTAATCGGAATTACTGGGCGTAAAGCGTGCGTAGGCGGTTATTTAAGTCTGTTGTGAAATCCC
CGGGCTCAACCTGGGAATGGCAATGGATACTGGATAGCTAGAGTGTGATAGAGGATGGTGGAATTCCCGGTGTAGCGGTG
AAATGCGTAGAGATCGGGAGGAACATCAGTGGCGAAGGCGGCCATCTGGATCAACACTGACGCTGAGGCACGAAAGCGTG
GGGAGCAAACAGG
>OTU_982
TACGGAGGGTGCAAGCGTTATCCGGAATCATTGGGTTTAAAGGGTCCGCAGGCGGACTTATAAGTCAGTGGTGAAAGCCC
ATCGCTTAACGATGGAACTGCCATTGATACTGTAAGTCTTGAATTCGGTCGAAGTGGGCGGAATGTGTAGTGTAGCGGTG
AAATGCTTAGATATTACACAGAACACCGATAGCGAAGGCAGCTCACTAGGCCTGAATTGACGCTCATGGACGAAAGCGTG
GGGAGCAAACAGG
>OTU_983
GACAGAGGGTGCAAACGTTGTTCGGAATTACTGGGCGTAAAGCGTgtgtAGGCGGCCGCGCAAGTCGGATGTGAAAGCCC
TGGGCTCAACTCAGGAAGTGCACCCGATACTGCGTGGCTCGAGTACCGGAGAGGTTGGTGGAATTCTCGGTGTAGAGGTG
AAATTCGTAGATATCGAGAGGAACACCTGTGGCGAAGGCGGCCAACTGGACGAGTACTGACGCTGAGACACGAAAGCGTG
GGGAGCAAACAGG
>OTU_984
TACGTAGGgggCGAGCGTTGTCCGGAGTTACTGGGCGTAAAGGGCGCGTAGGCGGTGCGGCGCGTGTGCGGTGCCAGCTC
CTGGCTTAACCGGGAGAGTGCCGGGCAAACGGTCACACTGGAGGGCTGCAGAGGGACATAGAATTCCGGGTGGAGTGGTG
AAATGCGTAGAGATCCGGAGGAATACCAATGGCGTAGGCAGTGTCCTGGGCAGCAACTGACGCTGAGGCGCGAAAGCCAG
GGGAGCGAACGGG
>OTU_985
GACAGAGGTGGCGAGCGTTGTCCGGATTTACTGGGCGTAAAGGGCGTGTAGGCGGTTTCTCAAGTCGGCCGTGAAAGGCG
CCAGCTCAACTGGAGCAGTGCGACCGATACTGGggggCTTCGAGGACGGGAGAGGGAAGTGGAATTCCCGGTGTAGCAGT
GAAATGCGTAGATATCGGGAAGAACACCAATGGCGAAGGCGACTTCCTGGCCCGTTTCTGACGCTGAGGCGCGAAAGCCA
GGGGAGCAAACGGG
>OTU_986
TACGAAGGgggCTAGCGTTGTTCGGAATTACTGGGCGTAAAGGGCGCGTAGGCGGCTCTGTGCGTCGGGCGTGAAAGGCC
TGGGCTCAACCCAGGAATGGCGCCCGATACGGCGGAGCTCGAGTGTGGGAGAGGATGGTGGAATTCCCAGTGTAGAGGTG
AAATTCGTAGATATTGGGAAGAACACCGGTGGCGAAGGCGGCCATCTGGACCACAACTGACGCTGAGGCGCGAAAGCGTG
GGGAGCAAACAGG
>OTU_987
TACGTAGGGTGCGAGCGTTAATCGGAATTACTGGGCGTAAAGCGTGCGCAGGCGGTTCGTTAAGTTCGTTGTGAAAGCCC
CGGGCTCAACCTGGGAGGTGCAATGGAAACTGGCGGGCTCGAGTCTGGCAGAGGggggTGGAATTCCACGTGTAGCAGTG
AAATGCGTAGAGATGTGGAGGAACACCGATGGCGAAGGCAGCCcccTGGGCTAAGACTGACGCTCAGGCACGAAAGCGTG
GGGAGCAAACAGG
>OTU_988
TACGTAGGgggCGAGCGTTGTCCGGATTCATTGGGCGTAAAGAGCTCGTAGGCGGCTTGGCAAGTCGGGTGTGAAAACTC
CAGGCTCAACCTGGAGACGCCACCCGATACTGCTATGGCTAGAGTCCGGTAGGgggCTGTGGAATTCCTGGTGTAGCGGT
GAAATGCGCAGATATCAGGAGGAACACCGGTGGCGAAGGCGGCAGCCTGGGCCGGTACTGACGCTGAGGAGCGAAAGCGT
GGGGAGCAAACAGG
>OTU_989
TACGGAGGGTGCGAGCGTTATTCGGAATTACTGGGCGTAAAGCGCGTGCAGGCGGGAAGATAAGTCTGATGTGAAAGCCC
GGGGCTCAACCCCGGAAGAGCATTGGAAACTATTtttCTTGAGTCCTGGAGAGGAAGGgggAATTCCCGGTGTAGAGGTG
AAATTCGTAGAGATCGGGAGGAATACCAGTGGCGAAGGCGCCCTTCTGGACAGAGACTGACGCTGAGACGCGAAAGCGTG
GGGAGCAAACAGG
>OTU_990
TACGGAGGGTGCGAGCGTTGTTCGGAATTACTGGGCGTAAAGCGCGTGCAGGCGGCCGATTAAGTCCGGTGTGAAAGCCC
GGGGCTCACCcccGGAAGTGCGCTGGAAACTGGTCGGCTAGAGTACGGGAGAGGGAAGCGGAATTCCTGGTGTAGCGGTG
AAATGCGTAGATATCAGGAGGAACACCGGCGGCGAAGGCGGCTTCCTGGACCGATACTGACGCTGAGACGCGAAAGCGTG
GGGAGCAAACAGG
>OTU_991
TACAGAGGTCCCAAGCGTTGTTCGGATTCACTGGGCGTAAAGGGTGCGTAGGCGGTCGGGTAAGTCTGACGTGAAATCTC
CAAGCTCAACTTGGAAATGGCGTCGGATACTATTCGGCTCGAGGAATGGAGGGGAGACTGGAATTCTCGGTGTAGCAGTG
AAATGCGTAGATATCGAGAGGAACACCAGTGGCGAAGGCGAGTCTCTGGACATTTCCTGACGCTGAGGCACGAAAGCCAG
GGGAGCAAACGGG
>OTU_992
GACGGAGGGCGCGAGCGTTGTTCGGAATCACTGGGCGTAAAGCgcgcgcAGGCGGATGGGTAAGTCGGgggTGAAAGACC
GGGGCTCAACTCCGGGGCGGCCTCCGAGACTGCTCGTCTGGGGACCGGTAGGGGCAGGTGGAATTCCCGGTGTAGCGGTG
GAATGCGTAGAGATCGGGAAGAACACCGGTGGCGAAGGCGGCCTGCTGGGCCGGATCCGACGCTGAGGCGCGAAAGCGTG
GGGAGCAAACAGG
>OTU_993
TACGGAGGAGGCAAGCGTTATCCGGAATGATTGGGCGTAAAGCGTTCGTAGGTGGCTATTCAAGTCTGCTGTCAAAGACA
GAAGCTCAACTTCTGAAAGGCAGTGGAAACTGAGTAGCTGGAGTGCGGTAGGGGCAGAGGGAATTCCCGGTGTAGCGGTG
AAATGCGTAGAGATCGGGAAGAACACCGGTGGCGAAAGCGCTCTGCTGGGCCGCAACTGACACTGAGGGACGAAAGCTAG
GGGAGCGAATGGG
>OTU_994
TACGGAGGgggCGAGCGTTATTCGGAATTACTGGGCGTAAAGCgcgcgcAGGTGGCGCGGCAAGTGGCAGGTGAAAGCCC
TCGGCTCAACCGAGGAATTGCCTGCCAAACTGCCGTGCTTGAGGCCGGGAGGGGAGAGCGGAATTCCTGGTGTAGCGGTG
AAATGCGTAGATACCAGGAGGAACACCGGTGGCGAAGGCGGCTctctGGACCGGTTCTGACACTCATGCGCGAAAGCGTG
GGGAGCAAACAGG
>OTU_995
TACGTAGGAGGCGAGCGTTGTCCGGAATTACTGGGCGTAAAGCgcgcgTAGGCGGCGCGATACGACCGCTGTGAAAGCCc
ccGGCTCAACTGGGGAGGGTCAGTGGTAACGGTCGTGCTTCTGAGTGCAGGAGAGGGACGTGGAACTCCGGGAGTAGCGG
TGAAATGCGTAGAGACCCGGAGGAACACCAGTGGCGAAGGCGGCGTCCTGGCCTGCGACTGACGCTGAGGCGCGAAAGCT
AGGGGAGCGAACGGG
>OTU_996
TACGGAGGATCCGAGCGTTATCCGGATTTATTGGGTTTAAAGGGAGCGTAGATGGGTTGTTAAGTCAGTTGTGAAAGTTT
GCGGCTCAACCGTAAAATTGCAATTGATACTGGCAGTCTTGAGTACAGTTGAGGTAGGCGGAATTCGTGGTGTAGCGGTG
AAATGCTTAGATATCACGAAGAACTCCGATTGCGAAGGCAGCTTACTAACCTGTAACTGACATTGATGCTCGAAAGTGTG
GGTATCAAACAGG
>OTU_997
TACGAAGGTGGCGAGCGTTGTTCGGATTTACTGGGCGTAAAGAGCACGTAGGCGGTTGGGTAAGCCTCTTGGGAAATCTC
CCGGCTTAACCGGGAAAGGTCGAGGGGAACTACTCAGCTAGAGGACGGGAGAGGAGCGCGGAATTCCCGGTGTAGCGGTG
AAATGCGTAGATATCGGGAAGAAGGCCGGTGGCGAAGGCGGCGCTCTGGAACGTACCTGACGCTGAGGTGCGAAAGCGTG
GGGAGCAAACAGG
>OTU_998
TACGTAGGTGGCAAGCGTTGTCCGGAATTATTGGGCGTAAAGGATGCGTAGGTGGTCCTTTAAGTGGGATGTGAAATCCC
TGGGCTTAACCCAGGAATTGCATTCCAAACTGGAGGACTAGAGTGCAGGAGAGGAAAGTGGAATTCCCAGTGTAGCGGTG
AAATGCGTAGAGATTGGGAGGAACACCAGTGGCGAAGGCGGCTTTCTGGACTGTAACTGACACTGAGGCATGAAAGCGTG
GGGAGCAAACAGG
>OTU_999
GACGTAGGGTGCAAGCGTTGTCCGGATTTATTGGGCGTAAAGAGCTCGTAGGCGGCTTGTTGCGTCGACCGTGAAAACCT
GTGGCTTAACCACAGGCCTGCGGTCGATACGGGCAGGCTGGAGTTCGGTAGGGGAGACTGGAATTCCTGGTGTAGCGGTG
AAATGCGCAGATATCAGGAGGAACACCGGTGGCGAAGGCGGGTCTCTGGGCCGATACTGACGCTGAGGAGCGAAAGCGTG
GGGAGCGAACAGG
>OTU_1000
AACGTAGGAGACAAGCGTTATCCGGATTTACTGGGCGTAAAGCGCGTGCAGGCGGTTCGGCAAGTTGGATGTGAAATCTC
CCGGCTCAACTGGGAGGGGTCGTTCAAAACTACCGAACTCGAGGATGGTAGAGGAAGGTGGAATTCCCGGTGTAGTGGTG
AAATGCGCAGATATCGGGAGGAACACCAGTGGCGAAAGCGGCCTTCTGGACCATTCCTGACGCTCATACGCGAAAGCTAG
GGGAGCGAACGGG
>OTU_1001
CACGGggggAGCAAGCGTTGTTCGGAATCACTGGGCGTAAAGGGCGTGCAGGCGGACAGGTAAGTGGGATGTGAAATCCC
TCGGCTCACCCGAGGACCTGCATCCCAAACTGCCTGTCTTGAGTATGGGAGAGGATGAGGGAATTCCTGGTGTAGCGGTG
AAATGCGTAGATATCAGGAGGAACACCGGTGGCGAAGGCGCTCATCTGGCCCAATACTGACGCTGAGGCGCGAAAGCTAG
GGGAGCAAACGGG
>OTU_1002
TACGGAGGGAGCTAGCGTTGTTCGGAATTACTGGGCGTAAAGCgcgcgTAGGCGGTTACTCAAGTCAGAGGTGAAAGCCC
GGGGCTCAACCCCGGAACTGCCTTTGAAACTAGGTGACTAGAATCTTGGAGAGGTCAGTGGAATTCCGAGTGTAGAGGTG
AAATTCGTAGATATTCGGAAGAACACCAGTGGCGAAGGCGACTGACTGGACAAGTATTGACGCTGAGGTGCGAAAGCGTG
GGGAGCAAACAGG
>OTU_1003
TACAGagagTGCAAACGTTGTTCGGAATTACTGGGCTTGAAGCGCACGTAGGCGGCGTTGTAAGTGTCGGGTGAAATCCC
ACGGCTCACCCGTGGAACTGCCCGGCATACTGCGATGCTCGAGTGTGGTAGGGGAGAGCGGAACTCCTGGTGGAGCGGTG
AAATGCGTAGATATCAGGAGGAACACCGGTGGCGAAGGCGGCTctctGGTCCACAACTGACGCTGAGGTGCGAAAGCTAG
GGGAGCAAACGGG
>OTU_1004
TACGGAGGGTGCAAGCATTAATCGGATTTATTGGGCGTAAAGGGCGCGTAGGCGGAAGCGTAAGTCGGATGTTAAAGATC
GGGGCTCAACCTCGAAaaaGCATTTGATACTGCGTTTCTTGAGGGTAGACGGAGAAAATAGAATTCCACAAGTAGCGGTG
AAATGCGTAGATATGTGGAGGAATACCGGTGGCGAAGGCGGTTTTCTAGTTTATACCTGACGCTGAGGCGCGAAAGCAAG
GGGAGCAAACAGG
>OTU_1005
TACAGAGGGTGCAAGCGTTGTTCGGAATTACTGGGCGTAAAGCGCGTGTAGGCGGTCTGGTAAGTCGGTTGTGAAATCCC
TTGGCTTAACCAAGGAACTGCATCCGAAACTGCTGGACTAGAGTATCGGAGGgggTGGCGGAATTCCCGGTGTAGAGGTG
AAATTCGTAGATATCGGGAGGAACACCTGTGGCGAAGGCGGCCACCTGGAAGATCACTGACGCTGAGACGCGAAAGCGTG
GGGAGCAAACAGG
>OTU_1006
TACGAAGGgggCTAGCGTTGTTCGGATTTACTGGGCGTAAAGCGCACGTAGGCGGTTTGTTAAGTCAGGGGTGAAATCCC
AGAGCTCAACTCTGGAACTGCCTTTGATACTGGCAAGCTAGAGTCCGGAAGAGGTAAGTGGAACTCCTAGTGTAGAGGTG
GAATTCGTAGATATTAGGAAGAACACCAGTGGCGAAGGCGGCTTACTGGTCCGGAACTGACGCTGAGGTGCGAAAGCGTG
GGGAGCAAACAGG
>OTU_1007
GACAGAGGGTGCAAACGTTGCTCGGAATTACTGGGCGTAAAGCGCGTGTAGGCGGACCGGAAAGTCAGATGTGAAAGCCC
TGGGCTCAACCCAGGAACTGCATTTGAAACTCTCGGTCTAGAGTGGTGGAGAGGGAAGTGGAATTCCTGGTGTAGAGGTG
AAATTCGTAGATATCAGGAGGAACACCAGTGGCGAAGGCGGCTTCCTGGACACCAACTGACGCTGAGACGCGAAAGCGTG
GGGAGCAAACAGG
>OTU_1008
AACGTAGGTGGCAAGCGTTATCCGGATTCACTGGGCGTAAAGCGCACGCAGGCGGCGTCGTAGGTAGGGCATGAAAGCGC
CTGGCTTAACTGGGCGAGGCTGTCCTATACCGCGGCGCTTGAGGCTGGAAGAGGGAAGTGGAATTGCCGGTGTAGTGGTG
AAATGCGTAGAGATCGGCAGGAACACCAGTGGCGAAGGCGGCTTCCTGGTCCACGCCTGACGCTCAAGTGCGAAAGCTAG
GGGAGCGAACGGG
>OTU_1009
TACGGAGGATGCAAGCGTTATCCGGATTCATTGGGTTTAAAGGGTGCGTAGGCGGAATAATAAGTCAGTGGTGAAAGCCT
GCGGCTTAACCGTAGAATTGCCATTGATACTGTTATTCTTGAGTATAGTTGAAGTAGGCGGAATGTGTAATGTAGCGGTG
AAATGCTTAGATATTACACAGAACACCAATTGCGAAGGCAGCTTACTAAGCTGTTACTGACGCTGAGGCACGAAAGCGTG
GGGAGCAAACAGG
>OTU_1010
TACGGAGGGTGCAAACGTTGCTCGGAATCATTGGGCGTAAAGCgcgcgTAGGCGGCCCAGCAAGTCGGGTGTGAAAGCCC
TCGGCTCAACCGAGGAAGTGCATCCGAAACTACTGAGCTTGAGTACTGGAGAGGGTGACGGAATTCCCGGTGTAGAGGTG
AAATTCGTAGATATCGGGAGGAACACCAGCGGCGAAGGCGGTCACCTGGACAGATACTGACGCTGAGGCGCGAAAGCGTG
GGGAGCAAACAGG
>OTU_1011
TACGTAGGgggCGAGCGTTGTCCGGAGTTACTGGGCGTAAAGCGCCCGCAGGCGGTCCGTCGCGTTTGAGGTAACAGCGC
CCGGCTTCACTGGGCGAGCGTCTCAAaaaCGGGCGGACTTGAGGGCCAGagagGGAGACGGAATTCCGGGTGGAGTGGTG
AAATGCGTAGATATCCGGAGGAACACCGAAGGCGCAGGCAGTCTCCTGGCTGGTACCTGACGCTCATGGGCGAAAGCTAG
GGGAGCGAACGGG
>OTU_1012
GACGTAGGgggCCAGCGTTGTTCGGAATTACTGGGTGTAAAGGGTTCGTAGGCGGTGTGGCAAGTCGGGAGTGAAATCTC
TGGGCTCAACTCAGAGGCTGCTTCCGAAACTGCTGTGCTGGAGTGCGGGAGAGGCGCGTGGAATTGCAGGTGTAGCGGTG
AAATGCGTAGATATCTGCAGGAACACCCGTGGCGAAAGCGGCgcgcTGGACCGTAACTGACGCTGAGGAACGAAAGCTAG
GGGAGCAAACAGG
>OTU_1013
TACGTAGGGAGCGAGCGTTGTCCGGAATTACTGGGTGTAAAGGGAGCGTAGGCGGGATTGCAAGTCAGATGTGAAAGGCG
GAGGCTCAACCTCCGAGCTGCATTTGAAACTGTAGTTCTTGAGTGAAGTAGAGGTAAGCGGAATTCCTGGTGTAGCGGTG
AAATGCGTAGATATCAGGAGGAACACCGGTGGCGAAGGCGGCTTACTGGGCTTTTACTGACGCTGAGGCTCGAAAGCGTG
GGGAGCAAACAGG
>OTU_1014
TACGGAGGGTGCAAGCGTTATCCGGATTTACTGGGTTTAAAGGGTGCGCAGGCGGATATGTAAGTCAGTGGTGAAATCTC
CGGGCTTAACCCGGAAACTGCCGTTGATACTAtatatCTTGAATGCTGTGGAGGTAAGCAGAATATGTCATGTAGCGGTG
AAATGCTTAGATATGACATAGAATACCTATTGCGAAGGCAGCTTACTACGCAGATATTGACGCTCATGCACGAAAGCGTG
GGGATCAAACAGG
>OTU_1015
TACGTAGGTGGCAAGCGTTATCCGGATTTATTGGGTGTAAAGGGCGTGTAGGCGGGAATGCAAGTCAGATGTGAAAACTA
TGGGCTCAACCCATAGCCTGCATTTGAAACTGTATTTCTTGAGTGCTGGAGAGGCAATCGGAATTCCGTgtgtAGCGGTG
AAATGCGTAGATATACGGAGGAACACCAGTGGCGAAGGCGGATTGCTGGACAGTAACTGACGCTGAGGCGCGAAAGCGTG
GGGAGCAAACAGG
>OTU_1016
GACAGAGGAGCCAAGCGTTGTCCGGATTGACTGGGCGTAAAGCGCACGCAGGCGGTCTGGCGCGTGGGGTGTGAAATCTG
GCCGCTTAACGGCCAGGCGCCATCCCATACGGCCGGACTGGAGCCGTGCAGAGGGCGGTGGAATTGCCGGTGTAGTGGTG
AAATGCGTAGAGATCGGCAGGAACACCCAGGgggAAACCAGCCGCCTGGGCACGCGCTGACGCTGAGGTGCGAGAGCGTG
GGGAGCGAACCGG
>OTU_1017
TACGTAGGTTGCAAGCGTTATTCGGATTTACTGGGCGTAAAGCGCACCGAGGTGGCTTCTTAAGTTGGATGTAAAATCTC
CCGGCTTAACTGGGAGGCGCCATTCAATACTGAGGAGCTTGAGGTCAGCAGGGGAAGGTGGAATTCCCGGTGTAGTGGTG
GAATGCGTAGAGATCGGGAGGAACACCAGTGGCGAAAGCGACCTTCTGGGCTGCACCTGACACTCTAGTGCGAAAGCGTG
GGGAGCAAACAGG
>OTU_1018
TACGTAGGgggCGAGCGTTGTCCGAAGTTACTGGGCGTAAAGCgcgcgTAGGCGGgggCGTAAGTGAGAAGTGAAAGGCT
GGGGCTCAACCCCAGCAGGGCTTCTCATACTGCGCTTCTTGAGGGCGGTAGagagaAGTGGAATGGCTGGTGTAGCGGTG
AAATGCGTAGATATCAGTCGGAACACCGGTGGCGAAGGCGGCTTCTTGGGCCGTACCTGACGCTGAGGCGCGAAAGCCAG
GGGAGCGAACGGG
>OTU_1019
TACGGAAGGTGCGAGCGTTAATCGGAATTACTGGGCGTAAAGCgcgcgTAGGCGGCTTGGTAAGTCGGATGTGAAAGCCC
CGGGCTCAACCTGGGAACTGCATTCGATACTGCCGGGCTAGAGTACGAAAGAGGggggTGGAATTCCAGGTGTAGCGGTG
AAATGCGTAGAGATCTGGAGGAACACCGGTGGCGAAGGCGGCCcccTGGTTCGATACTGACGCTGAGGTGCGAAAGCGTG
GGGAGCAAACAGG
>OTU_1020
TACGTAGGCAGCAAGCGTTGTTCGGAATTACTGGGCGTAAAGAGTgtgtAGGCGGTGCCGTAAGTTCGGTGTGAAATCTC
CTGGCTTAACTGGGAGGGTGCGCCGAAGACTGCGGTGCTCGAGGATGGGAGAGGAAAGCGGAATTCCTGGTGTAGCGGTG
AAATGCGTAGATATCAGGAGGAACACCTGCGGTGTAGACGGCTTTCTGGACCACCCCTGACGCTGAGACACGAAAGCGTG
GGTAGCAAACAGG
>OTU_1021
AACGTAGGTGGCGAGCGTTATCCGGATTTACTGGGCGTAAAGCGTGTGCAGGCGGGATGGTAAGTGGTGTATGAAATCTC
CCAGCTTAACTGGGAGGGGTTATGCCAGACTGCCATTCTAGAGTGCGAgagagGAATGTGGAATTCCGGGTGTAGTGGTG
AAATGCGTAGAGATCCGGAGGAACCCCAGAGGCGAAGGCGGCATTCTGGCTCGCAACTGACGCTCAGACACGACAGCATG
GGGAGCGAACGGG
>OTU_1022
TACGGAGGGTGCAAACGTTGCTCGGAATCATTGGGCGTAAAGCGCACGTAGGCGGACCGCTAAGTCGGATGTGAAAGCCC
TCGGCTTAACCGAGGAAGTGCATTCGAAACTGACGGTCTTGAGTATGGAAGAGGGTCGCGGAATTCCCGGTGTAGAGGTG
AAATTCGTAGATATCGGGAGGAACACCAGTGGCGAAGGCGGCGACCTGGGCCAATACTGACGCTGAGGTGCGAAAGCGTG
GGGAGCAAACAGG
>OTU_1023
TACGTAGGGAGCAAGCGTTGTCCGGAATCATTGGGCGTAAAGCgcgcgTAGGTGGCCATTTAAGTCCGCTGTGAAAGTCA
AAGGCTCAACCTTTGAAAGCCGGTGGATACTGGGTGGCTAGAGTACGGAAGAGGCGAGTGGAATTCCTGGTGTAGCGGTG
GAATGCGCAGATATCAGGAGGAACACCAATAGCGAAGGCAGCTCGCTGGGACGTTACTGACACTGAGGCGCGAAAGCGTG
GGGAGCGAACAGG
>OTU_1024
TACAGAGGTCGCAAGCGTTGTTCGGATTTACTGGGCGTAAAGGGCGCGTAGGTGGCTATGCGTGTCGGATGTGAAATCTC
CGGGCTCAACCCGGAAAGTGCGTCCGAAACTACATGGCTGGAGTACGGAAGAGGGAATCGGAATGCAGGGTGTAGCGGTG
AAATGCGTTGATATCCTGCAGAACACCGGAGGCGAAGGCGGATTCCTTGTACGTTACTGACGCTGAGGCGCGAAAGTCGG
gggAGCAAACAGG
>OTU_1025
TACGAAGGGTGCAAGCGTTACTCGGAATTACTGGGCGTAAAGCGTGCGTAGGTGGTTTGTTAAGTCTGCTGTGAAAGCCC
CGGGCTCAACCTGGGAATGGCAGTGGATACTGGCAAGCTAGAGTGCGGTAGAGGGTAGTGGAATTCCCGGTGTAGCGGTG
AAATGCGTAGAGATCGGGAGGAACACCAGTGGCGAAGGCGGCTACCTGGACCAGCACTGACACTCAGGCACGAAAGCGTG
GGGAGCAAACAGG
>OTU_1026
AACGTAGGAGGCGAGCGTTATCCGGATTCACTGGGCGTAAAGCGCGTGCAGGCGGTTTGGTAAGTTGGGCGTGAAAGCTC
CCGGCTCAACTGGGAGAGGTCGTCCAAAACTACCAGACTAGagagCGATAGAGGAAAATGGAATTCCCGGTGTAGTGGTG
AAATGCGTAGATATCGGGAGGAACACCAGTGGCGAAGGCGATTTTCTGGATCGTTTCTGACGCTCAGACGCGAAAGCTAG
GGTAGCAAACGGG
>OTU_1027
TACGTAGGTGGCAAGCGTTATCCGGAATTATTGGGCGTAAAGCgcgcgcAGGTGGTTTCTTAAGTCTGATGTGAAAGCCC
ACGGCTCAACCGTGGAGGGTCATTGGAAACTGGGAGACTTGAGTGCAGAAGAGGAAAGTGGAATTCCATGTGTAGCGGTG
AAATGCGTAGAGATATGGAGGAACACCAGTGGCGAAGGCGACTTTCTGGTCTGTAACTGACACTGAGGCGCGAAAGCGTG
GGGAGCAAACAGG
>OTU_1028
TACGAAGGgggCTAGCGTTGCTCGGATTTACTGGGCGTAAAGGGCGCGTAGGCGGGTGTCTAAGTCAGAGGTGAAAGCCC
AGGGCTCAACCCTGGAATTGCCTTTGATACTGGACATCTTGAGTACGGGAGAGGTGAGTGGAACTCCGAGTGTAGAGGTG
AAATTCGTAGATATTCGGAAGAACACCAGTGGCGAAGGCGACTCACTGGCCCGTTACTGACGCTGAGGCGCGAAAGCGTG
GGGAGCAAACAGG
>OTU_1029
TACAGAGGTCTCAAGCGTTGTTCGGATTCATTGGGCGTAAAGGGTGCGTAGGTGGCgcgcTAAGTCGGGTGTGAAATTTC
GGAGCTCAACTCCGAAACTGCATTCGATACTGGTGTGCTTGAGGACTGGAGAGGAGACTGGAATTCATGGTGTAGCAGTG
AAATGCGTAGAGATCATGAGGAAGACCAGTGGCGAAGGCGGGTCTCTGGACAGTTCCTGACACTGAGGCACGAAGGCCAG
GGGAGCAAACGGG
>OTU_1030
TACGTAGGAGGCGAGCGTTGTCCGGAGTTACTGGGCGTAAAGGGTGCGCAGGCGGCCGGCTAAGTTTGTGGTGAAATCTC
CTGGCTTACCTGGGAGGgggCCACGAAGACTGGTTGGCTTGAGGCTCGGGGAGGGGCGTGGAATTCCGGGTGGAGCGGTG
AAATGCGTAGAGATCCGGAGGAACACCGACGGCGTAAGCAGCGCCCTAAACGAGTCCTGACGCTCAGGCACGAAAGCTGG
gggAGCAAACAGG
>OTU_1031
GACAGAGGGTGCAAACGTTGTTCGGAATTACTGGGCGTAAAGCGCGTGTAGGCGGTCGGGCAAGTCGGATGTGAAAGCCC
AGGGCTCAACCCTGGAAGTGCATTCGATACTGCTTGGCTAGAGTACTGGAGAGGATGGTGGAACTCTCGGTGTAGAGGTG
AAATTCGTAGATATCGAGAAGAACACCGGCGGCGAAGGCGGCCATCTGGACAGATACTGACGCTGAGACGCGAAAGCGTG
GGGAGCAAACAGG
>OTU_1032
TACGGAGGgggCTAGCGTTGTTCGGAATTACTGGGCGTAAAGCGCACGTAGGCGGTTCGGCAAGTCAGAGGTGAAATCCC
CAGGCTCAACCTGGGAATTGCCTTTGATACTGCCGGACTAGAGTCCGGGAGAGGGTAGTGGAATTCCCAGTGTAGAGGTG
AAATTCGTAGATATTGGGAAGAACACCGGTGGCGAAGGCGGCTACCTGGACCGGTTCTGACGCTGAGGTGCGAAAGCGTG
GGGAGCAAACAGG
>OTU_1033
TACGGggggAGCGAGCGTTGTTCGGAATCACTGGGCGTAAAGGGCGCGTAGGCGGTTGGATAAGTCAGGGGTGAAATGCC
AGGGCTTAACCTTGGAATGGCCTTTGATACTGTCCGGCTAGAGGGCGGAAGAGGATAGTGGAATTCCTGGTGTAGCGGTG
AAATGCGTAGATATCAGGAAGAACACCGGTGGCGAAGGCGGCTATCTGGTCCGCTTCTGACGCTGATGCGCGAAAGCCAG
GGGAGCAAACGGG
>OTU_1034
TACGTAGGGTGCAAGCGTTGTCCGGAATTATTGGGCGTAAAGAGCTCGTAGGCGGTTCGTCGCGTCGGCTGTGAAATCCC
GAGGCTCAACCTCGGGTCTGCAGTCGATACGGGCGGACTGGAGTTCGGCAGGGGAGACTGGAATTCCTGGTGTAGCGGTG
AAATGCGCAGATATCAGGAGGAACACCGGTGGCGAAGGCGGGTCTCTGGGCCGATACTGACGCTGAGGAGCGAAAGCGTG
GGGAGCGAACAGG
>OTU_1035
TACGTAAGGGGCAAGCGTTGTTCGGAATTATTGGGCGTAAAGGGTACGTAGGCGGGTTGATAGGCATTATGATAAAGGTC
GCAGCTCAACTGTGGTTCATTATAATGAACCATCAACCTAGAGTTATAGAGGGGAAACTGGAATTCCTGGTGTAAGGGTG
AAATCTGTAGATATCAGGAAGAACACCAGAGGCGAAGGCGAGTTTCTAGCTAATAACTGACGCTGAGGTACGAAAGCGTG
GGGAGCGAACGGG
>OTU_1036
GACAGAGGTGGCTAGCGTTGTTCGGTATCACTGGGCTTAAAGCGTgtgtAGGCGGGAGCGTAAGCATTTTGTGAAATCCc
ccGGCTCAACCGGGGCATTGCTTGATGTACTGCGTTCCTTGAGGCAAGTAGGGGTGCGAGGAACTCTTGGTGGAGCGGTG
GAATGCGTAGATATCAAGAGGAACGCCGGTGGTGAAGACGTCGCACTAGGCTTGTCCTGACGCTGAGACACGAAAGCGTG
GGGAGCGAACGGG
>OTU_1037
TACGTAGGCAGCAAGCGTTGTTCGGAGTTACTGGGCGTAAAGGGTgtgtAGGCGGTTCTTTAAGTTTGGTGTGAAATCTC
CCGGCTCAACCGGGAGGGTGCGCCGAAAACTGAGGGGCTAGAGTGCGGGAGAGGAGAGTGGAATTCCTGGTGTAGCGGTG
AAATGCGTAGATATCAGGAGGAACACCGGTGGTGTAAACGGCTctctGGACCGTAACTGACGCTGAGACACGAAAGCGTG
GGTAGCAAACAGG
>OTU_1038
GACAGAGGTGCCAAGCGTTAGGCGGAATCACTGGGCTTAAAGCGTgtgtAGGCGGACTCGTAAGTGCTTTGTGAAATCCc
ccGGCTCAACCGGGGAACTGCTTGGCATACTGCGAGTCTTGAGCCACCTAGGGGCAACTGGAACGAACGGTGGAGCGGTG
AAATGCGTAGATATCGTTCGGAACGCCGAAGGTGAAAACAGGTTGCTGGgggTGTGCTGACGCTGAGACACGAAAGCCAG
GGGAGCAAACGGG
>OTU_1039
TACGTAGGTGGCGAGCGTTATCCGGATTTACTGGGTGTAAAGGGCGTGTAGGCGGGTCTGCAAGTCGGGTGTGAAATATC
CGGGCTTAACCCGGgggggTCATCCGAAACTGCAGATCTTGAGTACTGGAGAGGATAGTGGAATTCCTAGTGTAGCGGTA
AAATGCGTAGATATTAGGAGGAACACCAGTGGCGAAGGCGGCTATCTGGACAGTAACTGACGCTGAGGCGCGAAAGCGTG
GGGAGCAAACAGG
>OTU_1040
TACGGAAGGTGCAAGCATTAATCGGAATTATTGGGCGTAAAGGGCGCGTAGGCGGATTTGCAAGTCTGATGTGAAATTCC
AAAGCTCAACTTTGGAGCTGCATTAGAAACTGCAAACCTTGAGGAGTGGCGGAGAAAATGGAATTCCACGTGTAGCGGTG
AAATGCGTAGATATGTGGAAGAACACCGGTGGCGAAAGCGGTTTTCTAGCCTTTTCCTGACGCTGAGGCGCGAGAGCAAG
GGGAGCAAACAGG
>OTU_1041
TACGGAGGGTGCAAGCGTTGTCCGGATTTATTGGGTTTAAAGGGTGCGTAGGCGGCCCGTTAAGTCAGCGGTGAAATCCC
GAGGCTCAACCTCGGAACTGCCGTTGATACTGGCGGGCTTGAGTTCGGTCGAGGCGGGCGGAACTGGCGGTGTAGCGGTG
AAATGCATAGATACCGCCAAGAACCCCGATTGCGTAGGCAGCTCGCTGGGCCGAAACTGACGCTGAGGCACGAAAGCGTG
GGGAGCGAACAGG
>OTU_1042
TACAGAGGgggCGAGCGTTATTCGGAATTATTGGGCGTAAAGGGCGCGTAGGCGGCCCGGTAAGTCGAAGGTGAAATCCC
CGAGCTCAACTTGGGAACTGCCTTCGATACTGCCAGGCTTGAGTCCGGGAGGGGAGAGTGGAATTCCCAGTGTAGCGGTG
AAATGCGTAGATATTGGGAGGAACACCGGTGGCGAAGGCGGCTctctGGACCGGTTCTGACGCTGAGGCGCGAAAGCGTG
GGTAGCAAACAGG
>OTU_1043
TACGTAGGgggCGAGCGTTATCCGGAATTATTGGGCGTAAAGGGCACGCAGGCGGTCCTGCACGTGGATGGTGACAGCTC
CTGGCTTAACTGGGAGAGTGCCGTCCAAACGACAGGACTTGAGAGCGAgagagGGAGACGGAACTCCAGGTGGAGCAGTG
AAATGCGTAGAGATCTGGAAGAACACCAACGGCGAAGGCAGTATCCTGGCTCGTCTCTGACGCTCAGGTGCGAAAGCTAG
GGGAGCAAACAGG
>OTU_1044
TACGAAGGTGGCAAGCGTTGTTCGGAATCACTGGGCTTAAAGCGCACGTAGGCGGTCCTGCAAGCATTTTGTGAAATCCC
TCGGCTCAACCGGGGAATCGCTGGATGGACTGCAGGACTTGAGGCAGGTAGGGGTGCGTGGAACTCTAGGTGGAGCGGTG
AAATGCGTAGATATCTAGAGGAACGCCGGAGGCGAAAGCGGCGCACTGGGCCTGTCCTGACGCTGAGGTGCGAAAGCCAG
GGGAGCAAACGGG
>OTU_1045
TACGGAGGGTGCGAGCGTTGTCCGGAATCACTGGGCGTAAAGGGCGCGTAGGCGGCCGGGGAAGCGTGTGGTGAAAGTCC
GGGGCTCAACCCCGGAATGGCCGTGCGGACTCCCGGGCTGGAGCACTGTAGAGGCGGGTGGAACTCCGGGTGTAGCGGTG
GAATGCGTAGAGATCCGGAAGAACACCGGTGGCGAAGGCGGCCCGCTGGGCAGGAGCTGACGCTGAGGCGCGACAGCGTG
GGGAGCAAACAGG
>OTU_1046
TACGTAGGgggCAAGCGTTGTTCGGATTTACTGGGCGTAAAGGGCGCGTAGGCGGCGTGACAAGTCACTTGTGAAATCTC
CGGGCTTAACTCGGAACGGCCAAGTGATACTGTCGTGCTAGAGTACAGAAGGGGCAATCGGAATTCTTGGTGTAGCGGTG
AAATGCGTAGATATCAAGAGGAACACCTGAGGTGAAGACGGGTTGCTGGGCTGATACTGACGCTGAGGCGCGAAAGCTAG
GGTAGCAAACGGG
>OTU_1047
TACGTAGGgggCAAGCGTTGTCCGGATTTACTGGGCGTAAAGCgcgcgTAGGCGGAGCGTTAAGCGTGCCTTGAAAGCCc
ccGGCTCAACCGGGGAAGGTGGGTGCGAACTGGCGCTCTTGAGGGCGATAGAGGggggTGGAATTCCTGGTGTAGCGGTG
AAATGCGTAGAGATCAGGAGGAACACCCGTGGCGAAGGCGGCCcccTGGGTCGGCCCTGACGCTGAGGCGCGAAAGCGTG
GGGAGCGAACGGG
>OTU_1048
TACGTAGGGTGCGAGCGTTGTCCGGAATTATTGGGCGTAAAGGGCTCGTAGGCGGTTTGTCGCGTCGGGAGTGAAAACCA
GGTGCTTAACACCTGGCTTGCTTTCGATACGGGCAGACTAGAGGTATTCAGGGGAGAACGGAATTCCTGGTGTAGCGGTG
AAATGCGCAGATATCAGGAGGAACACCGGTGGCGAAGGCGGTTCTCTGGGAATGACCTGACGCTGAGGAGCGAAAGTGTG
GGGAGCGAACAGG
>OTU_1049
TACGGAGGGTGCAAGCGTTGTTCGGAATTATTGGGCGTAAAGCGCGTGTAGGTGGTCGGGTAAGTCAGATGTGAAAGCCT
TCTGCTTAACAGAAGAAGTGCATTTGAAACTGCTCGGCTAGAGTACGGGAGAGGAGAGTGGAATTCCCGGTGTAGAGGTG
AAATTCGTAGATATCGGGAGGAACACCAGTGGCGAAGGCGGCTctctGGTCCGATACTGACGCTGAGACGCGAAAGCGTG
GGGAGCAAACAGG
>OTU_1050
TACGTAGGAGGCGAGCGTTGTCCGGATTTACTGGGCGTAAAGCgcgcgcAGGCGGCAGTGCAAGTAAGGTGTGAAATCTC
CCTGCTCAACGGGGAGGGTGCACTTTAGACTGCACAGCTCGAGGTCGGTAGAGGggggTGGAATTGCTGGTGTAGCGGTG
AAATGCGTAGAGATCAGCAGGAACACCCGTGGCGAAGGCGGCCcccTGGGCCGTACCTGACGCTGAGGCGCGAAGGCTAG
GGGAGCGAACGGG
>OTU_1051
TACGGAGGGTGCAAGCGTTATCCGGATTCACTGGGTTTAAAGGGTGCGTAGGCGGCAGTCTAAGTCAGTGGTGAAAGCTC
TCGGCTCAACCGGGAAACAGCCAATGAAACTGGGCAGCTTGAATACAGTTGAAGTGAGAGGAATACAACAAGTAGCGGTG
AAATGCTTAGATATGTTGTAGAACACCGATTGCGAAGGCATCTCACTAAAGTGTGATTGACGCTGAGGCACGAAAGCGTG
GGTAGCGAACAGG
>OTU_1052
TACGGAGGGTGCAAACGTTGCTCGGAATCATTGGGCGTAAAGCGCACGTAGGCGGCGGCATAAGCGGGATGTGAAAGCCC
AGGGCTCAACCCTGGAAGTGCATCCCGAACTGTGTCGCTTGAATCTCGGAGGgggACAGAGAATTCCCGGTGTAGAGGTG
AAATTCGTAGATATCGGGAGGAATACCAGTGGCGAAGGCGCTGTCCTGGACGAAGATTGACGCTGAGGTGCGAAAGCGTG
GGGAGCAAACAGG
>OTU_1053
TACGTAGGgggCAAGCGTTATCCGGATTTACTGGGTGTAAAGGGAGCGTAGACGGCATAGCAAGTCTGAAGTGAAAGGCT
GGGGCTCAACCCCGGGACTGCTTTGGAAACTGTTAGGCTGGAGTGCAGGAGAGGTAAGTGGAATTCCTAGTGTAGCGGTG
AAATGCGTAGATATTAGGAGGAACACCAGTGGCGAAGGCGGCTTACTGGACTGTAACTGACGTTGAGGCTCGAAAGCGTG
GGGAGCAAACAGG
>OTU_1054
TACGTAGGCAGCAAGCGTTGTTCGGAGTTACTGGGCGTAAAGGGTgtgtAGGCGGCCTGTTAAGTTTGGTGTGAAATCTC
CCGGCTCAACCGGGAGGGTGCGCCGAAAACTGGCGGGCTCGAGTGCGGGATGGGAGAGTGGAATTCCTGGTGTAGCGGTG
AAATGCGTAGATATCAGGAGGAACACCGGTGGTGTAGACGGCTctctGGACCGTAACTGACGCTGAGACACGAAAGCGTG
GGTAGCAAACAGG
>OTU_1055
TACGGAGGGTGCAAGCGTTGTCCGGATTCACTGGGTGTAAAGGGCGTGTAGGCGGGAGAATGTGTCAGAAGTGAAATCGc
gcgGCTTAACCGTGTCAATTGCTTCTGAAACTGTTCTTCTTGAATGCAGGAGAGGCAGATGGAATTCCAGGTGTAGCGGT
GGAATGCGTAGATATCTGGAAGAACACCGGTGGCGAAGGCGGTCTGCTGGCCTGTGATTGACGCTGAGGCGCGAAAGTGT
GGGGAGCAAACAGG
>OTU_1056
TACGGAGGGTGCGAGCGTTGTCCGGAATCACTGGGCGTAAAGGGCGCGTAGGCGGCATGCCAAGCGTGTGGTGAAAGCCC
GGGGCTCAACCCCGGGTCGGCCGTGCGGACTGGCGTGCTCGAGCACTGTAGGGGCGGGTGGAATTCCGGGTGTAGCGGTG
GAATGCGTAGAGATCCGGAAGAACACCGGTGGCGAAGGCGGCCCGCTGGGCAGGAAGGCACCGTGAGGTGTCGGCTGACG
CTGAGGCGCGACAGCGTGGGGAGCAAACAGG
>OTU_1057
TACAGAGGGTGCAAGCGTTGTTCGGAATTACTGGGCGTAAAGCGCGTGTAGGTGGCGATGTAAGTCGGGTGTGAAATCCC
TTGGCTCAACCAAGGAAGTGCACTCGATACTGTGTCGCTTGAGTACTGGAGGGGATGGCGGAATTCCCGGTGTAGAGGTG
AAATTCGTAGATATCGGGAGGAACACCTGTGGCGAAGGCGGCCATCTGGACAGTCACTGACACTGAGACGCGAAAGCGTG
GGTAGCAAACAGG
>OTU_1058
GACGGAGGGCGCAAGCGTTGTTCGGAATTACTGGGCGTAAAGCGCGGGCAGGTGGTCTGTTAAGTCGTTTGTGAAAATCC
GGGGCTCAACCCCGGAAATGCGTACGATACTGGCAGACTGGAGATCGGTAGAGGCTAGCGGAATTCCAGGTGTAGCGGTG
GAATGCGTAGATATCTGGAAGAACACCTGTGGCGAAGGCGGCTAGCTGGGCCGAGTCTGACACTCATCCGCGAAAGCGTG
GGGAGCAAACAGG
>OTU_1059
TACAGAGGTCTCGAGCGTTGTTCGGATTCATTGGGCGTAAAGGGTGCGTAGGTGGCAGGGTAAGTCTGGTGTGAAATCCC
GGAGCTCAACTCCGGAACTGCACTGGATACTGCTTTGCTAGAGTACTGGAGAGGAGATTGGAATTTACGGTGTAGCAGTG
AAATGCGTAGATATCGTAAGGAAGACCAGTGGCGAAGGCGAATCTCTGGACAGTTACTGACACTGAGGCACGAAGGCCAG
GGGAGCAAACGGG
>OTU_1060
CACGGggggAGCAAGCGTTGTTCGGAATCACTGGGCGTAAAGGGCGTGTAGGCGGTCAGGTAAGTGGGATGTGAAATCCC
TCGGCTCACCCGAGGATCGTCATCCCAAACTGCCTGGCTTGAGTATGGGAGAGGACAGGGGAATTCCTGGTGTAGCGGTG
AAATGCGTAGATATCAGGAGGAACACCGGTGGCGAAGGCGCCTGTCTGGCCCAATACTGACGCTGAGGCGCGAAAGCTAG
GGGAGCAAACGGG
>OTU_1061
TACGGAGGGTGCGAGCGTTGTCCGGAATCACTGGGCGTAAAGGGCGCGTAGGCGGCTCGTTAAGTGGTTGGTGAAATCCC
GGGGCTCAACTCCGGGGCTGCCGGTCAGACTGGCGGGCTCGAGCGCGGTAGAGGCGGATGGAATTCCCGGTGTAGCGGTG
GAATGCGTAGAGATCGGGAAGAATACCGGTGGCGAAGGCGTTCCGCTGGGCCGTTGCTGACGCTGAGGCGCGACAGCGTG
GGGAGCAAACAGG
>OTU_1062
TACGTAGGGTGCGAGCGTTGTCCGGATTTATTGGGCGTAAAGGGCTCGTAGGTGGTTGATCGCGTCGGAAGTGTAATCTT
GGGGCTTAACCCTGAGCGTGCTTTCGATACGGGTTGACTTGAGGAAGGTAGGGGAGAATGGAATTCCTGGTGGAGCGGTG
GAATGCGCAGATATCAGGAGGAACACCAGTGGCGAAGGCGGTTCTCTGGGCCTTTCCTGACGCTGAGGAGCGAAAGCGTG
GGGAGCGAACAGG
>OTU_1063
TACGTAGGGAGCGAGCGTTATCCGGATTTACTGGGTGTAAAGGGCGTGTAGGCGGGGAAGCAAGTCAGATGTGAAAACCA
GTGGCTCAACCACTGGCCTGCATTTGAAACTGTTtttCTTGAGTGATGGAGAGGCAGGCGGAATTCCGTgtgtAGCGGTG
AAATGCGTAGATATACGGAGGAACACCAGTGGCGAAGGCGGCCTGCTGGACATTAACTGACGCTGAGGCGCGAAAGCGTG
GGGAGCAAACAGG
>OTU_1064
TACGGAGGATCCAAGCGTTATCCGGATTTATTGGGTTTAAAGGGTGCGTAGGTGGAAGAGTAAGTCAGAGGTGAAAGCTA
GCAGCTTAACTGTTAAATTGCCTTTGATACTGCTTTTCTTGAGTATAGTTGGCGTTGGCGGAATGTGACATGTAGCGGTG
AAATGCGTAGATATGTCACAGAACACCGATCGCGAAGGCAGCTAACGAAACTATCACTGACACTGATGCACGAAAGCGTG
GGGAGCAAACAGG
>OTU_1065
TACGTAGGTGGCGAGCGTTGTCCGGAATCATTGGGCGTAAAGAGCGCGTAGGTGGCTTGTCAGGTCTGATGTGAAATCCT
GGGGCTCAACTCCAGAACTGCATCGGAAACCGGCTTGCTAGAGTCTGGGAGAGGAGAGTGGAATTCCTGGTGTAGCGGTG
AAATGCGTAGATATCAGGAGGAACACCGGTAGCGAAGGCGGCTctctGGAACAGTACTGACGCTGAGGCGCGAAAGCTAG
GGGAGCGAACAGG
>OTU_1066
TACAGAGGCCTCGAGCGTTAGGCGGAATCACTGGGCTTAAAGCGTgtgtAGGCGGACTTCTAAGTACCTTGTGAAATCCC
ACGGCTCACCCGTGGAACTGCTCGGTATACTGGTTGTCTTGAGCCATCTAGGGGCGAGCGGAACAAATGGTGGAGCGGTG
AAATGCGTAGATATCATTTGGAACGCCAATGGTGAAAACAGCTCGCTGGGGATGTGCTGACGCTGAGACACGAAAGCCAG
GGGAGCGAACGGG
>OTU_1067
TACGTAGGGTGCAAGCGTTGTCCGGAATTATTGGGCGTAAAGAGCTCGTAGGCGGTTTGTTGCGTCGGCTGTGAAATCCC
GAGGCTCAACCTCGGGTCTGCAGTCGATACGAGCAAACTAGAGTGTTGCAGGGGAGACTGGAATTCCTGGTGTAGCGGTG
AAATGCGCAGATATCAGGAGGAACACCGGTGGCGAAGGCGGGTCTCTGGGCAACAACTGACGCTGAGGAGCGAAAGCGTG
GGGAGCGAACAGG
>OTU_1068
GACGGAGGGCGCAAGCGTTGTTCGGAATTACTGGGCGTAAAGCgcgcgcgGGCGGATGGACAAGTCGGGAGTGAAAGACC
GGGGCTCAACTCCGGACCCGCTTTCGAGACTGTTCGTCTAGGGACCGGTAGGGGCGGGTGGAATTCCCGGTGTAGCGGTG
GAATGCGTAGATATCGGGAAGAACACCGGTGGCGAAGGCGGCCCGCTGGGCCGGATCCGACGCTGAGGCGCGAAAGCGTG
GGGAGCAAACAGG
>OTU_1069
TACGTAGGGTGCGAGCGTTAATCGGAATTACTGGGCGTAAAGCGTGCGCAGGCGGATATTTAAGTCAGATGTGAAATCCC
CGGGCTTAACCTGGGAATGGCATTTGAAACTGGATGTCTAGAGTGTGGCAGAGGggggTGGAATTCCACGTGTAGCAGTG
AAATGCGTAGAGATGTGGAGGAACACCGATGGCGAAGGCAGCCcccTGGGCTAACACTGACGCTCATGCACGAAAGCGTG
GGGAGCAAACAGG
>OTU_1070
GACGGggggTCCTAGCGTTGTTCGGAATCACTGGGCGTAAAGCGCATGTAGGTGGCTTTTCAAGTCGGGTGTGAAATCCC
ATGGCTCAACCATGGAATTGCATTCGAAACTGAAGAGCTTGAGTACGAgagagGGTGGTGGAATTCCTGGTGTAGTGGTG
AAATACGTAGATATCAGGAGGAATACCGGAGGCGAAGGCGGCCACCTGGCTCGCTACTGACACTTAGATGCGAAAGCGTG
GGGATCAAACAGG
>OTU_1071
TACGAGGGGTGCAAGCGTTGTTCGGAATCACTGGGCGTAAAGGGAGCGCAGGCGGAGATGCAAGCAGTCTGTACAATACC
GGGGCCCAACCCCGGACCTGCAGACTGGACTGTTTCTCTTGGATAGTTCAGGGGCAAGCGGAATTCCTGGTGTAGCGGTG
GAATGCGTAGAGATCAGGAAGAACACCGATGGCGAAGGCAGCTTGCTGGGGACTTATCGACGCTCATGCTCGAAAGTGCG
GGTAGCAAACAGG
>OTU_1072
GACGTAGGgggCAAGCGTTGTCCGGAATTACTGGGCGTAAAGCGCGTGTAGGCGGTTTGGTCAGTCCCGTGTGAAAGCCT
CCGGCTCAACTGGAGGATGCCGCGGGATACTGCCGGACTCGAGGACAGGAGAGGGAAGTGGAATTCCCGGTGTAGCGGTG
AAATGCGTAGATATCGGGAGGAACGCCAGTGGCGAAGGCGGCTTCCTGGCCTGTTCCTGACGCTGAGACGCGAAAGCTGG
gggAGCGAACGGG
>OTU_1073
TACGTAGGgggCAAGCGTTGTTCGGAATTACTGGGCGTAAAGGGCGCGTAGGCGGCACAGCAAGTCGGGAGTGAAAGCCC
GGGGCTCAACCCCGGAATGGCTTTCGAAACTGCTGAGCTAGAGTACAGAAGGGGCAACCGGAATTCCCAGTGTAGCGGTG
AAATGCGTAGATATTGGGAAGAACACCTGAGGCGAAGGCGGGTTGCTGGGCTGATACTGACGCTGAGGCGCGAAAGCCAG
GGGAGCAAACGGG
>OTU_1074
TACGGAGGGTGCAAGCGTTATCCGGATTCACTGGGTTTAAAGGGAGCGCAGGCGGACTTGTAAGTCAGTGGTGAAATACC
TGAGCTTAACTCGGGAACTGCCATTGATACTATAGGTCTTGAATGTTGTTGAGGTTTGCGGAATGGGTCATGTAGCGGTG
AAATGCATAGATATGACCCGGAACACCTATTGCGAAGGCAGCAGGCTAAACAAATATTGACGCTGAGGCTCGAAAGCGTG
GGGATCAAACAGG
>OTU_1075
TACGGggggTGCAAGCGTTGTTCGGAATCATTGGGCGTAAAGCgcgcgcAGGCGGCTTGGTAAGTCAGATGTGAAATCCC
TGGGCTTAACCCAGGAAGTGCATTTGATACTGCCTCGCTAGAGTACGGGAGAGGAAAGTGGAATTCCTGGTGTAGAGGTG
AAATTCGTAGATATCAGGAGGAACACCGGTGGCGAAGGCGACTTTCTGGCCCGATACTGACGCTCAGGCGCGAAAGCGTG
GGGAGCAAACAGG
>OTU_1076
TACGAAGGgggCTAGCGTTGTTCGGAATTACTGGGCGTAAAGCGCACGTAGGCGGTCGGCATAGTCAGGTGTGAAAGCCC
CGGGCTCAACCCGGGAACTGCACTTGATACTGGCTGGCTAGAGTTCGGGAGAGGAGAGTGGAATTCCCAGTGTAGAGGTG
AAATTCGTAGATATTGGGAAGAACACCAGTGGCGAAGGCGGCTctctGGTCCGAAACTGACGCTGAGGTGCGAAAGCGTG
GGGAGCAAACAGG
>OTU_1077
TACGTAGGGAGCAAGCGTTGTTCGGATTTACTGGGCGTAAAGGGCGCGTAGGCGGCAAATCAAGTCAGCTGTGAAATCTC
TGAGCTTAACTCAGAACGGTCAGCTGATACTGCTTTGCTAGAGTGCGGAAGGGGCAATCGGAATTCTTGGTGTAGCGGTG
AAATGCGTAGATATCAAGAGGAACACCTGAGGTGAAGACGGGTTGCTGGGCCGACACTGACGCTGAGTGCGCGAAAGCCA
GGGGAGCAAACGGG
>OTU_1078
TACATGGGGTGCAAACGTTGCTCGGAATTATTGGGCGTAAAGCgcgcgTAGGCGGTCGCTTAAGTCGGATGTGAAATCCC
TCGGCTTAACTGAGGAAGTGCATCCGAGACTGAGCGGCTAGAGTACGAAAGAGGGTCGCGGAATTCCCGGTGTAGAGGTG
AAATTCGTAGATATCGGGAGGAACACCGGCGGCGAAGGCGGCGACCTGGTTCGAGACTGACGCTGAGGCGCGAAAGCGTG
GGGAGCAAACAGG
>OTU_1079
TACGGAGGGTGCAAGCGTTAATCGGAATTACTGGGCGTAAAGCGCACGCAGGCGGTTGGATAAGTTAGATGTGAAAGCCC
CGGGCTCAACCTGGGAATTGCATTTAAAACTGTCCGGCTAGAGTCTTGTAGAGGggggTAGAATTCCAGGTGTAGCGGTG
AAATGCGTAGAGATCTGGAGGAATACCGGTGGCGAAGGCGGCCcccTGGACAAAGACTGACGCTCAGGTGCGAAAGCGTG
GGGAGCAAACAGG
>OTU_1080
TACGGAGGGTGCAAGCGTTATCCGGATTCACTGGGTTTAAAGGGTGCGTAGGTGGGTTGGTAAGTCCGTGGTGAAATCTC
CGAGCTTAACTCGGAAACTGCCGTGGATACTATCAATCTTGAATGCTGTGGAGGTAAGCGGAATATGTCATGTAGCGGTG
AAATGCTTAGATATGACATAGAACACCGATAGCGGAGGCAGCTTGCTACACAGTAATTGACACTGAGGCACGAAAGCGTG
GGGATCAAACAGG
>OTU_1081
GACGTAGGgggCGAGCGTTGTCCGGATTCATTGGGCGTAAAGAGCGCGTAGGCGGCCCGGAAAGTGGGGTGTGAAAACCC
GAGGCTCAACCTCGGGCGTGCACTCCAAACTCCCGGGCTCGAGGCAGGTAGGGGAGATCGGAATTCCTGGTGTAGCGGTG
AAATGCGCAGATATCAGGAGGAACACCGGTGGCGAAGGCGGATCTCTGGGCCTGTTCTGACGCTGAGGCGCGAAAGCTAG
GGGAGCGAACAGG
>OTU_1082
TACAGAGGTGGCAAGCGTTGTTCGGAATTACTGGGCGTAAAGGGCGCGTAGGCGGCCTTCTAAGTCGGACGTGAAAGCCC
CAGGCTTAACCTGGGAACTGCGTCCGATACTGGGAGGCTTGGATTCGGGAGAGGGATGTGGAATTCCAGGTGTAGCGGTG
AAATGCGTAGATATCTGGAGGAACACCGGTGGCGAAGGCGGCATCCTGGACCGACATCGACGCTGAGGCGCGAAAGCTAG
GGGAGCAAACGGG
>OTU_1083
TACGTAGGgggCGAGCGTTGTCCGGAATCACTGGGCGTAAAGGGCGCGTAGGCGGTTTAATAAGTCAGTGGTGAAAACTG
AGGGCTCAACCCTCAGCCTGCCACTGATACTGTTAGACTTGAGTATGGAAGAGGAGAATGGAATTCCTAGTGTAGCGGTG
AAATGCGTAGATATTAGGAGGAACACCAGTGGCGAAGGCGATTCTCTGGGCCAAGACTGACGCTGAGGCGCGAAAGCGTG
GGGAGCAAACAGG
>OTU_1084
TACGGAGGTGGCAAGCGTTGTTCGGAATTACTGGGCGTAAAGGGCGCGTAGGCGGTTGGGCAAGTCAGATGTGAAAGCCC
CGAGCTTAACTCGGGAACTGCATCTGAAACTGCTTTACTTGAGTCCTGGATGGGGTAGTGGAATTCCCAGTGTAGCGGTG
AAATGCGTAGATATTGGGAGGAACACCTGCGGCGAAGGCGGCTACCTGGACAGTGACTGACGCTGAGGCGCGAAAGCTAG
GGGAGCGAACGGG
>OTU_1085
TACGTATGGAGCAAGCGTTATCCGGATTTACTGGGTGTAAAGGGAGCGTAGACGGCTTGGCAAGTCTGATGTGAAAGGCC
GGGGCTCAACCCCGGGACTGCATTGGAAACTGTCAGGCTAGAGTGCCGGAGAGGTAAGCGGAATTCCTAGTGTAGCGGTG
AAATGCGTAGATATTAGGAGGAACACCAGTGGCGAAGGCGGCTTACTGGACGGTAACTGACGTTGAGGCTCGAAAGCGTG
GGGAGCAAACAGG
>OTU_1086
GACGGAGGGTGCAAGCGTTATTCGGAATCATTGGGCGTAAAGAGCGTGTAGGCGGCCGGTTAAGTCAGGTGTGAAAGCCC
GGGGCTCAACCCTGGAAGTGCACTTGAAACTGGTCGGCTTGAGTTCGGGAGAGGGTAGCGGAATTCCTGGTGTAGAGGTG
AAATTCGTAGATATCAGGAGGAACATCGGTGGCGAAGGCGGCTACCTGGACCGAAACTGACGCTGAGACGCGAAAGCGTG
GGGAGCAAACAGG
>OTU_1087
GACAGAGGGTGCAAACGTTGTTCGGAATCACTGGGCGTAAAGCGCGTGTAGGCGGCTGCGCAAGTCGGGCGTGAAATCCC
GTGGCTCAACCACGGAAGTGCACCCGAAACTGCGTAGCTGGAGTCTCGGAGAGGAAGGTGGAATGCTTGGTGTAGAGGTG
AAATTCGTAGATATCAAGCGGAACACCGGTGGCGAAGGCGGCCTTCTGGACGATGACTGACGCTGAGACGCGAAAGCGTG
GGGAGCAAACAGG
>OTU_1088
TACGTAGGgggCGAGCGTTGTCCGAAGTTACTGGGCGTAAAGGGCGCGTAGGCGGgggCCAAAGTCTGCTGTGAAAGCCC
GGGGCTCAACTCCGGTTGGTCGGTAGATACTTGGTCTCTTGAAGCTGCTAGGGGCAGATGGAATTACCGGTGTAGCGGTG
AAATGCGTAGATATCGGTAGGAACACCTGTGGCGAAGGCGGTCTGCTGGGGCAGTCTTGACGCTGAGGCGCGAAAGCTGG
gggAGCGAACGGG
>OTU_1089
TACGTAGGgggCAAGCGTTACCCGGATTTACTGGGCGTAAAGCGCGTGTAGGCGGCTGGTCAAGTGTGATGTGAAATCCC
ACGGCTTAACCGTGGAACTGCATTGCAAACTGGCCTGGCTAGAGTGCAGGAGAGGGAAGTGGAATTCCGGGTGTAGCGGT
GAAATGCGTAGATATCCGGAGGAACACCAGTGGCGAAGGCGGCTTCCTGGCCTGCAACTGACGCTGAGACGCGAAAGCGT
GGGGAGCGAACCGG
>OTU_1090
TACGGggggTGCGAGCGTTGTCCGGATTCACTGGGCGTAAAGGGCGCGTAGGCGGCCGGGTCAGTCGGGCCTGTAAGTGC
GGGGCTCAACCCCGTGATGGGCTCGGGACGGCCCGGCTGGGGCGCGGTCGAGGGAGACGGAATGCCGGGTGTAGTGGTGA
AATGCGTAGAGATCCGGCGGAACACCGGTGGTGAAGACGGTCTCCTGGGCCGAGGGCCGACGCTGATGCGCGAGAGCGTG
GGGAGCGAACCGG
>OTU_1091
TACGTAGGGAGCAAGCGTTGTTCGGATTTACTGGGCGTAAAGGGCGCGTAGGCGGCATATTAAGTCATCTGTGAAATCTC
CGGGCTTAACTCGGAACTGTCAGCTGATACTGATGTGCTAGAGTGCGGAAGGGGCAATCGGAATTCTCGGTGTAGCGGTG
AAATGCGTAGATATCGAGAGGAACACCTGAGGTGAAGACGGGTTGCTGGGCCGACACTGACGCTGAGTGCGCGAAAGCCA
GGGGAGCAAACGGG
>OTU_1092
TACCAGCACCCCGAGTGGTCGGGACGATTATTGGGCCTAAAGCATCCGTAGCCGGTTGTGCAAGTCCTCCGTTAAATCCA
GCCGCTCAACGGATGGGCTGCGGAGGATACTACAGGACTAGGAGGCGGGAGAGGCAAGCGGTACTTAGTGGGTAGGGGTA
AAATCCTTTGATCCATTGAAGACCACCAGTGGCGAAGGCGGCTTGCCAGAACGCGCTCGACGGTGAGGGATGAAAGCTGG
gggAGCAAACCGG
>OTU_1093
GACGGAGGGCGCAAGCGTTGTTCGGAATTACTGGGCGTAAAGCGCGGGCAGGTGGTCCGTTAAGTCGTCTGTGAAAATCC
GGGGCTCAACCCCGTGAAATGCAGGCGATACTGGCGGGCTGGAGATCGGTAGAGGCTAGCGGAATTCCTGGTGTAGCGGT
GGAATGCGTAGATATCAGGAAGAACACCCGTGGCGAAGGCGGCTAGCTGGGCCGAGTCTGACACTCATCCGCGAAAGCGT
GGGGAGCAAACAGG
>OTU_1094
TACGGAGGGTGCAAGCGTTGTTCGGAATTACTGGGCGTAAAGAGCGTGTAGGCGGCTGATCAAGTCGGGTGTGAAAGCCC
GGGGCTTACCcccGGAAGTGCGCTCGAAACTGGTCAGCTAGAGTATGGGAGAGGGAAGTGGAATTCCTGGTGTAGCGGTG
AAATGCGTAGATATCAGGAGGAACACCGGCGGCGAAGGCGGCTTCCTGGACCAATACTGACGCTGAGACGCGAAAGCGTG
GGGAGCAAACAGG
>OTU_1095
TACGAAGGgggCTAGCGTTGTTCGGAATCACTGGGCGTAAAGCGCACGTAGGCGGATGTGCCAGTCAGGGGTGAAATCCC
GGAGCTCAACTTCGGAACTGCCTCTGATACAGCACGTCTTGAGTCCGGAAGAGGTGGGTGGAATTCCTAGTGTAGAGGTG
AAATTCGTAGATATTAGGAAGAACACCGGTGGCGAAGGCGGCCCACTGGTCCGGTACTGACGCTGAGGTGCGAAAGCGTG
GGGAGCAAACAGG
>OTU_1096
TACATGTGGGGCAAGCGTTGTTCGGAATTACTGGGCATAAAGGGTGCGTAGGTGGTTTGTTAAGTCAGGGGTGAAATCCC
GCGGCCCAACCGTGGAACTGCCTTTGATACTGGCGAACTTGAGTGCGTGAGGGGTAGGgggAACGAGCAGTGTAGCGGTG
AAATGCGTAGATATTGCTCGGAAGGCCAGAGCCGAAGGGGCCCTACTGGTGCGCAACTGACACTGAGGCACGAAAGCGTG
GGGAGCAAACAGG
>OTU_1097
TACGTAGGTGGCAAGCGTTGTCCGGATTTATTGGGTTTAAAGGGTGCGTAGGCGGTCGTATAAGTCAGTGCTGAAATATC
CCGGCTTAACCGGGAGGGTGGCATTGATACTGTATGACTTGAGTAAAGTTGAGGTTGGCGGAATTGACGGTGTAGCGGTG
AAATGCTTAGATATCGTCAAGAACACCTATTGCGAAGGCAGCTAACTAAACTTTAACTGACGCTGAGGCACGAAAGTGTG
GGGATCAAACAGG
>OTU_1098
GACGAGGGGTCCTAGCGTTGTTCGGAATCATTGGGCGTAAAGCGCATGTAGGCGGCTCATCAAGTCAGGTGTGAAATCCC
ACGGCTTAACCGTGGAACTGCATTTGATACTGTTGAGCTTGAATATGGGAGAGGATGGCGGAATTCCTGGTGTAGTGGTG
AAATACGTAGATATCAGGAGGAACACCGGTGGCGAAGGCGGCCATCTGGCCCAATATTGACGCTGAGATGCGAAAGCGTG
GGGATCAAACAGG
>OTU_1099
GACAGAGGGTGCAAACGTTGTTCGGAATTACTGGGCGTAAAGCGCGTGTAGGCGGCTTGGCAAGTCGGGTGTGAAAGCCC
CGGGCTCAACCTGGGAAGTGCACTCGAAACTGCCTCGCTTGAGTACTGGAGAGGGAAGCGGAATTCTCGGTGTAGAGGTG
AAATTCGTAGATATCGAGAGGAACATCGGTGGCGAAGGCGGCTTCCTGGACAGTTACTGACGCTGAGACGCGAAAGCGTG
GGGAGCAAACAGG
>OTU_1100
TACGTAGGACCCAAGCGTTATCCGGATTGACTGGGCGTAAAGAGTTGCGTAGGTGGTTTGTTAAGCGAATAGTGAAATCT
TGTGGCTCAACCATAAGGCTATTATTTGAACTGATAAACTCGAGAGTAGGAGAGGCATCTGGAATTtttAGTGTAGGGGT
AAAATCCGTAGATACTAGAAGGAACACCAATGGCGTAGGCAGGATGCTGGCCTATTTCTGACACTAAGGCACGAAAGCGT
GGGGAGCGAACCGG
>OTU_1101
TACGTAGGGTGCAAGCGTTAATCGGAATTACTGGGCGTAAAGCGTGCGCAGGCGGTTTGACAAGAAGGATGTGAAATCCC
CGAGCTTAACTTGGGAATGGCATTCTTAACTGTCAGGCTAGAGTATGTCAGAGGggggTAGAATTCCACGTGTAGCAGTG
AAATGCGTAGATATGTGGAGGAATACCGATGGCGAAGGCAGCCcccTGGGATAATACTGACGCTCATGCACGAAAGCGTG
GGGAGCAAACAGG
>OTU_1102
TACAGAGGTCCCAAGCGTTGTTCGGATTCACTGGGCGTAAAGGGTGCGTAGGCGGTCGGGTAAGTCTGATGTGAAATCTC
ACAGCTTAACTGTGAAACTGCATTGGATACTATTCGGCTTGAGAGTTGGAGGggggACTGGAATTCTTGGTGTAGCAGTG
AAATGCGTAGATATCAAGAGGAACACCAGTGGCGAAGGCGAGTCCCTGGACAACTTCTGACGCTGAGGCACGAAAGCTAG
GGGAGCAAACAGG
>OTU_1103
TACGGAGGGTGCGAGCGTTATTCGGAATTACTGGGCGTAAAGCGCGTGCAGGCGGAAGGAGCAGTCTGATGTGAAAGCCC
GGGGCTTAACCCCGGAAGAGCATTGGAAACCATCCTTCTTGAGTGCTGGAGAGGAAGGgggAATTCCCGGTGTAGAGGTG
AAATTCGTAGAGATCGGGAGGAATACCAGTGGCGAAGGCGCCCTTCTGGACAGTCAAACTGACGCTGAGACGCGAAAGCG
TGGGGAGCAAACAGG
>OTU_1104
TACGTAGGGTGCGAGCGTTGTCCGGAATTATTGGGCGTAAAGAGCTCGTAGGCGGTTTGTCGCGTCGACTGTGAAAACCT
GGGGCTCAACTCTGGGCTTGCAGTCGATACGGGCAGACTTGAGTTCGGTAGGGGAGACTGGAATTCCTGGTGTAGCGGTG
AAATGCGCAGATATCAGGAGGAACACCGGTGGCGAAGGCGGGTCTCTGGGCCGATACTGACGCTGAGGAGCGAAAGCGTG
GGGAGCGAACAGG
>OTU_1105
GACAGAGGGCGCGAGCGTTGTTCGGAATCATTGGGCGTAAAGCgcgcgcAGGCGGGTCCGCAAGTCGGGAGTGAAATACC
GGGGCTCAACCCCGGGGCGGCTCCCGAAACTGCGGGTCTGGGGACCGGTAGAGGCCGGTGGAATTCCCGGTGTAGCGGTG
GAATGCGTAGAGATCGGGAAGAACACCCGTGGCGAAGGCGGCCGGCTGGGCCGGATCCGACGCTGAGGCGCGAAAGCGTG
GGGAGCAAACAGG
>OTU_1106
TACGGAGGGTGCAAGCGTTAATCGGAATTACTGGGCGTAAAGCGTGCGTAGGCGGTTATTTAAGTCAGATGTGAAAGCCC
TGGGCTTAACCTGGGAACTGCATTTGAGACTGGATAGCTAGAGTTGAGTAGAGGTAAGTGGAATTTCAGGTGTAGCGGTG
AAATGCGTAGAGATCTGAAGGAACACCAGTGGCGAAGGCGACTTACTGGACTCAAACTGACGCTGAGGTACGAAAGCGTG
GGTAGCAAACAGG
>OTU_1107
TACAGAGGGTGCGAGCGTTGTCCGGAATCACTGGGCGTAAAGGGCGCGTAGGCGGCCCCTTAAGCGTGCGGTGAAAGCTC
GGGGCTCAACCCCGAGTCGGCCGTGCGAACTGGggggCTTGAGCACGGTAGAGGCCAATGGAATTCCGGGTGTAGCGGTG
GAATGCGTAGAGATCCGGAAGAACACCGGTGGCGAAGGCGGTTGGCTGGGCCGTAGCTGACGCTGATGCGCGACAGCGTG
GGGAGCAAACAGG
>OTU_1108
TACAGAGGTCCCAAGCGTTGTTCGGATTCACTGGGCGTAAAGGGTGCGTAGGTGGTTAGGTAAGTCCGATGTGAAATCTC
CAGGCTCAACCTGGAAATGGCATTGGATACTATCTAGCTTGAGGAGTGGAGGggggACTGGAATTCTCGGTGTAGCAGTG
AAATGCGTAGATATCGAGAGGAACACCAGTGGCGAAGGCGAGTCCCTGGACACTTCCTGACACTGAGGCACGAAAGCTAG
GGGAGCAAACAGG
>OTU_1109
TACAGAGGGTGCAAGCGTTAATCGGAGTTACTGGGCGTAAAGGGCGCGTAGGCGGTTATTTAAGTGAGATGTGAAATCCC
TGGGCTTAACCTAGGAACTGCATCTCATACTGGATAACTGGAGTATTGTAGAGGGTAGTGGAATTTCCGGTGTAGCGGTG
AAATGCGTAGAGATCGGAAGGAACACCAGTGGCGAAGGCGACTACCTGGACAAATACTGACGCTGAGGCGCGAGAGCGTG
GGGAGCAAACAGG
>OTU_1110
CACGTAGGAGGCAAGCGTTATCCGGATTTACTGGGCGTAAAGCGCGTGCAGGTGGTTCGGTAAGTTGGATGTGAAAGCTC
CTGGCTCAACTGGGAGAGGTCGTTCAATACTACCGGGCTTGAGAATAGTAGAGGAAGATGGAATTCCCGGTGTAGTGGTG
AAATGCGTAGATATCGGGAGGAACACCAGTGGCGAAAGCGGTCTTCTGGACTATTTCTGACACTCAGACGCGAAAGCTAG
GGTAGCAAACGGG
>OTU_1111
TACGTAGGATGCAAGCGTTATCCGGATTTACTGGGTGTAAAGGGAGCGCAGGCGGGACTGCAAGTTGGATGTGAAATACC
GTGGCTTAACCACGGAACTGCATCCAAAACTGTAGTTCTTGAGTGAAGTAGAGGCAAGCGGAATTCCGAGTGTAGCGGTG
AAATGCGTAGATATTCGGAGGAACACCAGTGGCGAAGGCGGCTTGCTGGGCTTTAACTGACGCTGAGGCTCGAAAGTGTG
GGGAGCAAACAGG
>OTU_1112
TACGGAAGGTCCGAGCGTTATCCGGATTTATTGGGTTTAAAGGGAGCGCAGGCGGAGATGTAAGCCAGCCGTCAAATCGT
GGAGCTCAACTCCATCCAGCGGTTGGAACTGCATCCCTTGAGTGCGGGAGAGGAAGGTGGAATTCGTGGTGTAGCGGTGA
AATGCATAGATATCACGAAGAACTCCGATTGCGAAGGCAGCCTTCTGGTCCGTCACTGACGCTCATGCTCGAAGGTGCGG
GTATCAAACAGG
>OTU_1113
TACGTAGGAGGCGAGCGTTGTCCGGAATTACTGGGCGTAAAGAGCGCGTAGGCGGCGCTGTACGACGCGTGTGAAAGCCc
ccGGCTCAACTGGGGAGGGTCGcgcgTAACGGCAGCGCTCATGAGTGCAGGAGAGGGACGTGGAACTCCGGGAGTAGCGG
TGAAATGCGTAGAGACCCGGAGGAACACCAGTGGCGAAGGCGGCGTCCTGGCCTGTAACTGACGCTGTGGCGCGAAAGCT
AGGGGAGCAAACGGG
>OTU_1114
TACGTAGGgggCAAGCGTTGTCCGGAATTATTGGGCGTAAAGCgcgcgcAGGCGGCTTACTAAGTCTGATGTGAAAGCCC
ACGGCTCAACCGTGGAGGGCCATTGGAAACTGGTAAGCTTGAGTGCAGAAGAGGAGAGCGGAATTCCTGGTGTAGCGGTG
AAATGCGTAGATATCAGGAGGAACACCCGTGGCGAAGGCGGCTctctGGTCTGTAACTGACGCTGAGGCGCGAAAGCGTG
GGGAGCAAACAGG
>OTU_1115
TACGTAGGTGGCAAGCGTTGTCCGGATTTACTGGGTGTAAAGGGCGTGTAGGCGGGTTAACAAGTCAGATGTGAAATTCC
AGGGCTCAACCCTGGCGCTGCATCTGAAACTGTTGATCTTGAGTACTGGAGAGGGAAGCGGAATTCCTAGTGTAGCGGTG
AAATGCGTAGATATTAGGAGGAACACCAGTGGCGAAGGCGGCTTTCTGGACAGTAACTGACGCTGAGGCGCGAAAGCGTG
GGGAGCAAACAGG
>OTU_1116
TACGTGAGTGGCAAGCGTTATCCGGAATTATTGGGCGTAAAGCGTCTGTAGGgggTCTGTCAAGTGGCGTGTAAAAGCCC
CTGGCCTAACCAGGGTTTGGCATGTCATACTGGCAGACTTGAAGGAAGCAGAGGCCAGTGGAATTCCCGGAGTAGGGGTA
AAATCCGTAGAGACCGGGAGGAACACCAATAGCGAAGGCAGCTGGCTGGGCTTTTCTTGACCCTGAgagaCGACAGCGTG
GGGAGCAAACCGG
>OTU_1117
TACAGAGGGTGCAAGCGTTAATCGGAATTACTGGGCGTAAAGCGTGCGTAGGTGGTTATTTAAGTCGGATGTGAAATCCC
TGGGCTTAACCTAGGAACTGCATTCGATACTGACTAGCTAGAGTACGGTAGAGGATAGCGGAATTCCCGGTGTAGCAGTG
AAATGCGTAGATATCGGGAGGAACACCAGTGGCGAAGGCGGCTATCTGGACTGATACTGACACTAAGGCACGAAAGCGTG
GGTAGCAAACAGG
>OTU_1118
TACGGAGGGTGCAAGCGTTAATCGGATTTACTGGGCGTAAAGGGTGCGCAGGCGGGAAATTAAGTCAGACGTGAAAGACC
AAGGCTCAACCTTGGAAATGCGTTTGAAACTGATTTTCTTGAGGATAGTTAAGGAAGACGGAATTCTGCAAGTAGCGGTG
AAATGCGTAGATATGCAGAGGAACACCAGTGGCGTAGGCGGTTTTCTGAACTATTACTGACGCTCATGCACGAAAGCGAG
GGGAGCAAACAGG
>OTU_1119
TACAGAGGTCCCAAGCGTTGTTCGGATTCACTGGGCGTAAAGGGTGCGTAGGTGGCCGGGAAAGTTCGATGTGAAAGCTC
GGAGCTCAACTCCGAAATGGCATTGAAAACTACTTGGCTGGAGGGTCGGAGGGGAGACTGGAATTCTCGGTGTAGCAGTG
AAATGCGTAGATATCGAGAGGAACACCAGTGGCGAAGGCGAGTCTCTGGACGACACCTGACACTGAGGCACGAAAGCTAG
GGGAGCAAACAGG
>OTU_1120
TACGGAGGgggCAAGCGTTACTCGGAATTATTGGGCGTAAAGGGCGCGTAGGCGGTCGTGTGCGTCGGAGGTGAAATCCC
CGGGCTTAACTCGGGAGCTGCCTCCGATACGGCATGGCTTGAGTCCGGGAGAGGGGAGCAGAATTCCCAGTGTAGCGGTG
AAATGCGTAGATATTGGGAGGAATACCAGTGGCGAAGGCGGCTCCCTGGACCGGTACTGACGCTGAGGCGCGAAAGCGTG
GGTAGCAAACAGG
>OTU_1121
TACGTAGGgggCAAGCGTTATCCGGATTTACTGGGTGTAAAGGGAGCGTAGACGGTAATGTAAGTCTGATGTGAAAGCCC
GGGGCTCAACCCCGGGACTGCATTGGAAACTATGTAACTAGAGTACCGGAGAGGTAAGCGGAATTCCTAGTGTAGCGGTG
AAATGCGTAGATATTAGGAGGAACACCAGTGGCGAAGGCGGCTTACTGGACGGAAACTGACGTTGAGGCTCGAAAGCGTG
GGGAGCAAACAGG
>OTU_1122
GACGGAGGGTGCGAGCGTTATTCGGATTTATTGGGCGTAAAGAGCATGTAGGCGGTCAGCCAAGTCTGATGTGAAAGCCC
GGGGCTTAACCTCGGAAGGGCGTTGGAAACTGGTTGACTTGAGTTCGGGAGAGGGAAGCGGAATTCCGGGTGTAGAGGTG
AAATTCGTAGATATCCGGAGGAACACCGGTGGCGAAGGCGGCTTCCTGGACCGAAACTGACGCTGAGATGCGAAAGCGTG
GGGAGCAAACAGG
>OTU_1123
TACCAGCTCCTCGAGTGGTCAGGGCGTTTATTGGGCCTAAAGCATCCGTAGCCGGCTCAGTAGGTCTCCTGTTAAATCCA
GCGGCCCAACCGTTGGTCTGCAGGAGATACCGCTGGGCTAGGAGGCGGGAGAGGCGGACGGTACTCCGAGGGTAGGGGTA
AAATCCTTTGATCCCCGGAAGACCACCAGTGGCGAAGGCGGTCCGCCAGAACGCGCTCGACGGTGAGGGATGAAAGCTGG
gggAGCGAACCGG
>OTU_1124
TACGGAGGGAGCAAGCGTTGTCCGGATTTACTGGGCGTAAAGAGCGCGTAGGTGGTCCATTAAGTCGGCTGTGAAATCGC
TGGGCTCAACTCAGCAGGGTCAGTCGATACTGGTGGACTCGAGTCCGGGAGAGGGAAGCGGAATAGCTGGTGTAGCGGTG
GAATGCGTAGATATCAGCTAGAACACCGGTGGCGAAGGCGGCTTCCTGGACCGGTACTGACGCTGAGGCGCGAAAGCTAG
GGGAGCGAACGGG
>OTU_1125
TACGTAGGgggCAAGCGTTGTCCGGATTTATTGGGCGTAAAGAGCGTGTAGGCGGCTTTGCAAGTCCGTTGTGAAAACTC
GAGGCTCAACCTCGAGACGCCGGTGGAAACTGCAAAGCTAGAGTCCGGAAGAGGAGAGTGGAATTCCTGGTGTAGCGGTG
AAATGCGCAGATATCAGGAAGAACACCCGTGGCGAAGGCGGCTctctGGGACGGTACTGACGCTGAGACGCGAAAGCGTG
GGGAGCGAACAGG
>OTU_1126
TACGAAGGGTGCAAGCGTTACTCGGAATTACTGGGCGTAAAGCGTGCGTAGGCGGTCTGTTAAGTCCGTTGTGAAAGCCC
TGGGCTCAACCTGGGAATTGCAGTGGATACTGGCGGGCTAGAGTGCGGTAGAGGATGGTGGAATTCCCGGTGTAGCGGTG
AAATGCGTAGAGATCGGGAGGAACACCCGTGGCGAAGGCGGCCATCTGGACCAGCACTGACGCTGAGGCACGAAAGCGTG
GGGAGCAAACAGG
>OTU_1127
TACGAAGGgggCTAGCGTTGTTCGGAATTACTGGGCGTAAAGGGCGCGTAGGCGGTCTGATAAGTTAGGTGTGAAATTCC
CGGGCTTAACCTGGgggCTGCACTTAATACTGTTGGGCTTGAATCCGGGAGAGGATAGCGGAATTCCCAGTGTAGAGGTG
AAATTCGTAGATATTGGGAAGAACACCAGTGGCGAAGGCGGCTATCTGGACCGGCATTGACGCTGAGGCGCGAAAGCGTG
GGGAGCAAACAGG
>OTU_1128
AACGTAGGAGGCAAGCGTTATCCGGATTCACTGGGCGTAAAGCGCATGCAGGCGGTGTGGTAAGTTGGGTGTGAAATCTC
CCGGCTCAACTGGGAGAGGTCATTCAATACTACCGCACTAGagagCAGAAGAGGAAGATGGAATTCCCGGTGTAGTGGTG
AAATGCGTAGATATCGGGAGGAACACCAGTGGCGAAGGCGATCTTCTGGTCTGTTTCTGACGCTCATATGCGACAGCTAG
GGTAGTAAACGGG
>OTU_1129
TACGTAGGGCGCAAGCGTTGTCCGGAATTATTGGGCGTAAAGAGCTCGTAGGCGGCTGGTTGCGTCTGCTGTGAAATCCC
GGGGCTTAACCCCGGGCGTGCAGTGGATACGGGCCGGCTGGAGGCAGGCAGGGGAGAATGGAATTCCCGGTGTAGCGGTG
AAATGCGCAGATATCGGGAGGAACACCGGTGGCGAAGGCGGTTCTCTGGGCCTGTTCTGACGCTGAGGAGCGAAAGCGTG
GGGAGCGAACAGG
>OTU_1130
TACGAAGGTGGCAAGCGTTGTTCGGATTCACTGGGCGTACAGGGTgtgtAGGCGGTTTGGTAAGCCTTTTGTGAAAGCTT
CGGGCCTAACCCGGAAAGCGCAGAGGGGACTGCCAAGCTAGAGGACGGGAGAGGAGCGCGGAATTCCCGGTGTAGCGGTG
AAATGCGTAGAGATCGGGAGGAAGGCCGGTGGCGAAGGCGGCGCTCTGGAACGTATCTGACGCTGAGACACGAAAGCGTG
GGGAGCAAACAGG
>OTU_1131
TACAGAGGGTGCAAGCGTTAATCGGAATTACTGGGCGTAAAGCGCACGTAGGCGGCTTGGCAAGTTGGGTGTGAAATCCC
CGGGCTTAACCTGGGAATTGCATTCAAAACTGCCTTGCTCGAGTTTGGTAGAGGGAAGTGGAATTCCAGGTGTAGCGGTG
AAATGCGTAGATATCTGGAGGAACATCAGTGGCGAAGGCGACTTCCTGGCCCAAAACTGACGCTGAGGTGCGAAAGCGTG
GGGAGCAAACAGG
>OTU_1132
TACGGAGGGCGCAAGCGTTAATCGGAATCACTGGGCGTAAAGCGTGCGTAGGCTGTTTGATAAGTCAGGCGTGAAATCCC
TCGGCTCAACCGGGGAACTGCGCTTGATACTGTCGAACTCGAGTCCTGGAGAGGGTGGCGGAATTCCTGGTGTAGGAGTG
AAATCCGTAGATATCAGGAGGAACACCGGTGGCGAAGGCGGCCACCTGGACAGGTACTGACGCTGAGGCACGAAAGCGTG
GGGAGCAAACAGG
>OTU_1133
GACAGAGGGTGCAAACGTTGCTCGGAATTACTGGGCGTAAAGCGCGTGTAGGCGGACGCGGAAGTCGGGTGTGAAATCCC
TGGGCTCAACCCAGGAACTGCATCCGAAACTCCGTGTCTAGAGTGTCGGAGAGGGACGTGGAATTCCTGGTGTAGAGGTG
AAATTCGTAGATATCAGGAGGAACACCGGTGGCGAAGGCGACGTCCTGGACGACGACTGACGCTGAGACGCGAAAGCGTG
GGGAGCAAACAGG
>OTU_1134
TACGGAGGgggCTAGCGTTGTTCGGAATTACTGGGCGTAAAGCGCACGTAGGCGGCTTTGCAAGTCAGAGGTGAAAGCCC
GGGGCTCAACCCCGGAATTGCCTTTGAGACTGCATCGCTTGAACATCGGAGAGGTAAGTGGAATTCCGAGTGTAGAGGTG
AAATTCGTAGATATTCGGAAGAACACCAGTGGCGAAGGCGACTTACTGGACGATTGTTGACGCTGAGGTGCGAAAGCGTG
GGGAGCAAACAGG
>OTU_1135
TACAGAGGGTGCAAGCGTTATCCGGATTTATTGGGCGTAAAGCGTTTCGTAGGCGGTTTTGTAAGTTAAACTTCAAAGAT
CAGGGCTTAACTCTGGGAAGGGGTTTAATACTGCAAGACTTTTGAGAGTTTTAGGGGCAATCGGAACTGTTGGTGTAGGG
GTGAAATCCGTTGATATCAACAGGAACGTCAAGGGCGTAGGCAGATTGCTGGGAAACTTCTGACGCTGAGGAACGAAAGC
TAGGGGAGCGAAAGGG
>OTU_1136
TACGTAGGTGGCAAGCGTTGTTCGGAATTATTGGGCGTAAAGGGCGCGTAGGCGGTTTGTTAAGTCAGCTGTGAAAGCCC
GGGGCTCAACCCCGGAGGGTCGGCTGATACTGGCAAACTAGAGTACGGAAGAGGTAGCTGGAATTCCCGGTGTAGCGGTG
AAATGCGTAGATATCGGGAGGAACACCTGAGGCGAAGGCGGGCTACTGGGCTGATACTGACGCTGATGCGCGAAAGCTAG
GGGAGCAAACAGG
>OTU_1137
TACGAAGGgggCTAGCGTTGTTCGGATTTACTGGGCGTAAAGCGCGTGTAGGCGGGCTTGCAAGTTGGgggTGAAATCCC
GAGGCTCAACCTCGGAACTGCCTCCAAAACTGCAAGCCTGGAGCAAGATAGAGGCAAGTGGAATTGCGAGTGTAGAGGTG
AAATTCGTAGATATTCGCAGGAACACCAGTGGCGAAGGCGACTTGCTGGATCTTTGCTGACGCTGAGACGCGAAAGCGTG
GGGAGCAAACAGG
>OTU_1138
TACGGggggggCGAGCGTTGTTCGGAATCATTGGGCGTAAAGGGCGCGTAGGCGGTGCGGTAAGTCTGGTGTGAAATCCC
CGAGCTTAACTCGGGTCCCGCGCCAGAGACTGCCGTGCTGGAGTGTGGGAGAGGAAAGTGGAATTCCCGGTGTAGCGGTG
AAATGCGTAGATATCGGGAGGAACACCCGTGGCGAAGGCGGCTTTCTGGACCACTACTGACGCTGAGGCGCGAAAGCTGG
gggAGCAAACAGG
>OTU_1139
TACGTAGGGTGCGAGCGTTGTCCGGAATTATTGGGCGTAAAGAGCTCGTAGGCGGTTTGTCGCGTCGGCCGTGAAAACTT
CCAGCTTAACTGGgggCTTGCGGTCGATACGGGCAGACTTGAGTTCGGCAGGGGAGACTGGAATTCCTGGTGTAGCGGTG
AAATGCGCAGATATCAGGAGGAACACCGGTGGCGAAGGCGGGTCTCTGGGCCGATACTGACGCTGAGGAGCGAAAGCGTG
GGGAGCGAACAGG
>OTU_1140
TACGGAGGgggCAAGCGTTGTTCGGATTTACTGGGCGTAAAGGGTCCGTAGGCGGTTGCGCAAGTCTGATGTGAAATCTT
CGCCGCTTAACGGGAAGAGGTCATTGGAAACTGCGCAACTTGAGTATGGTAGAGGCAAGCGGAATTCCTGGTGTAGCGGT
GGAATGTGTAGATATCAGGAAGAACATCTGTGGCGAAGGCGGCTTGCTGGGCCATCACTGACGCTGAGGGACGAAAGCGT
GGGGAGCAAACGGG
>OTU_1141
GACGTAGGGTGCAAGCGTTGTCCGGATTTACTGGGCGTAAAGAGCGCGTAGGCGGCTCGTTAAGTGTGAAGTGAAATCTC
CAGGGCTCAACCCGGAAACCGCTTTACATACTGGCGAGCTTGAGGAATGCAGAGGTTAGTGGAATTCCTGGTGTAGCGGT
GAAATGCGTTGATATCAGGAGGAACACCCATGGCGAAGGCAGCTAACTGGGCATTATCTGACGCTGAGGCGCGAAAGCGT
GGGTAGCAAACAGG
>OTU_1142
GACAGAGGTGCCGAGCGTTAGGCGGAATCACTGGGCTTAAAGCGTgtgtAGGCGGAGTTCTAAGTACCTTGTGAAATCCC
ACGGCTTAACCGTGGAACTGCTTGGTATACTGGTTCTCTTGGGTCATCTAGGGGCGAGCGGAACAAACGGTGGAGCGGTG
AAATGCGTAGATATCGTTTGGAACGCCAACGGTGAAAACAGCTCGCTGGGGATGCACCGACGCTGAGACACGAAAGCCAG
GGGAGCGAACGGG
>OTU_1143
TACGTAGGgggCAAGCGTTATCCGGATTTACTGGGTGTAAAGGGAGCGTAGACGGCGCAGCAAGTCTGATGTGAAAGGCA
GGGGCTTAACCCCTGGACTGCATTGGAAACTGCTGTGCTTGAGTGCCGGAGGGGTAAGCGGAATTCCTAGTGTAGCGGTG
AAATGCGTAGATATTAGGAGGAACACCAGTGGCGAAGGCGGCTTACTGGACGGTAACTGACGTTGAGGCTCGAAAGCGTG
GGGAGCAAACAGG
>OTU_1144
TACGGAGGATCCAAGCGTTATCCGGATTTATTGGGTTTAAAGGGTGCGTAGGCGGTTACTTAAGTCAGTGGTGAAAGTTT
GCAGCTCAACTGTAAAATTGCCATTGAAACTGGGTGACTTGAGTATGGTAGAGGTATGCGGAATGCGTTGTGTAGCGGTG
AAATGCTTAGATATAACGCAGAACCCCAATTGCGAAGGCAGCATGCTGGACCATTACTGACGCTGAGGCACGAAAGCGTG
GGGATCAAACAGG
>OTU_1145
TACGAAGGgggCGAGCGTTGTTCGGATTTACTGGGCGTAAAGGGCgcgcAGGCGGCGCAGGAAGTCAGGCGTGAAAGCCC
CGGGCTCAACCTGGGAACGGCGCCTGGGACTCTTGTGCTGGAGTTCGGGAGAGGAGCGTGGAATTCCCAGTGTAGAGGTG
AAATTCGTAGATATTGGGAAGAACACCGGTGGCGAAGGCGGCGCTCTGGACCGAGACTGACGCTGAGGCGCGAAAGCGTG
GGGAGCAAACAGG
>OTU_1146
TACAGAGGTGGCGAGCGTTACTCGGATTTATTGGGTGTAAAGGGCAGGTAGGCGTTCCATTAAGTTAGAGGTGAAATCCT
AAGGCTTAACCTTAGAACTGCTTCTAAGACTGATGGGATTGAGACTAGAAGAGGAAAGCGGAATTCCCGGTGTAAGGGTG
AAATCTGTAGATATCGGGAGGAACACCAGTGGCGAAGGCGGCTTTCTGGTCTAGATCTGACGCTGAGCTGCGAAAGCTCG
GGGAGCAAACAGG
>OTU_1147
TACAGAGACTGCAAGCGTTATTCGGATTCACTGGGCGTAAAGGGTGCGCAGGCGGCCAAGTgtgtCAGGTGTGAAATCCC
GGGGCTTAACTCCGGAACTGCGCCTGAAACTACTTGGCTAGAGCATTGGAGAGGGAAGTGGAATTCACGGTGTAGCAGTG
AAATGCGTAGATATCGTGAGGAACACCAGAGGCGAAGGCGACTTCCTGGACAATTGCTGACGCTCAGGCACGAAAGCGTG
GGGAGCCAAAGGG
>OTU_1148
TACGGAGGGTGCAAGCGTTGTCCGGAATCACTGGGTGTAAAGGGTGTGCAGGCGGGACAGTAAGTCAGAGGTGAAATCTT
GCGGCTTAACCGTAAAATTGCCTTTGATACTGCTGTTCTTGAGTCCTGGAGAGGTCATTGGAATTCGTGGTGTAGCGGTG
AAATGCGTAGATATCACGAGGAACACCAGAGGTGTAGACGGATGACTGGACAGGTACTGACGCTGAGGCACGAAAGCGTG
GGGAGCAAACAGG
>OTU_1149
TACGTAGGTGGCAAGCGTTGTCCGGATTTATTGGGCGTAAAGAGCgcgcAGGCGGTCGGTCAAGTCCGAGGTGAAATCTC
CCGGCTCAACTGGGAGGGGTCTTCGGATACTGGTCGACTTGAGGAGTGCAGAGGTGAGTGGAATTCTCGGTGTAGTGGTG
AAATGCGTAGATATCGAGAGGAACACCAGCGGCGAAGGCGGCTCACTGGGCACCACCTGACGCTGAGGCGCGAAAGCGTG
GGGAGCGAACCGG
>OTU_1150
TACGGAGGGTGCAAGCGTTATTCGGATTTATTGGGCGTAAAGGGCGTGTAGGTGGTCTGATAAGTCAGGTGTGAAAGCCC
CTGGCTCAACCAGGGAAGTGCACTTGAAACTATCAGACTTGAGTACGGGAGGgggAAGTGGAATTCCTGGTGTAGAGGTG
AAATTCGTAGATATCAGGAGGAATACCGGTGGCGAAGGCGACTTCCTGGACCGATACTGACACTGAGACGCGAAAGCGTG
GGGAGCAAACAGG
>OTU_1151
GACGGAGGGTGCTAACGTTGTTCGGAATCACTGGGCATAAAGCGCACGTAGGCGGCCAGGTCAGTCCGGTGTGAAAGCCc
ccGGCTCAACCGGGGAATTGCATCGGATACAGCCTGGCTCGAGGACGGTTGGGGTGAGTGGAACTCCTGGTGGAGCGGTG
AAATGCGTAGATATCAGGAGGAACACCGGTGGCGAAAGCGGCTCACTGGACCGTATCTGACGCTGAGGTGCGAAAGCTAG
GGTAGCGAACGGG
>OTU_1152
TACGTAGGgggCGAGCGTTGTCCGAAGTTACTGGGCGTAAAGCgcgcgTAGGCGGGCTATTAAGTGAGAAGTGAAAGGCT
GGGGCTCAACCCCATGCAGTGCTTCTCATACTGGTAGTCTTGAGGGCGGTAGagagaAGTGGAATGGCTGGTGTAGCGGT
GAAATGCGTAGATATCAGTCGGAACACCGGTGGCGAAGGCGGCTTCTTGGGCCGTTTCTGACGCTGAGGCGCGAAAGCCA
GGGGAGCGAACGGG
>OTU_1153
TACGTAGGATCCGAGCGTTATCCGGAGTGACTGGGCGTAAAGAGTTGCGTAGGCGGTCCGTAAAGCGAATAGTGAAAGCT
GATGGCTCAACCATCAATCCATTATTCGAACTCACGGACTCGAGAATAGTAGAGGTACCTGGAATTCCCTGTGTAGGAGT
GAAATCCGTAGATATAGGGAGGAACACCAATGGCGTAGGCAGGGTACTGGACTATTTCTGACGCTGAGGCACGAAAGCGT
GGGGAGCGAACCGG
>OTU_1154
TACGTAGGgggCGAGCGTTGTTCGGAATTACTGGGCGTAAAGGGCGTGTAGGCGGTGCGGTAAGTCGGGCGTGAAATCCC
CGGGCTCAACCCGGGGCGGTCGTTCGAAACTGCCGTGCTTGAGTGCGGGAGAGGGAAGTGGAATTCCCGGTGTAGCGGTG
AAATGCGTAGATATCGGGAGGAACACCTGCGGCGAAGGCGGCTTCCTGGACCGTAACTGACGCTGAGGCGCGAAAGCTAG
GGGAGCAAACAGG
>OTU_1155
TACGAAGGgggCGAGCGTTGTTCGGATTTACTGGGCGTAAAGGGCgcgcAGGCGGCTCTTCAAGTCAGGCGTGAAAGCCC
CGGGCTCAACCTGGGAACGGCGTCTGGGACTGAGGGGCTGGAGTTCGGGAGAGGAGCGTGGAATTCCCAGTGTAGAGGTG
AAATTCGTAGATATTGGGAAGAACACCGGTGGCGAAGGCGGCGCTCTGGACCGAGACTGACGCTGAGGCGCGAAAGCGTG
GGGAGCAAACAGG
>OTU_1156
TACGTAGGTTGCAAGCGTTATCCGGAATTATTGGGCGTAAAGGGTGCGTAGGCGGTTACGTgtgtCTAAGGTGAAATTCC
AGGGCTTAACTCTGGACTGCCTTAGAAACTGCGTGACTAGAGTGCAGGAGAGGGCAACGGAATTCCATGTGTAGCGGTAA
AATGCGTAGATatatGGAGGAACACCGGTGGCGAAGGCGGTTGCCTGGCCTGTAACTGACGCTGAGGCACGAAAGCGTGG
GGAGCAAATAGG
>OTU_1157
TACAGAGGgggCAAGCGTTATTCGGAATTATTGGGCGTAAAGGGCGCGTAGGCGGCTTTTCAAGTGGCGGGTGAAATCCC
TCGGCTTAACCGAGGAACTGCCTGCCAGACTGGATTGCTTGAGGCCGGGAGAGGCGAGTGGAATTCCCAGTGTAGCGGTG
AAATGCGTAGATATTGGGAGGAACACCAGTGGCGAAGGCGGCTCGCTGGACCGGTTCTGACGCTGAGGCGCGAAAGCGTG
GGGAGCAAACAGG
>OTU_1158
GACGAACCGTACGAACGTTATTCGGAATTACTGGGCTTAAAGGGTGCGTAGGCTGCACGGAAAGTTGGGTGTGAAAGCCC
TCAGCTCAACTGAGGAATTGCATCCAAAACTGCCGTGCTTGAGGGAGACAGAGGTGAGCGGAACTCAAGGTGGAGCGGTG
AAATGCGTTGATATCTTGAGGAACACCGGTGGCGAAAGCGGCTCACTGGGTCTCTTCTGACGCTGAGGCACGAAAGCTAA
GGTAGCAAACGGG
>OTU_1159
TACGAAGGgggCTAGCGTTGTTCGGAATTACTGGGCGTAAAGCGCACGTAGGCGGGTCGTTAAGTCAGGGGTGAAATCCC
GGAGCTCAACTCCGGAACTGCCTTTGATACTGGCGATCTCGAGGTCGGAAGAGGTGAGTGGAATTCCCAGTGTAGAGGTG
AAATTCGTAGATATTGGGAAGAACACCGGTGGCGAAGGCGGCTCACTGGTCCGATACTGACGCTGAGGTGCGAAAGCGTG
GGGAGCAAACAGG
>OTU_1160
TACGTAGGTGGCAAGCGTTGTCCGGATTTACTGGGCGTAAAGAGCgcgcAGGCGGCTGGGTCAGTCCGATGTGAAAGCTC
CCGGCTTAACTGGGAAATTGCATCGGAAACTGCTCAGCTTGAAGGTGGGAGAGGGTAGCGGAATTCCCGGTGTAGTGGTG
AAATGCGTAGATATCGGGAGGAACACCAGTGGCGAAGGCGGCTACCTGGCCCATTCTTGACGCTGAGGCGCGAAAGCTAG
GGGAGCAAACGGG
>OTU_1161
TACCAGCTCCTCGAGTGGTCGGGACGATTATTGGGCCTAAAGCACCCGTAGCCGGTTCCGTAAGTCCTCTGTTAAATCCA
GTCGCTCAACGACTGGCCTGCAGAGGATACTGCGGGACTAGGAGGCGGGAGAGGCGGACGGTACTCCGCGTGTAGGGGTA
AAATCCTTTGATCCGCGGAAGACCACCAGTGGCGAAGGCGGTCCGCCAGAACGCGCTCGACGGTGAGGGGTGAAAGCTGG
gggAGCGAACCGG
>OTU_1162
TACGGggggggCAAGCGTTGTTCGGAATCATTGGGCGTAAAGGGTGCGTAGGTGGTGCTGTAAGTCTGACGTGAAATCTC
TGGGCTTAACCCAGAATCCGCGCCAGGAACTGCAGTGCTCGAGTGTGGGAGAGGAGAGTGGAATTCCCGGTGTAGCGGTG
AAATGCGTAGATATCGGGAGGAACACCTGTGGCGAAGGCGGCTctctGGACCATAACTGACACTGAGGCACGAAAGCCGG
gggAGCAAACAGG
>OTU_1163
TACGTAGGATGCAAGCGTTGTCCGGAATTACTGGGCGTAAAGGGCgcgcAGGCGGCTTCTCAAGTCAGATGTGAAAGCGC
CCGGCTTAACCGGGCAGGGTCATTTGAAACTGAGAGGCTGGAGTGCAGGAGAGGATAGCGGAATTCCCGGTGTAGTGGTG
AAATGCGTAGATATCGGGAGGAACACCAGTGGCGAAGGCGGCTATCTGGCCTGCAACTGACGCTGAGGCGCGAAGGCTAG
GGGAGCGAACAGG
>OTU_1164
TACGGAGGGAGCAAGCGTTACTCGGAATTACTGGGCGTAAAGGGCGCGTAGGCGGCTTTGCAAGTCGGTTGTGAAAGCCC
CGGACCTAATTCGGGAAGTGCAACTGATACTGCAAGGATCGAGTTCCGGAGAGGAAGATGGAATTCCCGGTGTAGCGGTG
AAATGCGTAGATATCGGGAGGAACACCAGTGGCGAAGGCGATCTTCTGGACGGATACTGACGCTGAGGCGCGAAAGCTAG
GGGAGCAAACGGG
>OTU_1165
TACGGAGGGTGCAAGCGTTGTCCGGATTTATTGGGTTTAAAGGGTGCGTAGGCGGCCCTGTAAGTCAGTGGTGAAAGCCT
CCAGCTCAACTGGAGAACTGCCATTGATACTGCAGGGCTTGAGTACAGACGAGGTTGGCGGAATTGATGGTGTAGCGGTG
AAATGCATAGATACCATCAAGAACTCCGATTGCGTAGGCAGCTAACTAGGCTGTAACTGACGCTGAGGCACGAAAGCGTG
GGGAGCGAACAGG
>OTU_1166
TACGGAGGATCCGAGCGTTATCCGGATTTATTGGGTTTAAAGGGTGCGTAGGCGGCCTTTTAAGTCAGCGGTGAAAGTCT
GTGGCTCAACCATAGAATTGCCGTTGAAACTGGggggCTTGAGTATGTTTGAGGCAGGCGGAATGCGTGGTGTAGCGGTG
AAATGCTTAGATATCACGCAGAACCCCGATTGCGAAGGCAGCCTGCCAAGCCATGACTGACGCTGATGCACGAAAGCGTG
GGGATCAAACAGG
>OTU_1167
TACGGAGGATGCAAGCGTTATCCGGATTTATTGGGTTTAAAGGGTGCGTAGGCGGACGCGTAAGTCAGCGGTGAAATATC
CCGGCTCAACCGGGAGGCTGCCGTTGATACTGCGCGACTCGAGTCCGAACGGCGCCGGCGGAATATGTAATGTAGCGGTG
AAATGCATAGATATTACATAGAACACCGATCGCGAAGGCAGCTGGCGAGGACGGCACTGACGCTGAGGCACGAAGGCGTG
GGGATCAAACAGG
>OTU_1168
TACGAGGGCTTCGAGCGTTATCCGGATTTATTGGGCGTAAAGAGCGCGTAGGgggTTCAGTGCGTCTCGTGTTAAATCTT
GCTGCTTAACGGCAAGGCCGCACGAGATACGGCTGAACTAGAGGGTGCTAGAGGCTTATGGAACGCATGGTGTAGGGGTG
AAATCCGTTGATATCATGCGGAACACCGAAGGCGAAGGCAGTAAGCTGGGGCATACCTGACCCTCAGTGCGCGAAAGCGT
GGGGAGCAAaaaGG
>OTU_1169
GACGGAGGAGGCTAGCGTTGTTCGGAATTACTGGGCGTAAAGCGCACGTAGGCGGTGATGTAAGTCGGgggTGAAAGCCC
GGGGCTTAACCCTGGAATTGCCTTCGAGACTGCATTGCTTGAGTATGGAAGAGGAGAGCGGAATTCCCAGTGTAGAGGTG
AAATTCGTAGATATTGGGAAGAACACCGGTGGCGAAGGCGGCTctctGGTCCATTACTGACGCTGAGGTGCGAAAGCGTG
GGGAGCAAACAGG
>OTU_1170
TACGGAGGGTGCGAGCGTTGTTCGGAATTACTGGGCGTAAAGCGCGTGTAGGCGGCCGATTAAGTCTGGTGTGAAAGCCC
GGGGCTCACCcccGGAAGTGCGCTGGAAACTGGTCGGCTAGAGTATGGGAGAGGAAAGTGGAATTCCCGGTGTAGCGGTG
AAATGCGTAGATATCGGGAGGAACACCAGCGGCGAAGGCGGCTTTCTGGACCAATACTGACGCTGAGACGCGAAAGCGTG
GGGAGCAAACAGG
>OTU_1171
TACGGAGGGTGCAAGCGTTATCCGGAATCACTGGGTTTAAAGGGTGCGTAGGTGGCATCGTAAGTCAGAAGTGAAAGTTT
GCGGCTTAACCGTAAAATTGCTTTTGATACTGTGATGCTTGAATCAGGTTGAGGTTGGCGGAATGTGGCATGTAGCGGTG
AAATGCTTAGATATGCCATAGAACACCGATTGCGAAGGCAGCTGACTGGACCTGTATTGACGCTGAGGCACGAAAGCGTG
GGGAGCGAACAGG
>OTU_1172
TACAGAGGTCGCAAGCGTTGTTCGGATTTACTGGGCGTAAAGGGCGCGTAGGCGGTCCCATGTGTCGGATGTGAAATCTC
CGGGCTCAACCCGGAAAGTGCGTCCGAAACTGTGGGACTCGAGTCTGGGAGAGGGAATCGGAATGCAGGGTGTAGCGGTG
AAATGCGTTGATATCCTGCAGAACACCGGAGGCGAAGGCGGATTCCTTGAACAGCACTGACGCTGAGGCGCGAAAGTCGG
gggAGCAAACAGG
>OTU_1173
TACGTAAGGGGCAAGCGTTGTTCAGAATTATTGGGCGTAAAGGGTGCGTAGGCGGTTGAAGAAGTTTACTGTAAaaaCGc
gcgGCTTAACTGCGCGGCGGCGGTAAaaaCTAGTCGACTAGagagaATGAGAGGAATGTAGAATTTCTGGTGTAGGGGTA
AAATCCGTTGATATCAGAAGGAATACCAGAGGCGAAGGCGACATTCTGGCATTTATCTGACGCTGAGGCACGAAAGCATA
GGGAGCAAACAGG
>OTU_1174
TACGGAGGGTGCAAACGTTGCTCGGAATCATTGGGCGTAAAGCGCACGTAGGCGGCTCGACAAGTCGGGTGTGAAAGCCC
TCGGCTCAACCGAGGAAGTGCATCCGAAACTATCGGGCTTGAGTACTGGAGAGGATGACGGAATTCCCGGTGTAGAGGTG
AAATTCGTAGATATCGGGAGGAACACCAGCGGCGAAGGCGGTCATCTGGACAGATACTGACGCTGAGGTGCGAAAGCGTG
GGGAGCAAACAGG
>OTU_1175
AACGTAGGgggCCAGCGTTACTCGGAATTACTGGGCGTAAAGGGCGCGTAGGCGGCATGGCAAGTCTCTGGTGAAATCCC
TTGGCTTAACCAAGGAAGCGCCGGAGATACTGCTTTGCTTGAGTCCGGTAGAGGGAAGTGGAATTCCCGGTGTAGCGGTG
AAATGCGTAGATATCGGGAGGAACACTCATGGCGAAGGCAGCTTCCTGGACCGGCACTGACGCTGAGGCGCGAAAGCGTG
GGTAGCAAACAGG
>OTU_1176
TACGAGGggggCGAGCGTTGTTCGGAATTATTGGGCGTAAAGGGTGCGTAGGCGGTTCGGTAAGTTTTGtgtgAAATCTT
CGGGCTCAACTCGAAGCCTGCACAAGATACTGCCGGGCTTGAGTGTGGGAGAGGTGAGTGGAATTTCCGGTGTAGCGGTG
AAATGCGTAGATATCGGAAGGAACACCTGTGGCGAAAGCGGCTCACTGGACCACAACTGACGCTGAGGCACGAAAGCTAG
GGGAGCAAACAGG
>OTU_1177
TACGGAGGATGCAAGCGTTATCCGGATTTATTGGGTTTAAAGGGTGCGTAGGCGGACCTTTAAGTCAGCGGTGAAATATG
TCGGCTCAACCGGCAGGCTGCCGTTGATACTGGgggTCTTGAGGGCGAACGGCGCCGGCGGAATATGTAATGTAGCGGTG
AAATGCATAGATATTACATAGAACACCGATCGCGAAGGCAGCTGGCGAGGACGCGACTGACGCTGAGGCACGAAGGTGCG
GGGATCAAACAGG
>OTU_1178
TACGAAGGgggCTAGCGTTGCTCGGAATGACTGGGCGTAAAGGGCGCGTAGGCGGTTTGTACAGTCGGGCGTGAAATTCC
TGGGCTCAACCTGGgggCTGCGTTCGATACGTGCGAGCTTGAGTAGGGAAGAGGGTCGTGGAATTCCCAGTGTAGAGGTG
AAATTCGTAGATATTGGGAAGAACACCGGTGGCGAAGGCGGCGACCTGGTCCTTTACTGACGCTGAGGCGCGAAAGCGTG
GGGAGCAAACAGG
>OTU_1179
TACGGggggAGCAAACGTTGTTCGGAATCACTGGGCGTAAAGGGCGCGTAGGCGGCTCTATAAGTGAGGTGTTAAATCCc
ccGGCTCAACCGGGGACCTGCACTTCATACTGTTTAGCTTGAGTACAGCAGAGGAGACTGGAATTCCCGGTGTAGCGGTG
AAATGCGTAGATATCGGGAGGAACACCAGTGGCGAAGGCGAGTCTCTGGGCTGATACTGACGCTGATGCGCGAAAGCCAG
GGGAGCAAACGGG
>OTU_1180
AACGTAGGAGGCGAGCGTTATCCGGAGTTACTGGGCGTAAAGCGCGTGCAGGCGGATGGTTAAGTTACTTATGAAAGCTC
CTGGCTAAACTGGGAGAGGTTGAGTGAAACTGGCTATCTAGAGTGGATGAGAGGTTGACGGAATTCCTTGTGTAGTGGTG
AAATGCGTAGATATAAGGAAGAACACCAGTGGCGAAGGCGGTCAACTGGCATCCAACTGACGCTCAGACGCGAAAGCATG
GGTAGCGAACGGG
>OTU_1181
GACGTAGGAGGCAAGCGTTATCCGGAGTTACTGGGCGTAAAGCGCACGCAGGCGGTCCGCCGCGTTTGAGGTCACAGCTC
CCAGCTCCACTGGGAGAGCGCCTTGAAGACGGGCGGACTCAGAGGGCCAGagagGGACAGAGAATTCCGGGTGGAGCGGT
GAAATGCGTAGAGATCCGGAGGAATACCGAAGGCGAAGGCCCTGTCCTGGCTGGTTCCTGACGCTAATGTGCGAAAGCTA
GGGGAGCGAACGGG
>OTU_1182
TACGTGAGCCCCAAGCGTTATCCGGAATTACTGGGCGTAAAGCGTGCGTAGGTGGTCATATTAGTCCTCTCCAAAATCCA
TCGGCTCAACCGATGAACTTGAGGGGAAACGGTATGACTTCGAGTGCGTGAGAGGTTTGCGGAACTCATGGTGTAGGGGT
GAAATCCGTTGATATCATGGGGAACACCAAATGCGAAGGCAGCAAACTGGCGCGTCACTGACGCTGAGGCACGAAAGCGT
GGGTAGCGAATGGG
>OTU_1183
TACGTATGGTGCAAGCGTTATCCGGATTTACTGGGTGTAAAGGGAGCGTAGGCGGTTTTACAAGTCTGATGTGAAAGCCC
GGGGCTCAACTCCGGTATTGCATTGGAAACTGTAGAACTAGAGTGTCGGAGGGGTAAGTGGAATTCCTAGTGTAGCGGTG
AAATGCGTAGATATTAGGAGGAACACCAGTGGCGAAGGCGGCTTACTGGACGATTACTGACGCTGAGGCTCGAAAGCGTG
GGGAGCAAACAGG
>OTU_1184
TACAGAGGGTGCGAGCGTTAATCGGAATTACTGGGCGTAAAGCgcgcgTAGGCGGTTTTGTAAGTCGGATGTGAAAGCCC
TGGGCTTAACCTGGGAATTGCATTCGATACTGCTTGACTGGAGTGTGGTAGAGGGAAGCGGAATTCCGGGTGTAGCGGTG
AAATGCGTAGAGATCCGGAGGAACATCAGTGGCGAAGGCGGCTTCCTGGACCAACACTGACGCTGAGGTGCGAAAGCGTG
GGGAGCAAACAGG
>OTU_1185
CACCGGCGGCTCGAGTGGTAACCGTTATTATTGGGTCTAAAGGGTCTGTAGCCGGCCGGATAAGTCTCTTGGGAAATCCA
GCAGCTCAACTGTTGGGCTTTCAGGAGATACTGTCTGGCTCGAGGCCGGGAGAGGTGAGAGGTACTTCAGGGGTAGGGGT
GAAATCTTGTAATCCTTGAAGGACCACCAGTGGCGAAGGCGTCTCACCAGAACGGACCTGACGGCAAGGGACGAAAGCTA
GGGGCACGAACCGG
>OTU_1186
AACGTAGGAGGCGAGCGTTATCCGGATTTACTGGGCGTAAAGCGTACGCAGGCGGCTTCGTTAGTCGGATGTTAAAGCTC
CTGGCTTAACTGGGAGAGGCCATTCGATACTGCGGGGCTTGAGGTTGGGAGAGGGGTATGGAATTCCCGGTGTAGTGGTG
GAATGCGTAGATATCGGGAGGAACACCAGTGGCGAAGGCGGTACCCTGGCCCACACCTGACGCTGATGTACGAAAGCGTG
GGTAGCAAACAGG
>OTU_1187
TACGTAGGCAGCAAGCGTTGTTCGGAATTACTGGGCGTAAAGAGTGCGTAGGTGGTTGGTCAAGTTTGGTGTGAAATCTC
CCGGCTCAACTGGGAGGGTGCGCCGAAAACTGGCTGGCTAGAGTGTGGGATAGGGAAGCGGAATTCCTGGTGTAGCGGTG
AAATGCGTAGATATCAGGAGGAACGCCTGCGGTGTAGACGGCTTCCTGGACCATGACTGACACTGAGGCACGAAAGCGTG
GGTAGCAAACAGG
>OTU_1188
TACGAAGGgggCTAGCGTTGCTCGGATTTACTGGGCGTAAAGGGCGCGTAGGCGGACAGTTAAGTCGGgggTGAAAGCCC
GGGGCTCAACCTCGGAATTGCCTTCGATACTGGCTGTCTTGAGTACGGGAGAGGTgtgtgGAACTCCGAGTGTAGAGGTG
AAATTCGTAGATATTCGGAAGAACACCAGTGGCGAAGGCGACacacTGGCCCGTTACTGACGCTGAGGCGCGAAAGCGTG
GGGAGCAAACAGG
>OTU_1189
TACGTAGGTGGCAAGCGTTGTCCGGATTTACTGGGCGTAAAGGATGCGTAGGTGGATATTTAAGTGGGATGTGAAATACC
CGGGCTCAACTTGGGTGCTGCATTCCAAACTGGATATCTAGAGTGCAGGAGAGGTAAGTGGAATTCCTAGTGTAGCGGTG
AAATGCGTAGAGATTAGGAAGAACACCAGTGGCGAAGGCGACTTACTGGACTGTAACTGACACTGAGGCATGAAAGCGTG
GGGAGCAAACAGG
>OTU_1190
TACGTAGGGAGCAAGCGTTGTCCGGATTTACTGGGTGTAAAGGGTGCGTAGGCGGATTGGCAAGTCAGAAGTGAAATCCA
TGGGCTTAACCCATGAACTGCTTTTGAAACTGTTAGTCTTGAGTGAAGTAGAGGTAGGCGGAATTCCCGGTGTAGCGGTG
AAATGCGTAGAGATCGGGAGGAACACCAGTGGCGAAGGCGGCCTACTGGGCTTTAACTGACGCTGAGGCACGAAAGTGTG
GGTAGCAAACAGG
>OTU_1191
TACGGAGGATGCGAGCGTTATCCGGATTTATTGGGTTTAAAGGGTGCGTAGGCGGTCCGGAAAGTCAGCGGTAAAAGCCC
GGGGCTCAACCCCGGCGAGCCGTTGAAACTGTCGGACTAGAGACGGCGAGAAGTACGCGGAATGCGCGGTGTAGCGGTGA
AATGCATAGATATCGCGCAGAACTCCGATTGCGAAGGCAGCGTACCGGCGCCGGACTGACGCTGAGGCACGAAAGCGTGG
GTATCGAACAGG
>OTU_1192
GACAGAGGCCTCGAGCGTTAGGCGGAATCACTGGGCTTAAAGCGCGTGTAGGCGGGTCGTTAAGTGTCTTGTGAAATCCc
ccGGCTCAACCGGGGAACGGCTGGGCATACTGGCGACCTTGGGCCGGTCAGGGGCTGCTGGAACAAGCGGTGGAGCGGTG
AAATGCGTAGATATCGCTTGGAACGCCAAAGGTGAAGACAGGCAGCTGGGACCGCGCCGACGCTGAGACGCGAAAGCCAG
GGGAGCAAACGGG
>OTU_1193
GACGAAGGTGGCTAGCGTTATTCGGATTCACTGGGCATAAAGCgcgcgTAGGCGGCTCTTCAAGTCGGTGGTGAAAGCCC
GCAGCTCAACTGCGGAACAGCCGTCGATACTGTCGAGCTTGAGTGCAGGAGGGGTGATCGGAACTCCAGGTGTAGCGGTG
AAATGCGTAGATATCTGGAGGAACACCGGAGGCGAAGGCGGATCACTGGACTGCCACTGACGCTGAGGCGCGAAAGCTAG
GGGAGCAAACAGG
>OTU_1194
TACGAAGGgggCTAGCGTTGTTCGGATTTACTGGGCGTAAAGCGCGTGTAGGCGGGTCGTTAAGTTGGgggTGAAATCCC
GAGGCTCAACCTCGGAACTGCCTTCAAAACTGGCGACCTGGACTCAAGCAGAGGCAAGTGGAATTGCGAGTGTAGAGGTG
AAATTCGTAGATATTCGCAGGAACACCAGTGGCGAAGGCGACTTGCTGGGCTTGTAGTGACGCTGAGACGCGAAAGCGTG
GGGAGCAAACAGG
>OTU_1195
TACAGAGGgggCGAGCGTTATTCGGAATTATTGGGCGTAAAGGGCGCGTAGGCGGCCTTGTAAGTCTTGGGTGAAATCCC
TCAGCTCAACTGAGGAACTGCCTCGGATACTGCAGGGCTTGAGGCCGGGAGAGGGTAGTGGAATTCCCAGTGTAGCGGTG
AAATGCGTAGATATTGGGAGGAACACCGGTGGCGAAGGCGGCTACCTGGACCGGTTCTGACGCTGATGCGCGAAAGCGTG
GGGAGCAAACAGG
>OTU_1196
TACGAAGGGTGCAAGCGTTACTCGGAATCACTGGGCGTAAAGCGTGCGTAGGCGGTTTCTTAAGTCTGTCGTGAAAGCCC
TGGGCTCAACCTGGGAACGGCGATGGATACTGGGAGGCTAGAATGTGAgagagGATGGTGGAATTCCCGGTGTAGCGGTG
AAATGCGTAGAGATCGGGAGGAACACCAGTGGCGAAGGCGGCCATCTGGCTCAACATTGACGCTGAGGCACGAAAGCGTG
GGGAGCAAACAGG
>OTU_1197
TACGGAGGATGCGAGCGTTATCCGGATTCATTGGGTTTAAAGGGTGCGCAGGCGGGCCTTTAAGCCGGCGGTGAAATCGC
GGGGCTCAACCCCGCCGAGCCGTCGGAACTGGgggCCTTGAGTGCGGCGGAGGCATGCGGAATGCGCGGTGTAGCGGTGA
AATGCATAGATATCGCGCAGAACCCCGATTGCGAAGGCAGCGTGCCGTGCCGCCACTGACGCTGAGGCACGAAAGCGCGG
GGATCGAACAGG
>OTU_1198
TACGTAGGgggCGAGCGTTATCCGGATTTACTGGGCGTAAAGCGCGTTAAGGCGGCCGGCTGAGTTGGgggTGAAATTTC
GGGGCTCAACCCCGAAACTGCCTCCAATACTGGTCGGCTCGAGTGCGAgagagGAAGGTGGAATTCCCGGTGTAGTAGTG
AAATGCGTAGATATCGGGAGGAACACCAGTGGCGAAGGCGGCCTTCTGGCTCGCAACTGACGCTGTAGCGCGAAAGCGTG
GGGAGCGAACGGG
>OTU_1199
GACGAACCGTGCAAACGTTGTTCGGAATCACTGGGCTTAAAGGGCGCGTAGGCGGGCGGGCAAGTCCGGGGTGAAATCTT
TCGGCCCAACCGGAAAAGGGCCTTGGATACTGCTCGTCTGGAGGggggTAGGGGCAGACGGAACTTCCGGTGGAGCGGTG
AAATGCGTTGATATCGGAAGGAACGCCGGTGGCGAAAGCGGTCTGCTGGACCCCTACTGACGCTGAGGCGCGAAAGCCAG
GGGAGCAAACGGG
>OTU_1200
GACAGAGGgggCAAGCGTTGTCCGGACTGACTGGGCGTAAAGCgcgcgcAGGCGGTCAGAGGCGTCGGTGCTCAAAGTCC
ACCGCTTAACGGTGGGAGGCGTGCCGATACGCTCTGACTGGAGGGCGGGCGAGGGTGGTGGAATTGCCGGTGTAGTGGTG
AAATGCGTAGAGATCGGCAGGAACACCAGTGGCGAAGGCGGCCACCTAGCCCGCACCTGACGCTGAGGCGCGACAGCGTG
GGGAGCGAACTGG
>OTU_1201
TACGAGGggggCAAGCGTTGTTCGGAATTATTGGGCGTAAAGGGCGCGTAGGCGGCGCGGTATGTCTTCTGTGAAAACTC
CAGGCTCAACTTGGAGCTTGCAGGGGAAACTGCCGTGCTGGAGTACTGGAGAGGTGAGTGGAATTCCCGGTGTAGCGGTG
AAATGCGTAGATATCGGGAGGAACACCTGTGGCGAAAGCGGCTCACTGGACAGTAACTGACGCTGATGCGCGAAAGCTAG
GGGAGCAAACAGG
>OTU_1202
TACGTAGGgggCGAGCGTTATCCGGATTCACTGGGCGTAAAGGGCGTGTAGGCGGTTCCGCAAGTCAGATGTGAAAGCTC
GGGGCTCAACCCCGGAAGTGCACCTGATACTGCGGTGACTCGAGGGCGGTAGAGGCAGATGGAACTCGCGGTGTAGCGGT
GGAATGCGCAGATATCGCGAGGAACGCCGGTGGCGAAGGCGATCTGCTGGGCCGACCCTGACGCTGAGGCGCGAAAGCGT
GGGGAGCGAACCGG
>OTU_1203
TACGAAGGGTGCAAGCGTTAATCGGAATTACTGGGCGTAAAGCgcgcgTAGGTGGTTTGGTAAGATGGATGTGAAATCCC
CGGGCTCAACCTGGGAACTGCATCCATAACTGCCTGACTAGAGTACGGTAGAGGGTGGTGGAATTTCCTGTGTAGCGGTG
AAATGCGTAGATATAGGAAGGAACACCAGTGGCGAAGGCGACCACCTGGACTGATACTGACACTGAGGTGCGAAAGCGTG
GGGAGCAAACAGG
>OTU_1204
TACGGAGGgggTTAGCGTTGTTCGGAATGACTGGGCGTAAAGCgcgcgTAGGCGGATCAGGAAGTTGGgggTGAAATCCC
GGGGCTCAACCCCGGAATGGCCTTCAAAACTCCTGGTCTTGAGTTCGAgagagGTGAGTGGAATTCCGAGTGTAGAGGTG
AAATTCGTAGATATTCGGAGGAACACCAGTGGCGAAGGCGGCTCACTGGCTCGACACTGACGCTGAGGTGCGAAAGCGTG
GGGAGCAAACAGG
>OTU_1205
AACGTAGGAGGCAAGCGTTATCCGGAGTTACTGGGCGTAAAGCGCATGTAGGCGGTTGGGCAAGTGGCGAGTGAAAGCTC
CCGGCTAAACTGGGAGAGGACACGTCAGACTGTTCGGCTAGAGGATGGTAGAGGGGCGCAGAATTCCGGGTGTAGCGGTG
AAATGTGTAGAGATCCGGAGGAATACCAGTGGTGAAGACGGCGCCCTGGGCCGTACCTGACGCTGAGATGCGAAAGCGTG
GGGAGCGAACGGG
>OTU_1206
TACGGAGGGTGCGAGCGTTGCTCGGAATTATTGGGCGTAAAGCGTACGCAGGCGGCTCGCCAAGTCGAGTGTGAAAGCCC
GGGGCTCAACCCCGGAAATGCATTCGATACTGGCGAGCTTGAGTGCGGGAGAGGGAAGCGGAATTCCTGGTGTAGAGGTG
AAATTCGTAGATATCAGGAGGAACACCGGTGGCGAAAGCGGCTTCCTGGCCCGACACTGACGCTCATGTACGAAAGCGTG
GGGAGCAAACAGG
>OTU_1207
TACGTAGGGTGCAAGCGTTGTCCGGAATTATTGGGCGTAAAGAGCTCGTAGGCGGTTTGTCGCGTCTGCTGTGAAAACGC
GGGGCTCAACTCCGCGCCTGCAGTGGGTACGGGCAGACTAGAGTGCAGTAGGGGAGACTGGAATTCCTGGTGTAGCGGTG
GAATGCGCAGATATCAGGAGGAACACCGGTGGCGAAGGCGGGTCTCTGGGCTGTAACTGACGCTGAGGAGCGAAAGCGTG
GGTAGCGAACAGG
>OTU_1208
TACGGAGGgggCTAGCGTTGTTCGGAATTACTGGGCGTAAAGCGCACGTAGGCGGTCGCGCATGTCAGATGTGAAAGCCC
CGGGCTTAACCTGGGAATTGCATTTGAAACTGCGTGGCTAGAGGCCCGGAGAGGGTAGTGGAATTCCCAGTGTAGAGGTG
AAATTCGTAGATATTGGGAAGAACACCGGTGGCGAAGGCGGCTACCTGGACGGGTTCTGACGCTGAGGTGCGAAAGCGTG
GGGAGCAAACAGG
>OTU_1209
TACGTAGGgggCGAGCGTTATCCGGATTTACTGGGCGTAAAGCGCGTTAAGGCGGCCGGCAAAGTTGGTTGTGAAATTTC
AGGGCTCAACCCTGAAACTGCGTCCAATACTGGTTGGCTAGAGTGCGAgagagGAAGGTGGAATTCCCGGTGTAGTAGTG
AAATGCGTAGATATCGGGAGGAACACCAGTGGCGAAGGCGGCCTTCTGGCTCGCAACTGACGCTGTAGCGCGAAAGCGTG
GGGAGCGAACGGG
>OTU_1210
CACGGggggAGCAAGCGTTGTTCGGAATCACTGGGCGTAAAGGGCGTGTAGGCGGTCAGGTAAGTGGGATGTGAAATGCT
TCGGCTCACCCGGAGCCCTGCATCCCAAACTGCCGGGCTTGAGTATGGGAGAGGATGAGGGAATTCCTGGTGTAGCGGTG
AAATGCGTAGATATCAGGAGGAACACCGGTGGCGAAAGCGCTCATCTGGCCCAATACTGACGCTGATGCGCGAAAGCTAG
GGGAGCAAACGGG
>OTU_1211
TACGGAGGATCCGAGCGTTATCCGGATTTATTGGGTTTAAAGGGTGCGTAGGCGGAAGATTAAGTCAGTGGTGAAAGTTT
GCAGCTCAACTGTAAAATTGCCATTGAAACTGATTTTCTTGAGTGTAAATGAGGTAGGCGGAATGTGTTGTGTAGCGGTG
AAATGCTTAGATATAACACAGAACACCAATTGCGAAGGCAGCTTACTAGAATACAACTGACGCTGAGGCACGAAAGCGTG
GGGATCAAACAGG
>OTU_1212
TACGGggggggCAAGCGTTGTTCGGAATTACTGGGCGTAAAGGGCGCGTAGGCGGCCCTCTTAGTCGGACGTGAAATCCC
TCGGCTCAACCGGGGAACTGCGTCCGATACTGGAGGGCTCGAATCCGGGAGAGGGATGCGGAATTCCAGGTGTAGCGGTG
AAATGCGTAGATATCTGGAGGAACACCGGTGGCGAAGGCGGCATCCTGGACCGGTATTGACGCTGATGCGCGAAAGCCAG
GGGAGCAAACGGG
>OTU_1213
TACGTAGGgggCGAGCGTTGTCCGGATTTATTGGGCGTAAAGCGCGTGTAGGCGGCTTGGTAGGTCTGCTGTGAAAACTC
GGGGCTCAACCCCGAGACGTCGGTGGAAACCACCTGGCTAGAGTCCGGAAGAGGAGAGTGGAATTCCCGGTGTAGCGGTG
AAATGCGCAGATATCGGGAAGAACACCCGTGGCGAAGGCGGCTctctGGGACGGTACTGACGCTGAGACGCGAAAGCGTG
GGGAGCGAACAGG
>OTU_1214
TACAGAGGGTGCGAGCGTTGTCCGGAATCACTGGGCGTAAAGGGCGCGTAGGTGGCTCTATAAGTCGGgggTGAAATGCT
GCGGCTCAACCGCAGCGCTGCCTTCGAGACTGTAGGGCTCGAGCACGGTAGAGGCCGATGGAATTCCCGGTGTAGCGGTG
GAATGCGTAGAGATCGGGAAGAACACCAATGGCGAAGGCAGTCGGCTGGGCCGTTGCTGACACTGAGGCGCGACAGCGTG
GGGAGCAAACAGG
>OTU_1215
TACGGggggggCAAGCGTTGTTCGGAATTACTGGGCGTAAAGGGCGCGTAGGCGGTTGGATAAGTCAGCTGTGAAAACCA
CGGGCTTAACTCGTGGCCTGCAGTTGAAACTGTCTGGCTTGAGTGTGGGAGAGGAGAGTGGAATTCCTGGTGTAGCGGTG
AAATGCGTAGATATCAGGAGGAACACCGGTGGCGAAGGCGGCTctctGGACCACAACTGACGCTGAGGCGCGAAAGCTAG
GGGAGCAAACAGG
>OTU_1216
TACGGAGGgggCGAGCGTTATTCGGAATTATTGGGCGTAAAGGGCGCGTAGGCGGCCCGGTAAGTCAAAGGTGAAATCCC
TCGGCTCAACTGAGGAACTGCCTTTGAAACTGTCGGGCTTGAGGCCGGGAGGgggTAGCGGAATTCCCAGTGTAGCGGTG
AAATGCGTAGATATTGGGAGGAACACCGGTGGCGAAGGCGGCTACCTGGACCGGTTCTGACGCTGATGCGCGAAAGCGTG
GGTAGCAAACAGG
>OTU_1217
TACGTAGGgggCTAGCGTTGTCCGGATTTATTGGGCGTAAAGAGCGTGTAGGCGGCCAGGTAGGTCTGGTGTGAAAACTC
GAGGCTTAACCTCGAGATGTCATCGGAAACCATCTGGCTAGAGTCCGGAAGAGGAAAGTGGAATTCCTGGTGTAGCGGTG
AAATGCGCAGATATCAGGAAGAACACCAATGGCGAAAGCAGCTTTCTGGGACGGTACTGACGCTGAGACGCGAAAGCGTG
GGGAGCGAACAGG
>OTU_1218
GACAGAGGGTGCAAACGTTGTTCGGAATTACTGGGCGTAAAGCGCGTGTAGGCGGTTCGGTAAGTCGGATGTGAAAGCCC
GGGGCTCAACCTCGGAAGTGCATTCGATACTACCGTACTAGAGTACTGGAGAGGATGGTGGAACTCTCGGTGTAGAGGTG
AAATTCGTAGATATCGAGAAGAACACCGGTGGCGAAGGCGGCCATCTGGACAGATACTGACGCTGAGACGCGAAAGCGTG
GGGAGCAAACAGG
>OTU_1219
TACGGAGGTGGCAAGCGTTGCTCGGAATCACTGGGCTTAAAGGGCGCGTAGGCGGCTGGATAAGTCGGGTGTGAAAGCCC
TCGGCTCAACCGAGGAATTGCACTCGATACTGTTCGGCTAGAGTGCGGGAGGGGAGAGTGGAACTCCAGGTGTAGCGGTG
AAATGCGTAGATATCTGGAGGAACGCCGGTGGCGAAAGCGACTctctGGACCGTAACTGACGCTGAGGCGCGAAAGCTAG
GGGAGCAAACGGG
>OTU_1220
TACGGAGGATGCAAGCGTTATCCGGATTCATTGGGTTTAAAGGGTACGTAGGTGGCCCAGTAAGTCAGTGGTGAAATCCT
GCCGCTTAACGGTAGAACTGCCATTGATACTGCAGGGCTTGAGTACAGTTGAGGTAGGCGGAATGTGTAGTGTAGCGGTG
AAATGCTTAGATATTACACAGAACTCCGATTGCGAAGGCAGCTTACTAAACTGTAACTGACACTGAGGTACGAAAGCGTG
GGGAGCGAACAGG
>OTU_1221
TACGGAGGATGCAAGCGTTATCCGGATTTATTGGGTTTAAAGGGTGCGTAGGCGGATGATTAAGTCAGTGGTGAAAGGTC
CCGGCTCAACCGGGGAGCTGCCATTGATACTGGTCGTCTTGAATGCGGATGCCGTGGGAGGAATGtgtgGTGTAGCGGTG
AAATGCATAGATATCAcacaGAACACCGATTGCGAAGGCATCTCACGAATCCGTTATTGACGCTGAGGCACGAAAGCGTG
GGGATCAAACAGG
>OTU_1222
TACGGAGGGTGCAAGCGTTAATCGGAATTACTGGGCGTAAAGCgcgcgTAGGCGGTTTGGTAAGTCGGTTGTGAAAGCCC
CGGGCTTAACCTGGGAATTGCAGTCGATACTGCCTGACTAGAGTATGGTAGAGGGAAGTGGAATTTCCGGTGTAGCGGTG
AAATGCGTAGATATCGGAAGGAACACCAGTGGCGAAGGCGACTTCCTGGGCCAATACTGACGCTGAGGTGCGAAAGCGTG
GGGAGCAAACAGG
>OTU_1223
TACGAAGGgggCTAGCGTTGTTCGGAATTACTGGGCGTAAAGGGCGCGTAGGCGGTCCTGATCGTCGGATGTGAAAGGCC
TGGGCTCAACCTGGGAACTGCATCCGATACGGCGGGACTGGAGTGTGGGAGAGGTTGGTGGAATTCCCAGTGTAGAGGTG
AAATTCGTAGATATTGGGAAGAACACCGGTGGCGAAGGCGGCCAACTGGACCACAACTGACGCTGAGGCGCGAAAGCGTG
GGGAGCAAACAGG
>OTU_1224
CACGGggggAGCGAACGTTGTTCGGAATCACTGGGCGTAAAGGGCGTCTAGGCGGTCCGGTAAGTGAGATGTGAAAGCCC
TCGGCTCACCCGAGGAACTGCATCTCATACTGCTGGACTTGAGTGCGGGAGAGGATGGgggAATTCCTGGTGTAGCGGTG
AAATGCGTAGATATCAGGAGGAACACCGGTGGCGAAGGCGCCCATCTGGCCCGTTACTGACGCTGAAGCGCGAAAGCTAG
GGGAGCAAACGGG
>OTU_1225
TACGAAGGTGGCAAGCGTTGTTCGGATTTACTGGGCGTACAGGGAGCGTAGGCGGTTCGGTAAGCCCTTTGTGAAATCTC
CAGGCTTAACCTGGAACAGCCGGAGGGGACTGCCGAGCTAGAGGATGGGAGAGGAGCGCGGAATTCCCGGTGTAGCGGTG
AAATGCGTAGAGATCGGGAGGAAGGCCGGTGGCGAAGGCGGCGCTCTGGAACGTTTCTGACGCTGAGGCTCGAAAGCGTG
GGGAGCAAACAGG
>OTU_1226
TACGAAGGgggCTAGCGTTGTTCGGAATTACTGGGCGTAAAGCGCACGTAGGCGGATTGTTAAGTCGGgggTGAAATCCC
AGGGCTCAACCCTGGAACTGCCTCCGATACTGGCAATCTGGAGTCCGGGAGAGGTGAGTGGAATTCCGAGTGTAGAGGTG
AAATTCGTAGATATTCGGAAGAACACCAGTGGCGAAGGCGGCTCACTGGCCCGGAACTGACGCTGAGGTGCGAAAGCGTG
GGGAGCAAACAGG
>OTU_1227
TACGGAGGGTGCGAACGTTAATCGGAATTACTGGGCGTAAAGCGCACGTAGGCGGTCCGCTAAGTGGGATGTGAAAGCCC
TGGGCTTAACCTGGGAACTGCATTTCAGACTGGCGGACTAGAGTACGGTAGAGGGCGGTGGAATTCCCTGTGTAGCGGTG
AAATGCGTAGATATAGGGAGGAACATCAGTGGCGAAGGCGGCCGCCTGGATCGATACTGACGCTGAGGTGCGAAAGCGTG
GGGAGCAAACAGG
>OTU_1228
TACGTAGGCAGCGAGCGTTGTTCGGAATTACTGGGCGTAAAGAGTgtgtAGGCGGTGCTCTAAGTTCGGTGTGAAATCTC
CCGGCTTAACTGGGAGGGTGCGCCGGAAACTGGAGTGCTCGAGCGTGGGAGAGGAAAGCGGAATTCCTGGTGTAGCGGTG
AAATGCGTAGATATCAGGAGGAACACCTGCGGTGTAGACGGCTTTCTGGACCATTGCTGACGCTGAGACACGAAAGCGTG
GGTAGCAAACAGG
>OTU_1229
TACGTAGGGTGCGAGCGTTAATCGGAATTACTGGGCGTAAAGCGTGCGTAGGCGGTCCGTTGTGTCTGCGGTGAAATCCC
CGGGCTTAACCTGGGAATGGCCGTGGAAACTGGCGGGCTTGAGTGTGGCAGAGGggggTGGAATTCCGCGTGTAGCAGTG
AAATGCGTAGAGATGCGGAGGAACACCGATGGCGAAGGCAACCcccTGGGCTGACACTGACGCTCAGGCACGAAAGCGTG
GGGAGCAAACAGG
>OTU_1230
GACAGAGGTGGCGAGCGTTGTTCGGAATTACTGGGCTTAAAGGGCGCGTAGGCGGTGATATAAGTCTGGGGTGGAATCTC
ACAGCTTAACTGTGGAACTGCCCTGGAAACTGTATTGCTTGAGTCGGACAGGGGAAGGCGGAATTCCCGGTGTAGCGGTG
AAATGCGTAGATATCGGGAGGAAGGCCTGTGGTGAAGACGGCCTTCTGGGTCTTGACTGACGCTGAGGCGCGAAAGCGTG
GGGAGCAAACAGG
>OTU_1231
TACGAAGGgggCTAGCGTTGCTCGGAATCACTGGGCGTAAAGCGCACGTAGGCGGATCGTTAAGTCGGAGGTGAAATCCT
GGAGCTCAACTCCAGAACTGCCTTCGATACTGGCGATCTTGGAGTCCGGGAGAGGTGAGTGGAACTCCGAGTGTAGAGGT
GAAATTCGTAGATATTCGGAAGAACACCAGTGGCGAAGGCGGCTCACTGGCCCGGTACTGACGCTGAGGTGCGAAAGCGT
GGGGAGCAAACAGG
>OTU_1232
TACGTAGGTGGCAAGCGTTGTCCGGATTTACTGGGCGTAAAGAGCgcgcAGGCGGTCAATCAAGTCGAGTGTGAAAGCCc
ccGGCTCAACTGGGGAGGGTCACTCGATACTGTTTGACTCGAAGGCGGGAGAGGGAAGTGGAATTCCCGGTGTAGTGGTG
AAATGCGTAGATATCGGGAGGAACACCAGTGGCGAAGGCGACTTCCTGGCCCGTTCTTGACGCTGAGGCGCGAAAGCTAG
GGGAGCAAACGGG
>OTU_1233
TACGGAGGATCCAAGCGTTATCCGGAATTACTGGGCGTAAAGAGTTGCGTAGGTGGCATAGTAAGCGAATAGTGAAATCG
TACGGCTCAACCGTATATCCATTATTTGAACTGCTAAGCTTGAGGATGAgagagGTTATTGGAATTCCCAGTGTAGGAGT
GAAATCCGTAGATATTGGGAGGAACACCGATGGCGTAGGCAGATAACTGGCTCATTCCTGACACTAAGGCACGAAAGCGT
GGGGAGCAAACGGG
>OTU_1234
GACGTAGGgggCGAGCGTTGTCCGGAGTTACTGGGCGTAAAGGGCGTGTAGGCGGCTTAGCGCGTTTCGGGTGCCAGCGG
AGGGCTTACCTCTCCGAGTGCTCGGAAGACGGCTGGGCTGTGAGGGCTTCAGAGGGAGCAGGAATTCCGGGTGGAGCGGT
GAAATGCGTAGAGATCCGGAGGAACACCAAAGGCGAAGGCAAGCTCCTGGGAAGGCCCTGACGCTGAGGCGCGAAAGCCA
GGGGAGCGAACGGG
>OTU_1235
TACGGAGGGTGCAAGCGTTGTCCGGATTTATTGGGTTTAAAGGGTGCGCAGGTGGTTTATTAAGTCAGTGGTGAAAGACG
GTCGCTCAACGATTGCAGTGCCATTGAAACTGGTAGACTTGAGTAAAGTAGAGGTGGGCGGAATTGATAGTGTAGCGGTG
AAATGCATAGATATTATCAAGAACTCCAATTGCGTAGGCAGCTCACTTGGCTTTTACTGACACTCATGCACGAAAGTGTG
GGTATCAAACAGG
>OTU_1236
TACAGAGGGTGCGAGCGTTAATCGGATTTACTGGGCGTAAAGGGCGCGTAGGCGGTGATATGAGTGTGATGTGAAAGCCC
CGGGCTTAACCTGGGAAGTGCATCGCAAACGATATGACTGGAGTAGATGAGAGGGTGGCGGAATTTCCGGTGTAGCGGTG
AAATGCGTAGAGATCGGAAGGAACGTCAATGGCGAAGGCAGCCACCTGGCATCATACTGACGCTGAGGCGCGAAAGCGTG
GGGAGCGAACAGG
>OTU_1237
TACAGAGGGTGCAAGCGTTGTTCGGAATTATTGGGCGTAAAGCGCGTGTAGGCGGCATGGCAAGTCGGGTGTGAAAGCCC
TCAGCTCAACTGAGGAAGTGCGCCCGAAACTGCTGTGCTTGAGTGCCGGAGAGGGTCGCGGAATTCCCCAAGTAGAGGTG
AAATTCGTAGATATGGGGAGGAACACCGGTGGCGAAGGCGGCGACCTGGACGGTAACTGACGCTGAGACGCGAAAGCGTG
GGGAGCAAACAGG
>OTU_1238
TACGGAGGGTGCAAACGTTAATCGGAATTACTGGGCGTAAAGCgcgcgTAGGTGGTTCGCTAAGTGGGATGTGAAAGCCC
CGGGCTCAACCTGGGAATTGCATTTCAAACTGACGAACTAGAGTACGATAGAGGggggTAGAATTCAGAGTGTAGCGGTG
AAATGCGTAGATATTCTGAGGAATACCAGTGGCGAAGGCGGCCcccTGGATTGATACTGACACTGAGGCGCGAAAGCGTG
GGGAGCAAACAGG
>OTU_1239
TACGAAGGGTGCAAGCGTTAATCGGAATTACTGGGCGTAAAGGGTGCGTAGGCGGCCTTTTAAGTCGGATGTGAAATCCC
CGGGCTCAACCTGGGAATGGCATCCGATACTGGGAGGCTGGAGTTTGGGAGAGGGTGGTGGAATTCCCGGTGTAGCGGTG
AAATGCGTAGAGATCGGGAGGAACATCAGTGGCGAAGGCGGCCACCTGGCCTAAAACTGACGCTGAAGCACGAAAGCGTG
GGGAGCAAACAGG
>OTU_1240
TACGTAGGGGCCAAGCGTTGTCCGGATTCATTGGGCGTAAAGAGCTCGTAGGCGGCTTGGAAAGTCGGATGTGAAATCCC
CGTGCTCAACGCGGGGCGGCCATCCGATACTGCCATAGCTAGAGTCCAGTAGGGGAGTGTGGAATTCCCGGTGTAGCGGT
GAAATGCGCAGATATCGGGAGGAACACCAGCGGCGAAGGCGGCACTCTGGGCTGGTACTGACGCTGAGGAGCGAAAGCGT
GGGGAGCGAACAGG
>OTU_1241
GACAGAGGTGCCAAGCGTTAGGCGGAATCACTGGGCTTAAAGCGTgtgtAGGCGGATCGTTAAGTGCCTTGTGAAATCCC
ACGGCTCAACCGTGGAATGGCTGGGCATACTGGCGGTCTTGAGCCATTCAGGGGCGACTGGAACAAGCGGTGGAGCGGTG
AAATGCGTAGATATCGCTTGGAACGCCAAAGGTGAAAACAGGTCGCTGGGGATGTGCTGACGCTGAGACACGAAAGCCAG
GGGAGCAAACGGG
>OTU_1242
TACGTAGGgggCGAGCGTTGTCCGGATTTATTGGGCGTAAAGAGCTCGTAGGCGGTTCGGTAAGTCGGGTGTGAAATCTC
CACGCTCAACGTGGAGGGGCCACTCGATACTGCCGTGACTCGAGTCCGGTAGAGGAGTGTGGAATTCCCGGTGTAGCGGT
GAAATGCGCAGATATCGGGAGGAACACCAGTAGCGAAGGCGGCACTCTGGGCCGGTACTGACGCTGAGGAGCGAAAGCGT
GGGGAGCAAACAGG
>OTU_1243
TACGTATGGTGCAAGCGTTATCCGGATTTACTGGGTGTAAAGGGAGCGTAGACGGCTGTGTAAGTCTGAAGTGAAAGCCC
GGGGCTCAACCCCGGGACTGCTTTGGAAACTATGCAGCTAGAGTGTCGGAGAGGTAAGTGGAATTCCCAGTGTAGCGGTG
AAATGCGTAGATATTGGGAGGAACACCAGTGGCGAAGGCGGCTTACTGGACGATGACTGACGTTGAGGCTCGAAAGCGTG
GGGAGCAAACAGG
>OTU_1244
GACAGAGGGTGCAAACGTTGCTCGGATTTACTGGGCGTAAAGCGCATGTAGGCGGGACGATAAGTCGGGTGTGAAATCCC
TGGGCTCAACCTAGGAACTGCATCCGAAACTGCCGTTCTGGAGTAGTGGAGAGGAAAGCGGAATTCCGGGTGTAGAGGTG
AAATTCGTAGATATCCGGAGGAACACCAGTGGCGAAGGCGGCTTTCTGGACACTAACTGACGCTGAGATGCGAAAGCGTG
GGGAGCAAACAGG
>OTU_1245
TACGGggggTGCAAGCGTTGTTCGGAATTACTGGGCGTAAAGCGCGTGTAGGCGGCCCTGCAAGTCAGATGTGAAAGCCC
TCGGCTTAACCGGGGAAGTGCATCTGAAACTGCTTGGCTTGAGTACTGGAGAGGAAGGCGGAATTCCCAGTGTAGAGGTG
AAATTCGTAGATATTGGGAGGAACACCGGTGGCGAAAGCGGCCTTCTGGACAGATACTGACGCTGAGACGCGAAAGCGTG
GGGAGCAAACAGG
>OTU_1246
TACGGAGGGTGCAAGCGTTATCCGGATTCACTGGGTTTAAAGGGTGCGTAGGAGGGCAGGGAAGTCAGTGGTGAAATCCT
AGGGCTTAACCCTAGAACTGCCGTTGATACTctctGTCTTGAATACCGTGGAGGTGAGCGGAATATGTCATGTAGCGGTG
AAATGCTTAGATATGACATAGAACACCAATTGCGAAGGCAGCTCACTACACGAATATTGACTCTGAGGCACGAAAGCGTG
GGGATCAAACAGG
>OTU_1247
TACGTAGGGTGCGAGCGTTAATCGGAATTACTGGGCGTAAAGCGTGCGCAGGCGGTTCGTCGTGTCCGATGTGAAAGCCC
CGGGCTCAACCTGGGAATGGCATTGGAGGACTGGCGGGCTGGAGTGTGGCAGAGGggggTGGAATTCCGCGTGTAGCAGT
GAAATGCGTAGAGATGCGGAGGAACACCGATGGCGAAGGCAGCCcccTGGGCTGACACTGACGCTCAGGCACGAAAGCGT
GGGGAGCAAACAGG
>OTU_1248
TACAGAGGTCCCAAGCGTTGTTCGGATTCACTGGGCGTAAAGGGTGCGTAGGTGGCGAGGTAAGTCGGATGTGAAAGCTC
GGAGCTCAACTCCGAAATGGCATTGGAAACTACCTTGCTCGAGGATTGGAGGggggACTGGAATGCTTGGTGTAGCAGTG
AAATGCGTAGATATCAAGCGGAACACCAGTGGCGAAGGCGAGTCCCTGGACAACTCCTGACACTGAGGCACGAAAGCTAG
GGGAGCAAACAGG
>OTU_1249
TACGTAGGTGGCGAGCGTTGTCCGGAATTATTGGGCGTAAAGAGCATGTAGGCGGTCTTTTAAGTCGGGAGTGAAAATGC
GGGGCTCAACCCCGTATGGCTTCCGATACTGGAAGGCTTGAGTGCAGGAGAGGAAAGGGGAATTCCCAGTGTAGCGGTGA
AATGCGTAGATATTGGGAGGAACACCAGTGGCGAAGGCGCCTTTCTGGACTGTGTCTGACGCTGAGATGCGAAAGCCAGG
GGAGCAAACGGG
>OTU_1250
CACGTAGGgggCGAGCGTTGTCCGGATTTATTGGGCGTAAAGAGCTCGTAGGCGGCTCACTAAGTCGGGTGTGAAACCTC
CAGGCTCAACCTGGAGACGCCACCTGATACTGGTGTGGCTAGAGTCCGGTAGGGGAGTGTGGAACTCCTGGTGTAGCGGT
GAAATGCGCAGATATCAGGAAGAACACCAGCGGCGAAGGCGGCACTCTGGGCCGGAACTGACGCTGAGGAGCGAAAGCGT
GGGTAGCAAACAGG
>OTU_1251
TACGTAGGAGGCGAGCGTTGTCCGGAGTTACTGGGCGTAAAGGGTGCGCAGGCGGTGGCCTAAGTTTGCGGTGAAAGCTC
CTGGCTTACCTGGGAGAGGGCCGTGAAGACTGGGGCACTTGAGGCGTGGAGAGGGACGTGGAATTCCGGGTGGAGCGGTG
AAATGCATAGAGATCCGGAAGAACACCAACGGCGAAGGCAGCGTCCTGGCCACGACCTGACGCTCAGGCACGAAAGCGCG
GGGAGCGAACAGG
>OTU_1252
TACGGAGGGTGCAAGCGTTGTTCGGAATCACTGGGCGTAAAGGGCGTGTAGGCGGTCCGCTAAGTCTGATGTGAAAGCCC
GGGGCTCACCcccGGAAGGGCATTGGAAACTGGCGGACTCGAGTCCCGGAGAGGAAGGTGGAATTCCTGGTGTAGCGGTG
AAATGCGTAGATATCAGGAGGAATACCGGTGGCGAAGGCGGCCTTCTGGACGGTGACTGACGCTGAGACGCGAAAGCGTG
GGGAGCAAACAGG
>OTU_1253
TACGAAAGGGGCTAGCGTTGTTCGGAATTACTGGGCGTAAAGCGCACGTAGGCGGCCTTGTAAGTTGGgggTGAAATCCC
CGGGCTCAACCCGGGAACTGCCTTCAAGACTGCAAAGCTCGAGGATGTGAGAGGTTGGCGGAATTCCGAGTGTAGAGGTG
AAATTCGTAGATATTCGGAAGAACACCAGTGGCGAAGGCGGCCAACTGGCACATTTCTGACGCTGAGGTGCGAAAGCGTG
GGGAGCAAACAGG
>OTU_1254
GACAGAGGGTGCAAACGTTGTTCGGAATTACTGGGCGTAAAGCGTgtgtAGGCGGTCCACTAAGTCGGGTGTGAAAGCCC
TGGGCTCAACCCAGGAAGTGCACTCGAAACTGGCGGGCTAGAGTATCGGAGAGGTTGGTGGAATTCTCGGTGTAGAGGTG
AAATTCGTAGATATCGAGAGGAACACCGGTGGCGAAGGCGGCCAACTGGACGAATACTGACGCTGAGACACGAAAGCGTG
GGGAGCAAACAGG
>OTU_1255
TACGTAGGgggCTAGCGTTGTCCGGAATCATTGGGCGTAAAGCgcgcgTAGGCGGCCCGGTAAGTCCGCTGTGAAAGTCA
AAGGCTCAACCTTTGAATGTCAGCGGATACTGCCGGGCTAGAGTCCGGAAGAGGCGAGTGGAACTCCTGGTGTAGCGGTG
GAATGCGCAGATATCAGGAAGAACACCGACGGCGAAGGCAGCTCGCTGGGACGGAACTGACGCTAAGGCGCGAAAGCGTG
GGGAGCGAACAGG
>OTU_1256
TACATAGGGAGCAAGCGTTATCCGGATTTACTGGGTGTAAAGGGTGCGTAGGCGGCATGGCAAGTCAGTCGTTAAAGACC
AGAGCTTAACTCTGGACCAGCGATTGAAACTGTCAAGCTAGAGTACAGGAGAGGTTAGTGGAATTACTAGTGTAGAGGTG
GAATTCGTAGATATTAGTAAGAACACCAATGGCGAAGGCAGCTAACTGGCCTGAAACTGACGCTGAGGCACGAAAGTGTG
GGGAGCAAACAGG
>OTU_1257
TACGGAGGGTGCAAGCGTTAATCGGAATCACTGGGCGTAAAGGGCGCGTAGGTGGTCTGATAAGTCGGGTGTGAAAGCCC
TGGGCTTAACCCGGGAACTGCATTCGATACTGTCAGGCTAGAGTATGGTAGAGGGAAGCGGAATTCCGCATGTAGCGGTG
AAATGCGTAGATATGCGGAGGAACACCAGTGGCGAAGGCGGCTTCCTGGACCAAAACTGACACTGAGGCGCGAAAGCGTG
GGGAGCAAACAGG
>OTU_1258
TACAGAGGGTGCAAGCGTTAATCGGAATTACTGGGCGTAAAGCgcgcgTAGGTGGTTTTGTAAGTTGGAGGTGAAATCCC
CGGGCTCAACCTGGGAACTGCCTCCAAAACTGCATGACTCGAGTACGGTAGAGGGTGGTGGAATTTCCTGTGTAGCGGTG
AAATGCGTAGATATAGGAAGGAACATCAGTGGCGAAGGCGACCACCTGGACTGATACTGACACTGAGGTGCGAAAGCGTG
GGGAGCAAACAGG
>OTU_1259
TACGTAGGTGGCGAGCGTTGTCCGGAATTATTGGGCGTAAAGAGCATGTAGGCGGCTTAATAAGTCGAGCGTGAAAATGC
GGGGCTCAACCCCGTATGGCGCTGGAAACTGTTAGGCTTGAGTGCAGGAGAGGAAAGGGGAATTCCCAGTGTAGCGGTGA
AATGCGTAGATATTGGGAGGAACACCAGTGGCGAAGGCGCCTTTCTGGACTGTGTCTGACGCTGAGATGCGAAAGCCAGG
GTAGCGAACGGG
>OTU_1260
TACGGAGGgggCTAGCGTTGTTCGGAATTACTGGGCGTAAAGCgcgcgTAGGCGGCGCGGCAAGTTGGGCGTGAAAGCCC
GGGGCTCAACCCCGGATGTGCGCCCGAGACTGCCGTGCTGGAGGCCGAgagagGGTGGCGGAATTCCCAGTGTAGAGGTG
AAATTCGTAGATATTGGGAAGAACACCGGTGGCGAAGGCGGCCACCTGGCTCGGAACTGACGCTGAGGTGCGAAAGCGTG
GGGAGCAAACAGG
>OTU_1261
TACGTAGGGCGCGAGCGTTGTCCGGAATTATTGGGCGTAAAGAGCTCGTAGGCGGCCTGTCGCGTCCGCTGTGAAATCCC
GGGGCTCAACCCCGGGCTTGCAGTGGATACGGGCTGGCTAGAGGCAGGCAGGGGAGAACGGAATTCCCGGTGTAGCGGTG
AAATGCGCAGATATCGGGAGGAACACCGGTGGCGAAGGCGGTTCTCTGGGCCTGTACTGACGCTGAGGAGCGAAAGCGTG
GGGAGCGAACAGG
>OTU_1262
TACGTAGGAGGCGAGCGTTGTCCGGAGTTACTGGGCGTAAAGGgggCGCAGGCGGCCAGACGCGTGTGCGGTGAAAGCTC
CTGGCTCAACTGGGAGAGGGCCGTGCAAACGGTGTGGCTTGAGGCTCGCAGAGGGGCGTGGAATTCCGGGTGGAGCGGTG
AAATGCGTAGAGATCCGGAGGAACACCGACGGCGAAGGCAGCGCCCTGGACGAGACCTGACGCTCAGGCCCGAAAGCTGG
gggAGCAAACAGG
>OTU_1263
AACGTAGGgggCGAGCGTTGCCCGGATTCACTGGGCGTAAAGCGGGTGTAGGCGGTCCGTTAAGTCGGGTGTGAAATCTC
CGAGCTCAACTCGGAAACTGCACCCGATACTGGCGGACTTGAGGACGGTAGAGGTCGGTGGAATATCAGGTGTACCGGTG
AAATGGACAGATATCTGATAGAACACCAGTGGCGAAGGCGGCCGACTGGGCCGTTCCTGACGCTGAGACCCGAAAGCCAG
GGGAGCGAACCGG
>OTU_1264
GACAGAGGGTGCAAACGTTGCTCGGAATCACTGGGCGTAAAGGGCGTGTAGGCGGATAGATAAGTCGGGCGTGAAATCCC
CAGGCTCAACCTGGGAACTGCACTCGAAACTGTTTATCTTGAGTGCCGGAGAGGAAAGCGGAATACCTGGTGTAGAGGTG
AAATTCGTAGATATCAGGTGGAACACCAGTGGCGAAGGCGGCTTTCTGGACGGTAACTGACGCTGAGACGCGAAAGCGTG
GGGAGCAAACAGG
>OTU_1265
TACGTAGGgggCTAGCGTTGTCCGGATTTATTGGGCGTAAAGAGCGTGTAGGCGGCCAGATAGGTCCGCTGTGAAAACTC
GAGGCTCAACCTCGAGATGTCGGTGGAAACCATCTGGCTAGAGTCCGGAAGAGGAGAGTGGAATTCCCGGTGTAGCGGTG
AAATGCGCAGATATCGGGAAGAACACCTGTGGCGAAGGCGGCTctctGGGACGGTACTGACGCTGAGACGCGAAAGCGTG
GGGAGCGAACAGG
>OTU_1266
GACAGAGGGTGCAAACGTTGTTCGGAATTACTGGGCGTAAAGCGCGTGTAGGCTGCCCTGCAAGTCGGATGTGAAAGCCC
TGGGCTCAACCTAGGAAGTGCATTCGAAACTGCGGGGCTGGAGTCCTGGAGAGGATAGCGGAATTCTCGGTGTAGAGGTG
AAATTCGTAGATATCGAGAGGAACACCGGTGGCGAAGGCGGCTATCTGGACAGTGACTGACGCTGAGACGCGAAAGCGTG
GGGAGCAAACAGG
>OTU_1267
TACGTAGGgggCGAGCGTTATCCGGATTTACTGGGCGTAAAGCGCGTTAAGGCGGTTGGCAAAGTTGGTTGTGAAATCTC
AGGGCTCAACCCTGAAATTGCGACCAATACTGGTCGACTAGAGTGTGAgagagGAAGGTGGAATTCCCGGTGTAGTAGTG
AAATGCGTAGATATCGGGAGGAACACCAGTGGCGAAGGCGGCCTTCTGGCTCATAACTGACGCTGTAGCGCGAAAGCGTG
GGGAGCGAACCGG
>OTU_1268
CACGTAGGgggCGAGCGTTGTTCGGAATTACTGGGCGTAAAGGGCATGTAGGCGGCTCTGTAAGTCCGGCGTGGAAGCCC
ACGGCTCAACCGTGGGATTGCGCTGGAAACTGCGGGGCTTGAATCATGGAGAGGGAGCTAGAATTCCAGGTGTAGGGGTG
AAATCTGTAGAGATCTGGAAGAATACCAGTGGCGAAGGCGAGCTCCTGGCCAATGATTGACGCTGAGGTGCGAAAGTGTG
GGGATCAAACAGG
>OTU_1269
TACGTAGGgggCGAGCGTTATCCGGATTTATTGGGTGTAAAGGGTGCGTAGACGGGAATGCAAGTTAGTTGTGAAATCCC
TCGGCTTAACTGAGGAACTGCAACTAAAACTGTATTTCTTGAGTGCAGGAGAGGAAAGTGGAATTCCTAGTGTAGCGGTG
AAATGCGTAGATATTAGGAGGAACACCAGTGGCGAAGGCGACTTTCTGGACTGTAACTGACGTTGAGGCACGAAAGTGTG
GGGAGCAAACAGG
>OTU_1270
TACGAAGGgggCGAGCGTTGTTCGGATTTACTGGGCGTAAAGGGCgcgcAGGCGGTCTTGAAAGTCAGGCGTGAAAGCCC
CGGGCTTAACCTGGGAATTGCGCTTGATACTCTGAGACTGGAGTACGGGAGAGGAGAGTGGAATTCCCAGTGTAGAGGTG
AAATTCGTAGATATTGGGAAGAACACCAGTGGCGAAGGCGGCTctctGGACCGTAACTGACGCTGAGGCGCGAAAGCGTG
GGGAGCAAACAGG
>OTU_1271
TACGGAGGGTGCGAGCGTTGTCCGGAATCACTGGGCGTAAAGGGCGCGTAGGCGGCTCGATAAGCGTGTGGTGAAAGCTC
GGGGCTCAACCCCGAGTCGGCCGTGCGAACTGTCGGGCTTGAGCACTGTAGAGGCAGGTGGAATTCCGGGTGTAGCGGTG
GAATGCGTAGAGATCCGGAAGAACACCGGTGGCGAAGGCGGCCTGCTGGGCAGTTGCTGACGCTGAGGCGCGACAGCGTG
GGGAGCAAACAGG
>OTU_1272
TACGTAGGGTGCGAGCGTTAATCGGAATTACTGGGCGTAAAGCGTGCGCAGGCGGTTCTATAAGACAGATGTGAAATCCC
CGGGCTTAACCTGGGAACTGCGTTTGTGACTGTAGGACTCGAGTGTGGCAGAGGggggTGGAATTCCACGTGTAGCAGTG
AAATGCGTAGAGATGTGGAGGAACACCGATGGCGAAGGCAGCCcccTGGGCCAACACTGACGCTCATGCACGAAAGCGTG
GGTAGCAAACAGG
>OTU_1273
TACGAAGGACCCGAGCGTTATCCGGATTTATTGGGTTTAAAGGGTGCGTAGGCGGACCTATAAGTCAGTGGTGAAAGCCC
ATCGCTCAACGATGGAATTGCCATTGATACTGTAGGTCTTGAGTATAGTTGAGGTGGGCGGAATGTGTCATGTAGCGGTG
AAATGCTTAGATATGACACAGAACACCTATTGCGAAGGCAGCTCGCTAAGCTATAACTGACGCTGAGGCACGAAAGTGTG
GGTAGCAAACAGG
>OTU_1274
TACGAAGGgggCTAGCGTTGTTCGGAATTACTGGGCGTAAAGCGCACGTAGGCGGATTTGTTAGTCAGGGGTGAAATCCC
GGGGCTCAACCTCGGAACTGCCTTTGATACTGCAAGTCTAGAGTCCGGAAGAGGTGAGTGGAATTCCTAGTGTAGAGGTG
AAATTCGTAGATATTAGGAAGAACACCAGTGGCGAAGGCGGCTCACTGGTCCGGTACTGACGCTGAGGTGCGAAAGCGTG
GGGAGCAAACAGG
>OTU_1275
GACAGAGGTGGCAAGCGTTGCTCGGAGTTACTGGGCTTAAAGGGCGCGTAGGCGGTCGTGCACGTCGGgggTGAAATCTC
CGGGCTCAACCCGGAAACTGCCTTCGATACGGTGCGACTAGAGTGCGGGAGGGGAGAGTGGAACTCCTGGTGGAGCGGTG
AAATGCGTAGATATCAGGAGGAACGCCGGTGGCGAAAGCGACTctctGGTCCGCAACTGACGCTGAGGCGCGAAAGCCAG
GGGAGCAAACGGG
>OTU_1276
TACGTAGGgggCAAGCGTTGTCCGGATTTACTGGGTGTAAAGGGCgcgcAGGCGGGTTTGATAGTCGATGGTGAAATCCT
GTGGCTTAACTACAGAACTGCCATTGATACTTCAAATCTTGAGTGCGGAAGagagagaCGGAATTCCAGGTGTAGTGGTG
AAATACGTAGATATCTGGAAGAACACCAGTTGCGAAGGCGGTCTCTTGGTCCGTCACTGACGCTCAGGCGCGAAAGCGTG
GGTAGCAAACAGG
>OTU_1277
TACGTAGGCAGCAAGCGTTGTTCGGAATTACTGGGCGTAAAGGGTGCGCAGGCGGTCCTGTAAGTCTGGTGTGAAATCTC
CCGGCTCAACTGGGAGGGTGCGCCGGAAACTGCAGGGCTTCGAGTGCGGGAGAGGAGAGTGGAATTCCTGGTGTAGCGGT
GAAATGCGTAGAGATCAGGAGGAACACCGGTGGTGTAAACGGCTctctGGACCGTAACTGACGCTGAGGCACGAAAGCGT
GGGGAGCAAACAGG
>OTU_1278
TACAGAGGTCCCAAGCGTTGTTCGGATTTACTGGGCGTAAAGGGCGCGTAGGTGGCAGACTAAGTCTGGTGTGAAAGCTC
TGAGCTTAACTCAGAAATGGCACTAGATACTAGTTTGCTTGAGGATTGGAGGGGAGACTGGAATTCTCGGTGTAGCAGTG
AAATGCGTAGATATCGAGAGGAACACCAGTGGCGAAGGCGAGTCTCTGGACAATTCCTGACACTGAGGCGCGAAAGCTAG
GGGAGCAAACGGG
>OTU_1279
TACGTAGGGAGCGAGCGTTGTCCGGAATTACTGGGTGTAAAGGGAGCGTAGGCGGGACGGCAAGTCAGATGTGAAAACTA
TGGGCTCAACCCATAGACTGCATTTGAAACTGTTGTTCTTGAGTGAGGTAGAGGTAAGCGGAATTCCTGGTGTAGCGGTG
AAATGCGTAGAGATCAGGAGGAACATCGGTGGCGAAGGCGGCTTACTGGGCCTTTACTGACGCTGAGGCTCGAAAGCGTG
GGGAGCAAACAGG
>OTU_1280
GACAGAGGGTGCTAGCGTTGTTCGGATTCACTGGGCATAAAGCGCACGTAGGCGGCTGGGTTCGTTCGATGTGAAAGCCc
ccGGCTCAACCGGGGAACTGCATCGAATACTGCCCGGCTCGAGGATGGTTGGGGTGAGTGGAACTCCTGGTGGAGCGGTG
AAATGCGTAGATATCAGGAGGAACACCGGTGGCGAAAGCGGCTCACTGGGCCGTCTCTGACGCTGAGGTGCGAAAGCTAG
GGGAGCAAACGGG
>OTU_1281
TACCAGCACCTCGAGTGATCAGGACGTTTATTGGGCCTAAAGCATCCGTAGCTGGCTTTGCAAGTCTCCGGTTAAATCAA
TCTGCTTAACAGATTGGCCGCTGGAGATACTACAGAGCTAGGGAGTGGGAGAGGCAGACGGTATTCGGggggTAGGGGTA
AAATCCTCTGATCCTCTGAGGACCACCAGTGGCGAAGGCGGTCTGCCAGAACACGTTCGACAGTGAGGGATGAAAGCTGG
gggAGCAAACCGG
>OTU_1282
TACGAAGGGTGCAAACGTTGCTCGGAATTATTGGGCGTAAAGCGCACGTAGGCGGCTTAGCAAGTCCCATGTGAAATCCC
ACGGCTTAACCGTGGAAGTGCATGGGAAACTGCTGAGCTTGAGTACTTAAGAGGATCGCGGAATTCCCGGTGTAGAGGTG
AAATTCGTAGATATCGGGAGGAACACCAGTGGCGAAGGCGGCGATCTGGGAAGATACTGACGCTGAGGTGCGAAAGCGTG
GGGAGCAAACAGG
>OTU_1283
TACGTAGGgggCGAGCGTTGTCCGGAGTTACTGGGCGTAAAGGGCATGCAGGCGGTGCGGCGCGTTTGCTGTGACAGCGC
AGGGCTTAACTCTGCGAGCATAGGAAAGACGACCGCACTTGAGAGCGCGAGAGGGACACGGAATTCCGGGTGGAGTGGTG
AAATGCGTAGAGATCCGGAGGAACACCGAAGGCGAAGGCAGTGTCCTGGCGCGTATCTGACGCTGAGGTGCGAAAGCCAG
GGGAGCGAACGGG
>OTU_1284
GACAGAGGGTGCAAACGTTGTTCGGAATCACTGGGCGTAAAGCGCGTGTAGGCTGCTGCGCAAGTCGGATGTGAAATCCC
ACGGCTCAACCATGGAAGTGCATTCGAAACTGCGTAGCTAGAGTTTTGGAGAGGAAGGCGGAATACTCGGTGTAGAGGTG
AAATTCGTAGATATCGAGTGGAACACCGGTGGCGAAGGCGGCCTTCTGGACAATGACTGACGCTGAAACGCGAAAGCGTG
GGGAGCAAACAGG
>OTU_1285
AACGTAGGAGGCGAGCGTTATCCGGATTTACTGGGTGTAAAGCGCGTGCAGGCGGCTTGTTAAGTGGTgtgtgAAAGCGC
CCGGCTTAACCGGGCGAGGCCGCACCAGACTGGTAAGCTGGAGGGAGGTAGAGGCGTGTGGAATTCCGGGTGTAGTGGTG
AAATGCGTAGAGATCCGGAGGAACACCAGAGGCGAAGGCGACACGCTGGGCCAACCCTGACGCTAAGACGCGAAAGCATG
GGGAGCGAACGGG
>OTU_1286
TACAGAGGTCCCGAGCGTTGTTCGGATTCACTGGGCGTAAAGGGTGCGCAGGTGGTGGGGTAAGTCGGATGTGAAATCTC
GGAGCTCAACTCCGAAATGGCATTGGAAACTGCTCTGCTGGAGGGTCGGAGGggggACTGGAATGCTTGGTGTAGCAGTG
AAATGCGTAGATATCAAGCGGAACACCAGTGGCGAAGGCGAGTCCCTGGACGACACCTGACACTGAGGCACGAAAGCTAG
GGGAGCAAACAGG
>OTU_1287
TACGTAGGgggCAAGCGTTGTCCGGAATCATTGGGCGTAAAGCGAGCGTAGGCGGCCCGATAAGTCTGCTGTAAAAGTCA
ACGGCTCAACCGTTGAAAGCCGGTGGATACTGTCGGGCTAGAGTTCGGAAGAGGCAAGTGGAATTCCTGGTGTAGCGGTG
GAATGCGCAGATATCAGGAGGAATACCTATAGCGAAGGCAGCTTGCTGGGACGAAACTGACGCTAAGGCTCGAAAGCGTG
GGGAGCGAACAGG
>OTU_1288
TACGGAGGGTGCGAGCGTTAATCGGAATTACTGGGCGTAAAGCGCATGCAGGTGGTTCATTAAGTCAGATGTGAAAGCCC
GGGGCTCAACCTCGGAACTGCATTTGAAACTGGTGAACTAGAGTACTGTAGAGGggggTAGAATTTCAGGTGTAGCGGTG
AAATGCGTAGAGATCTGAAGGAATACCAGTGGCGAAGGCGGCCcccTGGACAGATACTGACACTCAGATGCGAAAGCGTG
GGGAGCAAACAGG
>OTU_1289
TACGTAGGgggCAAGCGTTGTCCGGAATCATTGGGCGTAAAGGGCGCGTAGGCGGATAATTAAGTCCGGTGTGAAAGATC
AGGGCTCAACCCTGAGGGTGCACCGGAAACTGGTTATCTTGAGGACAGGAGAGGAAAGTGGAATTCCTAGTGTAGCGGTG
AAATGCGTAGATATTAGGAGGAACACCAGTGGCGAAGGCGACTTTCTGGACTGTAACTGACGCTGAGGCGCGAAAGCGTG
GGGAGCAAACAGG
>OTU_1290
TACGGggggAGCAAACGTTGTTCGGAATCACTGGGCGTAAAGGGCgcgcAGGCGGCCTCGTAAGTGGGATGTGAAAGCCC
CTGGCCCAACCAGGGAACTGCGTCCCATACTGCGGGGCTTGAGTACAGAAGAGGATGGgggAATTCCCGGTGTAGCGGTG
AAATGCATTGATATCGGGAGGAACACCAGTGGCGAAGGCGCCCATCTGGTCTGTTACTGACGCTCAGGCGCGAAAGCCGG
gggAGCAAACAGG
>OTU_1291
TACGTAGGGTGCGAGCGTTAATCGGAATTACTGGGCGTAAAGCGTGCGCAGGCGGCTTtttAAGCCAGATGTGAAATCCC
CGGGCTTAACCTGGGAACTGCATTTGGAACTGGAAGGCTAGAGTGCGGCAGAGGggggTAGAATTCCACGTGTAGCAGTG
AAATGCGTAGAGATGTGGAGGAACACCGATGGCGAAGGCAGCCcccTGGGTCGACACTGACGCTCATGCACGAAAGCGTG
GGGAGCAAACAGG
>OTU_1292
TACAGAGGGTGCAAGCGTTATCCGGATTTATTGGGCGTAAAGCGTTTCGTAGGCTGTTTTGTAAGTTATGTTTTAAAGAC
CACGGCTTAACCGGgggAAGGGACATAATACTGCAAGACTTGAGGATTTTAGGGGCAATCGGAACTGTTGGTGTAGGGGT
GAAATCCGTTGATATCAACAGGAACGTCAAGGGCGTAGGCAGATTGCTGGGAAATTTCTGACGCTGAGGAACGACAGCCA
GGGGAGCGAAGCAG
>OTU_1293
TACGTAGGgggCTAGCGTTATCCGGATTTACTGGGCGTAAAGGGTGCGTAGGCGGTCTTTTAAGTCAGGAGTGAAAGGCT
ACGGCTCAACCGTAGTAAGCTCTTGAAACTGGAGGACTTGAGTGCAGGAGAGGAGAGTGGAATTCCTAGTGTAGCGGTGA
AATGCGTAGATATTAGGAGGAACACCAGTAGCGAAGGCGGCTctctGGACTGTAACTGACGCTGAGGCACGAAAGCGTGG
GGAGCAAACAGG
>OTU_1294
TACGGAGGATGCGAGCGTTATCCGGATTTATTGGGTTTAAAGGGTGCGTAGGCTGTTCTTCAAGTCAGAGGTGAAATACC
GGGGCTCAACCCTGGAACTGCCTTTGATACTGGAGGGCTTGAATACTGTTGCCGTGGGAGGAATGAGTAGTGTAGCGGTG
AAATGCATAGATATTACTCAGAACACCGATTGCGAAGGCATCTCACGAAGCAGCGATTGACGCTGAGGCACGAAAGCGTG
GGGATCAAACAGG
>OTU_1295
TACGTAGGGTGCGAGCGTTGTCCGGAATTATTGGGCGTAAAGGGCTCGTAGGCGGTTTGTCGCGTCGGGAGTGAAATCCA
CTGGCTTAACTGGTGGCTTGCTTTCGATACGGGCAGACTGGAGGTATGCAGGGGAGAACGGAATTCCTGGTGTAGCGGTG
AAATGCGCAGATATCAGGAGGAACACCGGTGGCGAAGGCGGTTCTCTGGGCATGTCCTGACGCTGAGGAGCGAAAGTGTG
GGGAGCGAACAGG
>OTU_1296
TACGTAGGGTCCAAGCGTTAATCGGAATTACTGGGCGTAAAGCGTGCGCAGGCGGTTGTGTAAGCCAGATGTGAAATCCC
CGGGCTTAACCTGGGAATGGCATTTGGGACTGCACGGCTAGAGTACGGCAGAGGGGACTAGAATTCCTGGTGTAGCAGTG
AAATGCGTAGATATCAGGAGGAATACCGATGGCGAAGGCAGGTCCCTGGGTCGATACTGACGCTCATGCACGAAAGCGTG
GGGAGCAAACAGG
>OTU_1297
TACAGAGACTGCAAGCGTTGTTCGGATTCATTGGGCGTAAAGGGTCCGCAGGCGGTCGGTTAAGTCGGATGTGAAATCTC
ACAGCCTAACTGTGAGCTGTCATTCGAAACTAGCCGGCTAGAGGAATGGAGAGGAAACTGGAATTGCTGGTGTAGCAGTG
AAATGCGTAGATATCAGCAAGAACACCGGTGGCGAAGGCGGGTTTCTGGACATTTCCTGACGCTCAGGGACGAAAGCCAG
GGGAGCAAACGGG
>OTU_1298
TACGTAGGgggCGAGCGTTGTCCGGAGTTACTGGGCGTAAAGGGCATGCAGGCGGTGGGGCGCGTTTGGTGTGACAGCGG
ACGGCTTAACTGTCCGAGCATACGAAAGACGGCCCGACTTGAGAGCGTGAGAGGGACACGGAATTCCGGGTGGAGTGGTG
AAATGCGTAGAGATCCGGAGGAACACCGAAGGCGAAGGCAGTGTCCTGGCGCGTATCTGACGCTCATGTGCGAAAGCCAG
GGGAGCGAACGGG
>OTU_1299
TACGTAGGAGGCAAACGTTGTCCGGATTTACTGGGTGTAAAGGGTGCTCAGGCGGTCTTGATAGTCAGGGGTGAAATCTT
CCGGCTTAACCGGAAAATTGCCTTTGATACTACAAGGCTTGAGTGCAGAAGAGGCGGATGGAATTTCTGGTGTAGCAGTG
AAATGCGTAGATATCAGAAAGAACACCAGTGGCGAAGGCGGTCCGCTGGTCTGTCACTGACGCTAAAGCACGAAAGCGTG
GGGAGCAAACAGG
>OTU_1300
TACGGgggggACGAGCGTTGTTCGGATTTACTGGGCGTAAAGGGCGCGTAGGCGGGTCTTCAAGTCGGATGTGAAAACTA
CCAGCTTAACTGGTAGCCTGCATTTGATACTGTTGATCTTGAGTACGGGAGAGGAGAGTGGAATTCCAGGTGTAGCGGTG
AAATGCGTAGATATCTGGAAGAACACCAGTAGCGAAGGCGGCTctctGGACCGATACTGACGCTCAAGCGCGAAGGCTTG
GGGAGCAAACAGG
>OTU_1301
TACGGAGGGTGCGAGCGTTGTCCGGAATCACTGGGCGTAAAGGGCGCGTAGGCGGCGCGTTAAGTCGGATGTGAAATTCC
GGGGCTCAACTCCGGGCCGGCATCCGAGACTGGCGTGCTCGAGCGTGGTAGAGGCGAGTGGAATTCCCGGTGTAGCGGTG
GAATGCGTAGAGATCGGGAAGAACACCGGTGGCGAAGGCGGCTCGCTGGGCCATTGCTGACGCTGAGGCGCGAAAGCGTG
GGGAGCAAACAGG
>OTU_1302
TACGAAGGgggCAAGCGTTGTTCGGAATTACTGGGCGTAAAGGGCGCGTAGGCGGTGCGCTAAGTCAGATGTGAAAGCCC
TGGGCTTAACCCGGGAACTGCATTTGATACTGGCgcgcTCGAATCCGGGAGAGGTTGGTGGAATTCCCAGTGTAGAGGTG
AAATTCGTAGAGATTGGGAAGAACACCGGTGGCGAAGGCGGCCAACTGGACCGGTATTGACGCTGAGGCGCGAAAGCGTG
GGGAGCAAACAGG
>OTU_1303
TACGGAGGGTGCAAGCGTTATCCGGATTCATTGGGTTTAAAGGGTGCGTAGGCGGGATGCTAAGTCAGTGGTGAAATCTT
ACGGCTCAACCGTAAAATTGCCATTGATACTGGTGTCCTTGAGTGCAGTTGAAGTGGGCGGAATGTGACATGTAGCGGTG
AAATGCATAGATATGTCACAGAACACCAATCGCGAAGGCAGCTCACTAAACTGTAACTGACGCTGAGGCACGAAAGCATG
GGGAGCGAACAGG
>OTU_1304
TACGGggggggCAAGCGTTGTTCGGAATTACTGGGCGTAAAGGGTTTGTAGGTGGCTTGTTAAGTCAGACGTGAAATCCC
TCAGCTTAACTGGGGAACTGCGTCTGAGACTGGCGAGCTTGAGTGCAGGAGAGGAACGCGGAATTCCAGGTGTAGCGGTG
AAATGCGTAGATATCTGGAGGAACACCGGTGGCGAAGGCGGCGTTCTGGACTGCAACTGACACTGATAAACGAAAGCCAG
GGGAGCAAACGGG
>OTU_1305
TACGGAGGGTGCGAGCGTTGTTCGGAATTACTGGGCGTAAAGGGCGCGTAGGCGGTGACGTAAGTCAGACGTGAAATCCT
TCGGCTCAACTGAAGAACTGCGTCTGAAACTGCGTGACTAGAGTGCAGAAGAGGGAAACGGAATTCCTGGTGTAGAGGTG
AAATTCGTAGATATCAGGAGGAACACCGGTGGCGAAGGCGGTTTCCTGGTCTGACACTGACGCTGAGGCGCGAAAGCGTG
GGGAGCAAACAGG
>OTU_1306
TACCGGCGGCTCGAGTGGTGGCCGATATTATTGAGTCTAAAGGGTCCGTAGCCGGCTTTGCAAGTCCCCTGGGAAATCCA
GCGGCTTAACCGTTGGGCTTCCATGGGATACTACATTGCTTGGGACTGGGAGAGGTAGGAGGTACTCGGggggTAGGGGT
GAAATCCTGTAATCCTCCGGGGACCACCGGTGGCGAAGGCGTCCTACCAGAACAGGTCCGACGGTGAGGGACGAAAGCTA
GGGGCACGAACCGG
>OTU_1307
TACGAAGGTCCCAAGCGTTATCCGGATTTATTGGGTTTAAAGGGTGCGTAGGCGGCTTATTAAGTCAGTGGTGAAAGCTC
CATGCTTAACATGGAAATTGCCATTGATACTGATGAGCTTGAGTATATTTGAAGTGGGCGGAATGTGTCGTGTAGCGGTG
AAATGCTTAGATATGACACAGAACACCGATTGCGTAGGCAGCTCACTAAACTATAACTGACGCTGAGGCACGAAAGCATG
GGGATCAAACAGG
>OTU_1308
GACAGAGGTGGCAAGCGTTGTTCGGAATTACTGGGCTTAAAGGGCGCGTAGGTGGTGATGCAAGTCCGGGGTGGAATACT
GAGGCTTAACCTCAGAATTGCCTTGGAAACTGTATTACTTGAGTCAGACAGGGGATGGCGGAATTCCCGGTGTAGCGGTG
AAATGCGTAGATATCGGGAGGAAGGCCGGTGGCGAAGGCGGCCATCTGGGTCTGAACTGACACTGAGGCGCGAAAGCGTG
GGGAGCAAACAGG
>OTU_1309
TACGTAGGgggCGAGCGTTGTCCGGAATCATTGGGCGTAAAGCGCGTGTAGGCGGCCCGTTAAGTCGGATGTGAAAGCCC
GGGGCTCAACTCCGGAACTGCATCCGATACTGGCGGGCTTGAGGCAGGTAGAGGAGAGTGGAATTCCCGGTGTAGCGGTG
GAATGCGCAGATATCGGGAGGAACACCAGCGGCGAAGGCGGCTctctGGGCCTGGCCTGACGCTGAGACGCGAAAGCGTG
GGGAGCGAACAGG
>OTU_1310
TACGTAGGGAGCAAGCGTTGTTCGGATTTACTGGGCGTAAAGGGCGCGTAGGCGGCGTGTTAAGTCAGCTGTGAAATCTC
CAAGCTCAACTTGGAACGGCCAGCTGATACTGATGTGCTAGAGTGCAGAAGGGGCAATCGGAATTCTTGGTGTAGCGGTG
AAATGCGTAGATATCAAGAGGAACACCTGAGGTGAAGACGGGTTGCTGGGCTGACACTGACGCTGAGGCGCGAAAGCCAG
GGGAGCAAACGGG
>OTU_1311
TACGTAGGgggCAAGCGTTGTCCGGACTTACTGGGCGTAAAGCGTGTGCAGGCGGGTGGCTATGTGCCGTGTGAAAGCTC
CGCGCTTATCGCGGAGAGGTCGCGGTAGACAGGCCGCCTGGAGGCTCGGAGAGGTCAGTGGAATTCTCGGTGTAGTGGTG
AAATGCGTAGATATCGAGAGGAACACCAGTGGCGCAAGCGGCTGACTGGCCGAGACCTGACGCTGAGACACGACGGCGTG
GGGAGCAAACCGG
>OTU_1312
TACGTAGGgggCTAGCGTTGTCCGGATTTATTGGGCGTAAAGAGCGTGTAGGCGGCCTGGCAGGTCTGCTGTGAAAACTC
GAGGCTCAACCTCGAGAGGTCGGCGGAAACCGCCAGGCTAGAGTCCGGAAGAGGAGAGTGGAATTCCCGGTGTAGCGGTG
AAATGCGCAGATATCGGGAAGAACACCTATGGCGAAGGCAGCTctctGGGACGGTACTGACGCTGAGACGCGAAAGCGTG
GGGAGCGAACAGG
>OTU_1313
TACGTAGGGAGCAAGCGTTATCCGGATTTATTGGGTGTAAAGGGTGCGTAGACGGGAAATTAAGTTAGTTGTGAAATCCC
TCGGCTCAACTGAGGAACTGCAACTAAAACTGATTTTCTTGAGTGCAGGAGAGGAAAGTGGAATTCCTAGTGTAGCGGTG
AAATGCGTAGATATTAGGAGGAACACCAGTGGCGAAGGCGACTTTCTGGACTGTAACTGACGTTGAGGCACGAAAGTGTG
GGGAGCAAACAGG
>OTU_1314
TACGTAGGTGGCAAGCGTTATCCGGATTCACTGGGCGTAAAGAGCGCGTAGGTGGTCCTTCAAGTCAGATGTTAAATCTC
CCGGCTTAACTGGGAGCTGTCATTTGATACTGCTGGACTTGAGGATGGTAGAGGGAGGTGGAATTCCCGGTGTAGTGGTG
AAATGCGTAGATATCGGGAGGAACACCAGTGGCGAAAGCGGCCTCCTAGGCCATTCCTGACACTGAGGCGCGAAAGCGTG
GGGAGCGAACAGG
>OTU_1315
TACGGAGGGGACAAGCGTTGTTCGGATTTACTGGGCGTAAAGGGCGCGTAGGCGGGCCTTCAAGTCGGCTGTGAAATCTC
TGAGCTTAACTCAGAGTCTGCACTCGATACTGTAGGTCTTGAGTACCGGAGAGGATGATAGAATTCCAGGTGTAGCGGTG
AAATGCGTAGATATCTGGAAGAATACCAGTAGCGAAGGCGGTCATCTGGACGGATACTGACGCTAAAGCGCGAAGGCTTG
GGGAGCAAACAGG
>OTU_1316
TACCAGCTCCTCGAGTGGTCGGGGCGATTATTGGGCCTAAAGCATCCGTAGCCGGTTCCGTAGGTCCTCTGTTAAATCCA
ACCGCTCAACGGTTGACCTGCAGAGGATACCGCGGGACTAGGAGGCGGGAGAGGCGGACGGTACTCCGCGTGTAGGGGTA
AAATCCTTTGATCCGCGGAAGACCACCAGTGGCGAAGGCGGTCCGCCAGAACGCGCTCGACGGTGAGGGATGAAAGCTGG
gggAGCGAACCGG
>OTU_1317
TACGTAGGACCCAAGCGTTATCCGGAATTACTGGGCGTAAAGAGTTGCGTAGGTGGCATTGTAAGCGAGGCATGAAATCG
TGTGGCTCAACCATACGGCTATGTCTTGAACTGCAAAGCTAGAGGACGAgagagGTTACTGGAATTCCAAGTGTAGGAGT
GAAATCCGTAGATATTTGGAGGAACACCGATGGCGTAGGCAGGTAACTGGCTCGTTCCTGACACTCAGGCACGAAAGCGT
GGGGAGCAAACGGG
>OTU_1318
GACAGAGGTGCCAAGCGTTAGGCGGAATCACTGGGCTTAAAGCGTgtgtAGGCGGATCGTTAAGTGCTTTGTGAAATCCC
ACGGCTCAACCGTGGAACTGCTTGGCATACTGGCGATCTTGAGCCATCTAAGGGTTGCTGGAACAAACGGTGGAGCGGTG
AAATGCGTAGATATCGTTTGGAACGCCAAAGGTGAAAACAGGCAACTGGGGATGCGCTGACGCTGAGACACGAAAGCCAG
GGGAGCAAACGGG
>OTU_1319
TACGTAGGgggCCAGCGTTGTTCGGAATTACTGGGCGTAAAGAGCGCGTAGGCGGTGTGGTACGTTCGGTGTGAAATCTC
CCGGCTTAACTGGGAGGGGTCGCCGGAAACGGCCATGCTCGAGTATGGGAGAGGAGAGTGGAATTCCCGGTGTAGCGGTG
AAATGCGTAGATATCGGGAGGAACACCAGTGGCGAAGGCGGCTctctGGACCATTACTGACGCTGAGGCGCGAAAGCCGG
gggAGCAAACAGG
>OTU_1320
TACGTAGACCTCAAGCGTTATCCGAATTTATTGGGCGTAAAGAGCATGTAGGAGGCTTCGTGCGTCTCTGGTTAAAGACC
ACCGCCTAACGGTGGAAGTGCCAGGGATACGACGAGGCTAGAGGgggTTAGAGGTGCACGGAACGCACGGTGTAGGGGTG
AAATCCGTTGATATCGTGCGGAACACCAAAGGCGAAGGCAGTGCACTGGGACCCTCCTGACTCTGAGATGCGAAAGCGTG
GGGAGCAAaaaGG
>OTU_1321
TACAGAGGGTGCAAGCGTTGCTCGGATTTACTGGGCGTAAAGCGTGCGCAGACGGCTGGGCAAGTCGGACGTGAAAGCCT
GGGGCTCAACCCCAGAATTGCGTTCGAAACTACCCGGCTCGAGTATGGGAGAGGGAAGTAGAATTCCTGGTGTAGAGGTG
AAATTCGTAGATATCAGGAGGAACACCGGCGGCGAAGGCGGCTTCCTGGCCCATTACTGACGTTCAGGCACGAAAGCGTG
GGGAGCAAACAGG
>OTU_1322
TACAGAGACCTCAAGCGTTATCCGGAATCATTGGGCGTAAAGCGTACCGATCGGTGGTGATTAAAGTCAGATGTGAAATG
ACCGAGCTCAACTCGGCTACTGTCATTTGAAACTTAATCACTAGAGGGGCAAAGAGGAAGCTGGAATGAACGGTGTAGGG
GTAATATCCGTTGATATCGTTCAGAACACCAATAGCGAAGGCAGGCTTCTGGGTGCCACCTGACACTGCTAGGACGAAAG
CGTGGGTAGCGAATGGG
>OTU_1323
TACAGAGGGTGCAAGCGTTGTTCGGAATTATTGGGCGTAAAGGGCGCGTAGGCGGTGCGGTAAGTgtgtgGTGAAATCTC
TGGGCTCAACTCAGAGTCTGCCGCGCAGACTGCCGTGCTGGAGTGTGGGAGAGGCGAGTGGAATTCCCGGTGTAGCGGTG
AAATGCGTAGATATCGGGAGGAACACCAGTGGCGAAAGCGGCTCGCTGGACCACAACTGACGCTGAGGCGCGAAAGCCGG
gggAGCAAACAGG
>OTU_1324
TACGGAGGTGGCAAGCGTTGTTCGGAATTACTGGGCGTAAAGGGCGCGTAGGCGGCAATACAAGTCAGATGTGAAAGCCC
CGGGCTTAACTCGGGAATTGCATCTGAAACTGCCTTGCTTGAGTCCTGGAGGgggTAGTGGAATTCCCAGTGTAGCGGTG
AAATGCGTAGATATTGGGAGGAACACCTGCGGCGAAGGCGGCTACCTGGACAGTGACTGACGCTGAGGCGCGAAAGCTAG
GGGAGCGAACAGG
>OTU_1325
TACGTAGGCAGCGAGCGTTGTTCGGAGTTACTGGGCGTAAAGGGTgtgtAGGCGGTTCTTTAAGTTTGGTGTGAAATCTC
CCGGCTCAACTGGGAGGGTGCGCCGGAAACTGAAGGGCTAGAGTGCGGGATGGGAGAGTGGAATTCCTGGTGTAGCGGTG
AAATGCGTAGATATCAGGAGGAACACCGGTGGTGTAGACGGCTctctGGACCGTAACTGACGCTGAGACACGAAAGCGTG
GGGAGCAAACAGG
>OTU_1326
TACGGggggggCGAGCGTTGTTCGGAATTACTGGGCGTAAAGGGTTCGTAGGTGGCTTGCCAAGTCAGACGTGAAATCCC
TCGGCTCAACCGAGGAACTGCGTCTGAAACTGGTTGGCTTGAGTGCAGGAGAGGAACGCGGAATTCCAGGTGTAGCGGTG
AAATGCGTAGATATCTGGAGGAACACCGGTGGCGAAGGCGGCGTTCTGGACTGTTACTGACACTGAGGAACGAAAGCCAG
GGGAGCAAACGGG
>OTU_1327
AACGTAGGAGGCGAGCGTTATCCGGATTCACTGGGCGTAAAGCGCAAGTAGGCGGTTCGTCAAGTCGAGTGTGAAAGCCT
CTGGCTCAACTGGgggAGGTCACTCGAAACTGAAGGACTTGAGGGTCAGagagGAAGGTGGAATTCCCGGTGTAGCGGTG
GAATGCGTAGAGATCGGGAGGAACACCAGTGGCGAAGGCGGCCTTCTGGCTGGCTCCTGACGCTGAGTTGCGAAAGCGTG
GGAAGCAAACGGG
>OTU_1328
TACGTAGGGTGCGAGCGTTAATCGGAATTACTGGGCGTAAAGCGTGCGCAGGCGGCCGTGCAAGACAGGTGTGAAATCCC
CGGGCTCAACCTGGGAACTGCACTTGTGACTGCACGGCTGGAGTGCGGCAGAGGgggATGGAATTCCGCGTGTAGCAGTG
AAATGCGTAGATATGCGGAGGAACACCGATGGCGAAGGCAGTCCCCTGGGCCTGTACTGACGCTCATGCACGAAAGCGTG
GGGAGCAAACAGG
>OTU_1329
TACGAAGGATCCAAGCGTTATCCGGATTTATTGGGTTTAAAGGGTGCGTAGGCGGACTATTAAGTCAGTGGTGAAAGCCT
GCAGCTTAACTGCAGAATTGCCATTGATACTGATGGTCTTGAGTACATTTGAGGTGGGCGGAATGTGTCATGTAGTGGTG
AAATACTTAGATATGACACAGAACTCCGATTGCGAAGGCAGCTCACTAAACTGTCACTGACGCTGAGGCACGAAAGCGTG
GGGATCAAACAGG
>OTU_1330
TACGGAGGGAGCTAGCGTTATTCGGAATTACTGGGCGTAAAGCGCACGTAGGCGGCTTTGTAAGTTAGAGGTGAAAGCCT
GGAGCTCAACTCCAGAATTGCCTTTAAGACTGCATCGCTCGAATCCAGGAGAGGTGAGTGGAATTCCGAGTGTAGAGGTG
AAATTCGTAGATATTCGGAAGAACACCAGTGGCGAAGGCGGCTCACTGGACTGGTATTGACGCTGAGGTGCGAAAGCGTG
GGGAGCAAACAGG
>OTU_1331
TACGGAGGGTGCGAGCGTTGTCCGGAATCACTGGGCGTAAAGGGCGCGTAGGTGGCGTGGTAAGCGTGCGGTGAAAGCCC
GGGGCTCAACTCCGGGTCGGCCGTGCGAACTGCCATGCTGGAGCACGGTAGAGGCCAATGGAATTCCGGGTGTAGCGGTG
GAATGCGTAGAGATCCGGAAGAACACCGGTGGCGAAGGCGGTTGGCTGGGCCGTTGCTGACACTGAGGCGCGACAGCGTG
GGGAGCAAACAGG
>OTU_1332
TACGTAGGTGGCGAGCGTTGTCCGGAGTTACTGGGCGTAAAGGgggCGCAGGCGGCGCGGCGCGTGGATCCTCAAATCGG
CGGGCTCAACCGGTCGAGGCGGATCCAGACGGCGGCGCTTACCAAACCAAGAGGCGCGGAGAGGGGCGTGGAATTCCGGG
TGGAGCGGTGAAATGCGTAGAGATCCGGAGGAACACCGACGGCGCAGGCAGCGCCCTGGCCGCGACCTGACGCTGAGGCC
CGAAAGCTGGgggAGCAAACAGG
>OTU_1333
TACGGAGGGTGCAAGCGTTGTTCGGAATCACTGGGCGTAAAGGGCGCGTAGGCGGCTCACTAAGTCTGATGTGAAAGCCC
GGGGCTTAACTCCGGAAGTGCATTGGAAACTGGTGAGCTTGAGTTCGGGAGAGGAAGGCAGAATTCCCGGTGTAGGGTTG
AAATCCGTAGATATCGGGAGGAAAACCGGTGGCGAAGGCGGCCTTCTGGAACGAAACTGACGCTGAGGCGCGAAAGCGTG
GGGAGCAAACAGG
>OTU_1334
TACAGAGGgggCGAGCGTTATTCGGAATTATTGGGCGTAAAGGGCGCGTAGGCGGCGCTGTAAGTCtctcGTGAAATCCC
TCGGCTTAACTGAGGAATTGCGGGAGAAACTGCGGTGCTTGAGTCCGGAAGAGGGAGATGGAATTCCCAGTGTAGCGGTG
AAATGCGTAGATATTGGGAGGAACACCGGTGGCGAAGGCGGTCTCCTGGTCCGGTACTGACGCTGAGGCGCGAAAGCGTG
GGGAGCAAACGGG
>OTU_1335
TACGTAGGTGGCAAGCGTTGTCCGGATTTATTGGGCGTAAAGCGAGCGCAGGCGGTTttttAAGTCTGATGTGAAAGCCT
TCGGCTCAACCGAAGAAGTGCATCGGAAACTGGGAAACTTGAGTGCAGAAGAGGACAGTGGAACTCCATGTGTAGCGGTG
AAATGCGTAGATatatGGAAGAACACCAGTGGCGAAGGCGGCTGTCTGGTCTGTAACTGACGCTGAGGCTCGAAAGTATG
GGTAGCAAACAGG
>OTU_1336
TACGGAGGGTGCAAGCGTTATCCGGATTCACTGGGTTTAAAGGGAGCGTAGGCGGAATAATAAGTCAGTGGTGAAAGCCC
CGGGCTCAACTTGGGAATTGCCATTGATACTGTTGTTCTTGAGTTCGGTTGAGGTAGGCGGAATGTTGCATGTAGCGGTG
AAATGCTTAGATATGCAACAGAACACCGATTGCGAAGGCAGCTTACCAAGCCGACACTGACGCTGAGGCTCGAAAGCGTG
GGGATCAAACAGG
>OTU_1337
TACGTAGGgggCGAGCGTTGTTCGGAATTACTGGGCGTAAAGGGCGTGTAGGCGGTGCGGTAAGTGGGGCGTGAAATCCC
CGGGCTTAACTCGGGGCGGTCGTTCCAAACTGCCGTGCTGGAGTGTGGGAGAGGGAAGTGGAATTCCCGGTGTAGCGGTG
AAATGCGTAGATATCGGGAGGAACACCTGCGGCGAAGGCGGCTTCCTGGACCACAACTGACGCTGAGGCGCGAAAGCTAG
GGGAGCAAACAGG
>OTU_1338
TACGGAGGGTGCAAACGTTGCTCGGAATCATTGGGCGTAAAGCGCACGTAGGCGGTCTGCTATGTCGGGTGTGAAATCCC
TCGGCTTAACCGAGGAAGTGCATTCGAAACTGGCAGACTTGAATACTCAAGAGGGTCTCGGAATTCCCGGTGTAGAGGTG
AAATTCGTAGATATCGGGAGGAACACCAGTGGCGAAGGCGGAGACCTGGGGAGATATTGACGCTGAGGTGCGAAAGCGTG
GGGAGCAAACAGG
>OTU_1339
TACGTAGGTGGCAAGCGTTGTCCGGATTTACTGGGCGTAAAGGGAGCGTAGGTGGATATTTAAGTGGGATGTGAAATCCC
CGGGCTTAACCTGGgggCTGCATTCCAAACTGGATGTCTAGAGTGCAGGAGAGGAGAGTGGAATTCCTAGTGTAGCGGTG
AAATGCGTAGAGATTAGGAAGAACACCAGTGGCGAAGGCGACTctctGGACTGTAACTGACACTGAGGCTCGAAAGCGTG
GGGAGCAAACAGG
>OTU_1340
TACGTAGGCAGCGAGCGTTGTTCGGAGTTACTGGGCGTAAAGAGTGCGTAGGTGGTTTTCTAAGTTTGGTGTGAAATCTC
CCGGCTCAACTGGGAGGGTGCGCCGAAAACTGGAAGGCTAGAGTGTGGGAGAGGAGAGCGGAATTCCTGGTGTAGCGGTG
AAATGCGTAGATATCAGGAGGAACACCTGCGGTGCAGACGGCTctctGGACCATTACTGACACTGAGGCACGAAAGCGTG
GGGAGCAAACAGG
>OTU_1341
TACGAAGGGTGCAAGCGTTATCCGGATTCATTGGGTTTAAAGGGTGCGTAGGCGGGGCGGTAAGTCAGTGGTGAAATCCT
GCAGCTTAACTGTAGAATTGCCATTGATACTGCCGCTCTTGAGTACGCTTGGCGTGGGCGGAATGTGCCGTGTAGCGGTG
AAATGCTTAGATATGGCACAGAACACCGATCGCGAAGGCAGCTCACGAAAGCGAAACTGACGCTGAGGCACGAAAGCGTG
GGGATCGAACAGG
>OTU_1342
TACGGAGGGTGCAAGCGTTATCCGGATTCACTGGGTTTAAAGGGTGCGTAGGTGGGCTAGTAAGTCCGTGGTGAAATCCC
CGAGCTTAACTCGGGAACTGCCGTGGATACTATTAGTCTTGAATATCGTGGAGGTAAGCGGAATATGTCATGTAGCGGTG
AAATGCTTAGATATGACATAGAACACCGATAGCGGAGGCAGCTTACTACGCGATTATTGACACTGAGGCACGAAAGCGTG
GGGATCAAACAGG
>OTU_1343
TACGGAGGgggCTAGCGTTGTTCGGAATTACTGGGCGTAAAGCGCACGTAGGCGGCTTTGTAAGTTAGAGGTGAAAGCCC
AGAGCTCAACTCTGGAACTGCCTTTAAGACTGCATCGCTTGAATCATGGAGAGGTCAGTGGAATTCCGAGTGTAGAGGTG
AAATTCGTAGATATTCGGAAGAACACCAGTGGCGAAGGCGACTGACTGGACATGTATTGACGCTGAGGTGCGAAAGCGTG
GGGAGCAAACAGG
>OTU_1344
CACGTATGGGGCGAGCGTTGTTCGGAATTATTGGGCGTAAAGGGTATGCAGGCGGCTTGTCAAGTCTGGTgtgtAAGACC
TCAGCTTAACTGGgggACCGCATTGGAAACTGACAGGCTAGAGTACAGGAAGGGGAGTTGGAATTCCAGGTGTAGGGGTG
AAATCTGTAGATATCTGGAAGAACATCAGTGGCGAAGGCGAACTCCTGGCCATGTACTGACGCTGAGATACGAAAGCGTG
GGGAGCAAACAGG
>OTU_1345
TACGGAGGATGCGAGCGTTATCCGGATTTATTGGGTTTAAAGGGTGCGCAGGCGGGCTGGTAAGTCAGCGGTGAAATGTC
GGGGCTCAACCCCGGCAGTGCCGTTGATACTGTCGGTCTTGAGTGCGGTGAAGGCAGGCGGAATGCAGTgtgtAGCGGTG
AAATGCGTAGATATGCTGCAGAACTCCGATAGCGAAGGCAGCTTGCCGTACCTGCACTGACGCTCATGCACGAAAGCGTG
GGGATCAAACAGG
>OTU_1346
TCCCGGCAGTCCAAGTTGCATCCCATTATTGGGTCTAAAACATCCGTAGCTCGTTTACTAAGTCTCTTGTGAAATCCCGT
GTCTCAAGCGCGGGGCGAGCGGGAGATACTGGCAAACTAGAGATCGGTAGACGTAAGGAGTACGCTGGAGGTAGTGGTTA
AATACGTTAATCTTCGGTGGACTAACAATTTAGCGAAGGCACCTTACGAGGACGAATCTGACAGTGAGGGATGAAGGCTA
GGGGCGCAAAACGG
>OTU_1347
TACAGAGGTCCCGAGCGTTGTTCGGATTCACTGGGCGTAAAGGGTGCGCAGGTGGTTTGGCAAGTTTGACGTGAAAGCTT
CGGGCTTAACCCGGAAATGGCGTTGAAAACTGCTGAACTGGAGGATCGGAGGggggACTGGAATTCTTGGTGTAGCAGTG
AAATGCGTAGATATCAAGAGGAACACCAGTGGCGAAGGCGAGTCCCTGGACGATACCTGACACTGAGGCACGAAAGCCAA
GGGAGCAAACAGG
>OTU_1348
TACGTAGGCAGCAAGCGTTGTTCGGAGTTACTGGGCGTAAAGAGTGCGTAGGCGGTCCCGTAAGTTTGGTGTGAAATCTC
CCGGCTCAACTGGGAGGGTGCGCCGATGACTGCGGGGCTGGAGTGTGGGAGAGGTAAGCGGAATTCCTGGTGTAGCGGTG
AAATGCGTAGATATCAGGAGGAACACCGGCGGTGTAGACGGCTTACTGGACCATGACTGACGCTGAGGCACGAAAGCGTG
GGGAGCAAACAGG
>OTU_1349
TACGTAGGgggCAAGCGTTGTCCGGATTTATTGGGCGTAAAGAGCGTGTAGGCGGCTATGTAGGTCCGCTGTGAAAACTG
GAGGCTTAACCTCCAGACGTCGGTGGAAACCACATGGCTAGAGTCCGGAAGAGGAGAGTGGAATTCCTGGTGTAGCGGTG
AAATGCGCAGATATCAGGAAGAACACCCGTGGCGAAGGCGGCTctctGGGACGGTACTGACGCTGAGACGCGAAAGCGTG
GGGAGCGAACAGG
>OTU_1350
TACAGAGGTGGCAAGCGTTGTTCGGAATTACTGGGCGTAAAGGGCGCGTAGGTGGTCTCGAAAGTCCCGTGTGAAATCCC
TCGGCTCAACTGAGGAACTGCACGGGAAACTGCGAGGCTTGAGTTCGGGAGAGGGACGCGGAATTCCGGGTGTAGCGGTG
AAATGCGTAGATATCCGGAGGAACACCGGAGGCGAAGGCGGCGTCCTGGACCGACACTGACACTGAGGCGCGAAAGCTAG
GGGAGCAAACGGG
>OTU_1351
TACGGAGGATGCAAGCGTTATCCGGATTCATTGGGTTTAAAGGGTGCGCAGGCGGATTGGTAAGTCAGTGGTGAAATCCT
ACGGCTCAACTGTAGAACTGCCATTGATACTGCCGATCTTGAGTACACTTGAAGTGGGCGGAATGTGTCATGTAGCGGTG
AAATGCTTAGATATGACACAGAACACCGATCGCGAAGGCAGCTCACTAAATTGTAACTGACGCTCATGCACGAAAGCGTG
GGGATCAAACAGG
>OTU_1352
TACGTAGGTGGCAAGCGTTGTTCGGAATTATTGGGCGTAAAGGGCGCGTAGGCGGTTTGGTAAGTCAGCTGTGAAAGCCC
GGGGCTCAACCCCGGAGGGTCGGCTGATACTGCTAGGCTAGAGTACGGAAGAGGTAGCTGGAATTCCCGGTGTAGCGGTG
AAATGCGTAGATATCGGGAGGAACACCTGAGGCGAAGGCGGGCTACTGGGCCGATACTGACGCTGATGCGCGAAAGCCAG
GGGAGCAAACGGG
>OTU_1353
GACAGAGGCCACAAGCGTTAGGCGGAATCACTGGGCTTAAAGCGTgtgtAGGCGGACCGTTAAGTGCCTTGTGAAATCCC
ACGGCTCAACCGTGGAACGGCTGGGCATACTGGCGGTCTTGAGCCACCTAGGGGCGACTGGAACAAACGGTGGAGCGGTG
AAATGCGTAGATATCGTTTGGAACGCCAAAGGTGAAAACAGGTCGCTGGgggTGAGCTGACGCTGAGACACGAAAGCCAG
GGGAGCAAACGGG
>OTU_1354
TACGGAGGgggCCAGCGTTGCTCGGAATTATTGGGCGTAAAGGGCGCGTAGGCGGCTTGGTAAGTTTGATGTGAAATCCC
ATGGCTCAACCATGGAACTGCATCTCATACTGCCGAGCTAGAGTCTGGGAGAGGGAAGCGGAATTCCCGGTGTAGCGGTG
AAATGCGTAGATATCGGGAGGAACACCAGTGGCGAAGGCGGCTTCCTGGACCAGCACTGACGCTGATGCGCGAAAGCTAG
GGGAGCAAACAGG
>OTU_1355
GACGGAGGGTGCAAGCGTTGTTCGGATTGACTGGGCGTAAAGGGCGTGTAGGCGGTCGGCCAAGTCTGATGTGAAAGCCC
GAGGCTCAGCCTCGGAAGTGCGTCGGAAACTAGTCGGCTGGAGCGCGATAGAGGAGGGTGGAATTCCTGGTGTAGCGGTG
AAATGCGTAGATATCAGGAGGAACACCGGCGGCGAAGGCGGCCCTCTGGATCGTTGCTGACGCTGATACGCGAAAGCGTG
GGGAGCAAACAGG
>OTU_1356
GACAGAGGCCTCAAGCGTTAGGCGGAATCACTGGGCTTAAAGCGTgtgtAGGCGGACGCCTAAGTGTCTTGTGAAATCCC
ACGGCTCACCCGTGGAACTGCTGGGCATACTGGGCGTCTTGGGCCAACTAGGGGCAGCCGGAACAAGCGGTGGAGCGGTG
AAATGCGTAGATATCGCTTGGAACGCCGAAGGTGAAAACAGGCTGCTGGGGTTGCGCCGACGCTGAGACACGAAAGCCAG
GGGAGCAAACGGG
>OTU_1357
TACGTAGGgggCAAGCGTTGTCCGGAATTATTGGGCGTAAAGCgcgcgcAGGCGGCCGCTTAAGTCTGGTGTTTAAGCCC
GAGGCTCAACCTCGGTTCGCACTGGAAACTGGGTGGCTTGAGTGCAGGAGAGGAAAGCGGAATTCCACGTGTAGCGGTGA
AATGCGTAGAGATGTGGAGGAACACCAGTGGCGAAGGCGGCTTTCTGGCCTGTAACTGACGCTGAGGCGCGAAAGCGTGG
GGAGCAAACAGG
>OTU_1358
TACGGAGGgggCCAGCGTTGTTCGGAATCATTGGGCGTAAAGGGCGCGTAGGCGGCCGACCAAGTCGGAGGTGAAATCCC
TCGGCTCAACTGAGGAACTGCCTCCGATACTGTTCGGCTTGAGTCCCGGAGAGGGTAGTGGAATTCCGAGTGTAGCGGTG
AAATGCGTAGAGACTCGGAAGAACACCAGTGGCGAAGGCGGCTACCTGGACGGGTACTGACGCTGAAGCGCGAAAGCTAG
GGGAGCAAACAGG
>OTU_1359
TACGGggggggCAAGCGTTGTTCGGAATTACTGGGCGTAAAGGGCTCGTAGGCGGCCAACTAAGTCGGATGTGAAATCCC
CAGGCTCAACCTGGGAACTGCATCCGATACTGGATGGCTTGAATCCGGGAGAGGGATGCAGAATTCCAGGTGTAGCGGTG
AAATGCGTAGATATCTGGAGGAATACCGGTGGCGAAGGCGGCATCCTGGACCGGCATTGACGCTGAGGAGCGAAAGCCAG
GGGAGCAAACGGG
>OTU_1360
TACGTAGGgggCGAGCGTTGTCCGGAGTTACTGGGCGTAAAGAGCGTGTAGGCGGTTGAAaaaGTCAGGTGTGAAATTCT
TCGGCTCAACCGAGGGACTGCGCCTGAAACTTTTCGACTGGAGTTCGGGAGGGGCAACTGGAATTCCTGGTGTAACGGTG
AAATGTGTAGATATCAGGAGGAACACCCGTGGCGAAGGCGGGTTGCTGGACCGAAACTGACGCTGAGACGCGAAAGCGTG
GGTAGCAAACAGG
>OTU_1361
GACAGAGGGTGCAAACGTTGCTCGGAATCACTGGGCGTAAAGGGCGTGTAGGCGGGAATGTAAGTCGGGCGTGAAATCCC
TAGGCTCAACCTAGGAACTGCACTCGAAACTGCGTTTCTTGAGTGCCGGAGAGGAAAGCGGAATTCCTGGTGTAGAGGTG
AAATTCGTAGATATCAGGAGGAACACCAGTGGCGAAGGCGGCTTTCTGGACGGTAACTGACGCTGAGACGCGAAAGCGTG
GGGAGCAAACAGG
>OTU_1362
TACGTAGGGTGCGAGCGTTAATCGGAATTACTGGGCGTAAAGCGTGCGCAGGCGGCCTGATAAGTCAGATGTGAAATCCC
CGAGCTCAACTTGGGAACTGCGTTTGAAACTATCAAGCTAGAATATGTCAGAGGggggTAGAATTCCACGTGTAGCAGTG
AAATGCGTAGAGATGTGGAGGAATACCAATGGCGAAGGCAGCCcccTGGGATAATATTGACGCTCATGCACGAAAGCGTG
GGGAGCAAACAGG
>OTU_1363
AACGTAGGAGGCGAGCGTTATCCGGATTCACTGGGCGTAAAGCGCGTGTAGGCGGCTCGACAAGTCGAGTGTGAAAGCCT
CTGGCTCAACTGGgggAGGTCACTCGAAACTGTGGGGCTTGAGGGTCAGagagGAAGGTGGAATTCCCGGTGTAGCGGTG
GAATGCGTAGAGATCGGGAGGAACACCAGTGGCGAAAGCGGCCTTCTGGCTGACCCCTGACGCTGAGATGCGAAAGCGTG
GGAAGCAAACGGG
>OTU_1364
TACGTAGGgggCAAGCGTTGTCCGGATTCACTGGGTGTAAAGGGCgcgcAGGTGGGTCGGCAAGTCAGAGGTGAAATCCT
ACAGCTTAACTGTAGAACTGCCTTTGAGACTGCTGATCTTGAGTAAGGAAGagagagaTGGAATTCCAGGTGTAGTGGTG
AAATACGTAGATATCTGGAAGAACACCAGTGGCGAAGGCGATCTCTTGGTCCTTTACTGACACTAAGGCGCGAAAGCGTG
GGGAGCAAACAGG
>OTU_1365
TACGGAGGGTGCGAGCGTTGTCCGGAATCACTGGGCGTAAAGGGCGCGTAGGCGGCTGTACAAGTCAGGTGTGAAATTCC
GGGGCTCAACTCCGGAGCTGCATCTGAGACTGTACGGCTAGAGCTCGGTAGGGGCGAGTGGAATTCCCGGTGTAGCGGTG
GAATGCGTAGATATCGGGAAGAACACCAGTGGCGAAGGCGGCTCGCTGGACCGGTGCTGACGCTGAGGCGCGAAAGCGTG
GGGAGCAAACAGG
>OTU_1366
AACGTAGGTGGCGAGCGTTATCCGGATTTACTGGGCGTAAAGCGCGTTCGGGCGGCTTGACAAGTCGGGCATGAAATCtc
tcGGCTCAACCGGGAGGGGCTGTCCGAAACTGTCGGGCTTGAGGGCAGTAGAGGCAGGTGGAATTCCCGGTGTAGTGGTG
AAATGCGTAGAGATCGGGAGGAACACCAGTGGCGAAAGCGGCCTGCTGGGCTGCACCTGACGCTGAAACGCGAAAGCTAG
GGGAGCGAACGGG
>OTU_1367
GACAGAGGGTGCAAACGTTGTTCGGAATCACTGGGCGTAAAGCGCGTGTAGGCGGCCGGGTAAGTCGGGTGTGAAATCCC
ACGGCTCAACCGTGGAAGTGCACTCGAAACTGCCTGGCTCGAGTCTCGGAGAGGAAGGTGGAATGCTTGGTGTAGAGGTG
AAATTCGTAGATATCAAGCGGAACACCGGTGGCGAAGGCGGCCTTCTGGACGATGACTGACGCTGAGACGCGAAAGCGTG
GGGAGCAAACAGG
>OTU_1368
TACGTAGGgggCAAGCGTTGTCCGGATTTACTGGGTGTAAAGGGTGCTCAGGTGGTTGCGCAAGTCAGAGGTGAAATCCT
AGAGCTTAACTCTGGAACTGCCTTTGATACTGCGCGGCTTGTGTACGGAAGAGGCTGATGGAATTCCTGGTGTAGCAGTG
AAATGCGTAGATATCAGGAAGAACACCAGTGGCGAAGGCGGTCAGCTGGTCCGTTACAGACACTAAAGCACGAAAGCGTG
GGGAGCAAACAGG
>OTU_1369
TACAGAGGGTGCGAGCGTTGTCCGGAATCACTGGGCGTAAAGGGCGCGTAGGCGGCGCGGTCAGCGTGCGGTGAAAGCTC
GGGGCTCAACTCCGAGTCGGCCGTGCGAACTGCCGCGCTCGAGCACACTAGAGGCGGATGGAATTCCGGGTGTAGCGGTG
GAATGCGTAGAGATCCGGAAGAACACCGGTGGCGAAGGCGGTCCGCTGGGGTGGAGCTGACGCTGAGGCGCGACAGCGTG
GGGAGCAAACAGG
>OTU_1370
TACGTAGGTGGCAAGCGTTGTCCGGATTTATTGGGTTTAAAGGGTGCGTAGGCGGCTTATTAAGTCAGTGGTGAAATATC
GCAGCTTAACTGTGAGGGTGCCATTGATACTGATGAGCTTGAGTACAGATGAGGTAGGCGGAATTGACGGTGTAGCGGTG
AAATGCATAGATATCGTCAAGAACACCTATAGCGAAGGCAGCTTACTAAGCTGTAACTGACGCTGAGGCACGAAAGTGTG
GGGATCAAACAGG
>OTU_1371
TACGTAGGCGGCAAGCGTTGTCCGGAATTATTGGGCGTAAAGGGAGCGCAGGCGGGAAACTAAGCGGATCTTAAAAGTGC
GGGGCTCAACCCCGTGATGGGGTCCGAACTGGTTTTCTTGAGTGCAGGAGAGGAAAGCGGAATTCCCAGTGTAGCGGTGA
AATGCGTAGATATTGGGAAGAACACCAGTGGCGAAGGCGGCTTTCTGGACTGTAACTGACGCTGAGGCTCGAAAGCTAGG
GTAGCGAACGGG
>OTU_1372
GACAGAGGTGGCAAGCGTTGTTCGGAATTACTGGGCTTAAAGGGCGCGTAGGCGGTGGCGCAAGTCTGGTGTGGAATCCC
GCGGCTTAACCGCGGAACTGCATTGGAAACTGCGTTACTTGAGTCAGCGAGGGGAGGGCGGAATTCCTGGTGTAGCAGTG
AAATGCGTAGATATCAGGAGGAAGGCCGGTGGCGAAGGCGGCCCTCTGGCGCTTGACTGACGCTGAGGCGCGAAAGCGTG
GGGAGCAAACAGG
>OTU_1373
TACGTAGGTGGCAAGCGTTGTCCGGAATTACTGGGCGTAAAGGGTCCGTAGGCGGTTCGGTAAGTCTCTTGTGAAAACCC
CAGGCTCAACTTGGGGACGCCGAGGGATACTGTCGAACTTGAGATTGTCAGAGGCGAACGGAATTCCCGGTGTAGTGGTG
AAATGCGTAGATATCGGGAGGAACTCCAGTGGCGAAAGCGGTTCGCTGGGACACATCTGACGCTGAGGGACGAAAGCGTG
GGGAGCAAACCGG
>OTU_1374
GACGGgggATGCAAGTGTTATCCGGAATCACTGGGCGTAAAGCGTCTGCAGGTGGTTTCCTAAGTCCACTGTTAAACCTT
GAGGCTCAACCTCAAATCTGCAGTGGAAACTAGGGAACTTGAGGATAGTAGGGGTAGAGGGAATTTCCAGTGGAGCGGTG
AAATGCGTAGATATTGGAAAGAACACCGATGGCGAAGGCACTCTACTGGGCTATGACTGACACTCAGAGACGAAAGCTAG
GGGAGCAAATGGG
>OTU_1375
TACGGAGGATGCGAGCGTTATCCGGATTTATTGGGTTTAAAGGGTGCGTAGGCGGAATGCCAAGTCAGCGGTGAAACGCA
CGCGCTTAACGCGTGACCTGCCGTTGAAACTGGTAATCTGGAATACGGATGCTGTGGGAGGAATGtgtgGTGTAGCGGTG
AAATGCATAGATATCAcacaGAACACCGATTGCGAAGGCATCTCACAAATCCGTCATTGACGCTGAGGCACGAAAGTGTG
GGGATCAAACAGG
>OTU_1376
GACAGAGGGCGCGAGCGTTGTTCGGAATCATTGGGCGTAAAGCgcgcgcAGGCGGGTGGGCGCGTCGGGAGTGAAATGCC
GGGGCTCAACCCCGGTGCGGCTCCCGAAACGGCTCGCCTGGGGACCGGTAGGGGCTGGTGGAATTCCCGGTGTAGCGGTG
GAATGCGTAGAGATCGGGAAGAACACCCGTGGCGAAGGCGGCCAGCTGGGCCGGATCCGACGCTGAGGCGCGAAAGCGTG
GGGAGCAAACAGG
>OTU_1377
GACGGAGGGTGCAAGCGTTGTTCGGAATTACTGGGCGTAAAGAGCGTGTAGGCGGTTCGATAAGTCGAGTGTGAAAGCCC
GAGGCTTAACTTCGGAAGTGCACTCGAAACTGTCGTGCTTGAGTACGGGAGAGGGAAGTGGAATTCCTGGTGTAGAGGTG
AAATTCGTAGATATCAGGAGGAACACCGGTGGCGAAGGCGGCTTCCTGGACCGATACTGACGCTGAGACGCGAAAGCGTG
GGGAGCAAACAGG
>OTU_1378
TACGAAGGGTGCAAGCGTTACTCGGAATTACTGGGCGTAAAGCGTGCGTAGGTGGTGATTTAAGTCCGTTGTGAAAGCCC
TGGGCTCAACCTGGGAATTGCAGTGGATACTGGGTCACTAGAGTGTGGTAGAGGATAGTGGAATTTCCGGTGTAGCAGTG
AAATGCGTAGAGATCGGAAGGAACATCTGTGGCGAAGGCGACTATCTGGGCCAACACTGACACTGAGGCACGAAAGCGTG
GGGAGCAAACAGG
>OTU_1379
TACGAAGGgggCTAGCGTTGCTCGGAATGACTGGGCGTAAAGGGCGCGTAGGCGGTTTGGACAGTCAGGCGTGAAATTCC
CGGGCTTAACCTGGgggCTGCGCTTGATACATCCAGGCTTGAGTGGGGAAGAGGGTCGTGGAATTCCCAGTGTAGAGGTG
AAATTCGTAGATATTGGGAAGAACACCGGTGGCGAAGGCGGCGACCTGGTCCTTTACTGACGCTGAGGCGCGAAAGCGTG
GGGAGCAAACAGG
>OTU_1380
TACGAAGGgggCTAGCGTTGTTCGGAATTACTGGGCGTAAAGCGCACGTAGGCGGGTTTGTAAGTAGGgggTGAAATCCC
TGGGCTCAACCCAGGAACTGCCTTCTAGACTGCAAGCCTGGAGGTCAGGAGAGGCGAGTGGAATACCGAGTGTAGAGGTG
AAATTCGTAGATATTCGGTGGAACACCAGTGGCGAAGGCGACTCGCTGGACTGATACTGACGCTGAGGTGCGAAAGCGTG
GGGAGCAAACAGG
>OTU_1381
TACCCGCGGCCCGAGTGGTGGTCGATATTATTGAGCCTAAAACGTCCGTAGCCGGTCTTCTAAATCCTTGGGTAAATCGG
GCAGCTTAACTGTCCGAATTCCGGGGAGACTGGGAGACTTGGGACCGGGAGAGGTTAGAGGTACTTCTGGGGTAGGGGTA
AAATCCTGTAATCCTGGAAGGACCACCGGTGGCGAAGGCGTCTAACTAGAACGGATCCGACGGTGAGGGACGAAGCCCTG
GGGCGCAAACGGG
>OTU_1382
TACGGAGGGCGCTAGCGTTGTTCGGAATCATTGGGCGTAAAGCGCGTGTAGGCGGCTTGGTAAGTCGAGTGTGAAATCCC
GGGGCTCAACCCCGGAAGGTCGCTCGAAACTGCCTCGCTCGAGTCCCGGAGAGGAAGGCGGAATTCCCGGTGTAGAGGTG
AAATTCGTAGATATCGGGAGGAACACCAGCGGCGAAGGCGGCCTTCTGGACGGTGACTGACGCTGAGACGCGAAAGCGTG
GGGAGCAAACAGG
>OTU_1383
GACGAACCGTCCAAACGTTATTCGGTATCACTGGGCTTAAAGCGTGCGTAGGCGGCTTGGTAGGTGAGATGTGAAAGCCC
ACGGCTCAACCGTGGAATTGCGTTTCAAACCcccAAGCTCGAGGAAGATAGGGGTGATGGGAACTTATGGTGGAGCGGTG
AAATGCGTTGATATCATAGGGAACACCGGTGGCGAAAGCGCATCACTGGATCTTTTCTGACGCTGAGGCACGAAAGCTAG
GGTAGCGAACGGG
>OTU_1384
TACGTAGGgggCAAGCGTTGTTCGGAATTACTGGGCGTAAAGGGCGCGTAGGCGGCACGGCAAGTCAGGAGTGAAAGCCC
TGGGCTCAACCCGGGAACTGCTTTTGAAACTGCCGAGCTAGAGTGCGGAAGGGGCAACCGGAATTCCCAGTGTAGCGGTG
AAATGCGTAGATATTGGGAAGAACACCTGAGGCGAAGGCGGGTTGCTGGGCCGACACTGACGCTGAGGCGCGAAAGCCAG
GGGAGCGAACGGG
>OTU_1385
GACAGAGGGTGCAAACGTTGTTCGGAATTACTGGGCGTAAAGCGTgtgtAGGCGGCCGTGCAAGTCGGATGTGAAATCCC
CGGGCTCAACCCGGGAAGTGCACCCGAAACTGCATGGCTCGAGTACCGGAGAGGTTGGTGGAATTCTCGGTGTAGAGGTG
AAATTCGTAGATATCGAGAGGAACACCGGTGGCGAAGGCGGCCAACTGGACGAGTACTGACGCTGAGACACGAAAGCGTG
GGGAGCAAACAGG
>OTU_1386
TACGTAGGAGGCAAGCGTTGTCCGGATTTACTGGGTGTAAAGGGTCCGCAGGCGGATACCTAAGTCGGgggTGAAATCCT
TCAGCTTAACTGAAGAACTGCCTTCGATACTGGGTATCTTGAATATAGGAGAGGGTGACGGAATTCCAGGTGTAGCGGTG
AAATGCTTAGATATCTGGAAGAACACCGGTTGCGAAGGCTGTTGCCTGGCCTATTATTGACGCTCATGGACGAAAGCGTG
GGGATCAAACAGG
>OTU_1387
TACAGAGGTCCCAAGCGTTGTTCGGATTTACTGGGCGTAAAGGGTGCGTAGGTGGCGGGGTAAGTCGGATGTGAAATCTC
CAGGCTCAACCTGGAAATGGCATTGGAAACTACCTTGCTGGAGAGTTGGAGGggggACTGGAATACTTGGTGTAGCAGTG
AAATGCGTAGATATCAAGTGGAACACCAGTGGCGAAGGCGAGTCCCTGGACAACTTCTGACGCTGAGGCACGAAAGCTAG
GGGAGCAAACAGG
>OTU_1388
TACGTAGGTGGCGAGCGTTGTCCGGAATTACTGGGCGTAAAGGGCGTGTAGGCGGCCTTTTAAGTCAGACGTGAAATCCC
TGGGCTTAACCCAGGAACTGCGTTTGAAACTGAAGGGCTTGAGGACCGGAGAGGACAGTGGAATTCCCAGTGTAGCGGTG
AAATGCGTAGATATTGGGAGGAACACCAGTGGCGAAGGCGACTGTCTGGACGGCACCTGACGCTGAGGCGCGAAAGCTAG
GGGAGCAAACGGG
>OTU_1389
TACGTAGGAGGCAAACGTTGTCCGGATTTACTGGGTGTAAAGGGTGCTCAGGCGGTTTTGTAAGTCAGTGGTGAAATCCC
GGAGCTTAACTCCGGAACTGCCTTTGATACTGCAAAGCTTGAGTATGGAAGAGGTAGATGGAATTTCTGGTGTAGCAGTG
AAATGCGTAGATATCAGAAAGAACACCAGTGGCGAAGGCGGTCTACTGGTCCATAACTGACGCTAAAGCACGAAAGCGTG
GGGAGCAAACAGG
>OTU_1390
TACGAAGGGTGCAAGCGTTAATCGGAATTACTGGGCGTAAAGCGTGCGTAGGCGGTTTCTTAAGTCCGTTGTGAAAGCCC
TGGGCTCAACCTGGGAACTGCGATGGATACTGAGGAGCTGGAGTACGGTAGAGGAAGGTGGAATTCCCGGTGTAGCGGTG
AAATGCGTAGAGATCGGGAGGAACATCAGTGGCGAAGGCGGCCTTCTGGACCAGTACTGACGCTGAGGCACGAAAGCGTG
GGGAGCAAACAGG
>OTU_1391
TACGTAGGgggCAAGCGTTGTCCGGAATTATTGGGCGTAAAGCGCGTGTAGGCGGCTCGGTAAGTCTGCTGTGAAAGTCC
AGGGCTCAACCCTGGAACGCCGGTGGATACTGTCGAGCTCGAGTCCGGAAGAGGCGAGTGGAATTCCTGGTGTAGCGGTG
AAATGCGCAGATATCAGGAGGAACACCAATGGCGAAGGCAGCTCGCTGGGACGGTACTGACGCTGAGACGCGAAAGCGTG
GGGAGCAAACAGG
>OTU_1392
TACGGAGGATGCGAGCGTTATCCGGATTTATTGGGTTTAAAGGGTGCGCAGGCGGCGCGGTAAGTCAGCGGTAAAAGCCC
GGGGCTCAACCCCGGCGAGCCGTTGAAACTGCCGTGCTAGAGTAAGGTCGAGGTATGCGGAATGCGCGGTGTAGCGGTGA
AATGCATAGATATCGCGCAGAACTCCGATTGCGAAGGCAGCATACCGGTCCTTTACTGACGCTCAGGCACGAAAGCGTGG
GGATCAAACAGG
>OTU_1393
TACAGAGGgggCAAGCGTTATTCGGAATTATTGGGCGTAAAGGGCGCGTAGGCGGCCTGGCAAGTGGAAGGTGAAATCCC
TCGGCTTAACCGAGGAACTGCCTTCCAGACTGCTTGGCTTGAGACCAGGAGAGGTGAGTGGAATTCCCAGTGTAGCGGTG
AAATGCGTAGATATTGGGAGGAACACCAGTGGCGAAGGCGGCTCACTGGACTGGTACTGACGCTGAGGCGCGAAAGCGTG
GGGAGCAAACGGG
>OTU_1394
TACGGAGGGTGCAAGCGTTAATCGGAATTACTGGGCGTAAAGCGCATGTAGGCTGCCGAGTAAGTCAGAGGTGAAATCCC
ACGGCTCAACCGTGGAACTGCCTTTGATACTGCCCGGCTTGAATCCAGGAGAGGGTGGCGGAATTCCGGGTGTAGGAGTG
AAATCCGTAGATATCCGGAGGAACATCAGTGGCGAAGGCGGCCACCTGGACTGGTATTGACGCTGAGATGCGAAAGCGTG
GGTAGCAAACAGG
>OTU_1395
TACGGAGGGTGCAAGCGTTGTTCGGAATTACTGGGCGTAAAGGGCGCGTAGGCGGTCCGCTCAGTCAGATGTGAAAGTCC
ACGGCTCAACTGTGGAAGTGCATTTGATACTGGCAGACTTGAGTACTGGAGGGGATGGTGGAATTCCCGGTGTAGAGGTG
AAATTCGTAGATATCGGGAGGAATACCGGTGGCGAAGGCGACCATCTGGCCAGATACTGACGCTGAGGCGCGAAAGCGTG
GGGAGCAAACAGG
>OTU_1396
TACAGAGGTCCCGAGCGTTGTTCGGATTCACTGGGCGTAAAGGGTGCGCAGGTGGTAGAATAAGTTCGATGTGAAATCTC
CGAGCTCAACTCGGAAATGTCATTGAATACTATTCTTCTTGAGGATCGGAGGggggATTGGAATTCTCGGTGTAGCAGTG
AAATGCGTAGATATCGAGAGGAACACCAGTGGCGAAGGCGAATCCCTGGACGAAACCTGACACTGAGGCACGAAAGCTAG
GGGAGCAAACAGG
>OTU_1397
TACGTAGGgggCAAGCGTTACCCGGAATTACTGGGCGTAAAGCGCGTGTAGGCGGCTGGCCAAGCGTGATGTGAAATCTT
CGGGCTTAACCCGAAAACTGCATTGCGAACTGGTCTGGCTAGAGTGCGTGAGAGGGTAGTGGAATTCCCGGTGTAGCGGT
GAAATGCGTAGATATCGGGAGGAACACCAGTGGCGAAGGCGGCTACCTGGCACGTAACTGACGCTGATACGCGAAAGCGT
GGGGAGCGAACCGG
>OTU_1398
TACGGAGGGTGCAAGCGTTGTTCGGAATTACTGGGCGTAAAGCGCGTGTAGGCGGTTTGGTAAGTCGGGTGTGAAAGCCC
TGAGCTTAACTCAGGAAGTGCATTCGAAACTGCCATACTCGAGTATGGGAGAGGAGAGTGGAATTCCCAGTGTAGAGGTG
AAATTCGTAGATATTGGGAGGAACACCCGTGGCGAAGGCGACTctctGGACCAATACTGACGCTGAGACGCGAAAGCGTG
GGGAGCAAACAGG
>OTU_1399
AACGTAGGTACCGAGCGTTATCCGGATTTACTGGGCGTAAAGCGCGTTCCGGCGGCCGCGCAAGTCGGGCATGAAATCtc
tcGGCTCAACCGGGAGGGGTTGTCCGATACTGCGGGGCTGGAGGGCAGTAGAGGGTGGTGGAATTCCGGGTGTAGTGGTG
AAATGCGTAGAGATCCGGAGGAACACCAGTGGCGAAAGCGGCCACCTGGACTGTACCTGACGCTCAAACGCGAAAGCTAG
GGGAGCGAACGGG
>OTU_1400
TACGTACGAGGCGAGCGTTATCCGGAATTACTGGGCGTAAAGCgcgcgcAGGTGGCGATCTAAGTCCGCTGTGAAATCTC
CCGGCCCAACTGGGAGGGGCCAGTGGAGACTGGGTCGCTTGAGGGCAGCAGAGGTCGGTGGAATTCCTGGTGTAGTGGTG
AAATGCGTAGAGATCAGGAGGAACACCGGTGGCGAAGGCGGCCGACTGGGCTGTCACTGACGCTGAGGCGCGAAAGCTCG
GGGAGCGAACGGG
>OTU_1401
AACGTAGGAGGCGAGCGTTATCCGGATTTACTGGGCGTAAAGCGCACGCAGGTGGCTCTGCAAGTCGGACATGAAAGCTC
CTGGCTTAACTGGGAGAGGTGGTTCGAAACTGCGGGGCTTGAGGTTGGGAGAGGGACGTGGAATTCCCGGTGTAGTGGTG
GAATGCGTAGATATCGGGAGGAACACCAGTGGCGCAAGCGGCGTCCTGGCCCACACCTGACGCTGAGGTGCGAAAGCGTG
GGGAGCAAACAGG
>OTU_1402
TACGGAGGGTGCGAGCGTTGTCCGGAATCACTGGGCGTAAAGGGCGCGTAGGTGGCCTGTGGAAGTCTGCGGTGAAAGCC
CGGCGCTCAACGCCGGGTCGGCCGTGGATACTCTCGGGCTCGAGCTCACTAGAGGCAGATGGAATTCCGGGTGTAGCGGT
GGAATGCGTAGAGATCCGGAAGAACACCGGTGGCGAAGGCGGTCTGCTGGGGTGATGCTGACACTGATGCGCGACAGCGT
GGGGAGCAAACAGG
>OTU_1403
TACGTAGGAGGCAAGCGTTGTCCGGAGTTACTGGGCGTAAAGGGCGTGTAGGCGGTTCGTTGCGTCTGTGGTGACAGCTC
TCGGCTCAACTGGGAGAGCATCATGGAAACGAGCGGACTTGAGGGGCGCAGAGGGAAGGGGAATTCCGCGTGGAGCGGTG
AAATGCGTAGAGATGCGGAAGAACACCGAAGGCGAAGGCACCTTCCTGGGCACCACCTGACGCTGAGGCGCGAAAGCCAG
GGGAGCGAACGGG
>OTU_1404
TACGGAGGgggCAAGCGTTGTTCGGAATCATTGGGCGTAAAGGGCGTGTAGGCGGCCAGATCAAGTCGGATGTGAAATCC
CTCGGCTCAACCGAGGAACTGCATCCGATACTGGTTGGCTAGAGTCCGAgagagGGTAGCGGAATTCCCAGTGTAGCGGT
GAAATGCGTAGATATTGGGAAGAACACCGGTGGCGAAGGCGGCTACCTGGATCGGTACTGACGCTGAGGCGCGAAAGCCA
GGGGAGCGAATGGG
>OTU_1405
TACGGAAGGTCCGGGCGTTATCCGGATTTATTGGGTTTAAAGGGAGCGTAGGCCGTGCTTTAAGCGTGTTGTGAAATGTA
GGCGCCCAACGTCTGCACTGCAGCGCGAACTGGAGCACTTGAGTACGCAGGAAGTAGGCGGAATTCGTCGTGTAGCGGTG
AAATGCTTAGATATGACGAAGAACTCCGATTGGGAAGCCAGCTTACTGTAGCGCCACTGACGCTGATGCTCGAAAGCGTG
GGTATCGAACAGG
>OTU_1406
TACAGAGGTGGCAAGCGTTGTTCGGATTTACTGGGCGTAAAGGGTGCGTAGGCGGTCTTGtgtgtCGGATGTGAAATCCC
ACGGATCATCCGTGGAACTGCATTCGAAACTGCAGGGCTGGAGTGCAGGAGAGGAAGGCGGAATTCTCGGTGTAGCGGTG
AAATGCGTTGATATCGAGAGGAACGCCGGTGGCGAAGGCGGCCTTCTGGACTGCAACTGACGCTGAGGCACGAAAGCTAG
GGGAGCAAACAGG
>OTU_1407
TACAGAGGTCTCGAGCGTTAATCGGAGTCACTGGGCTTAAAGGGTGCGTAGGCCGGTCTGTAAGTGCCTTGTGAAATCCC
ATGGCTCAACCATGGAATTGCTCGGTAGACTGCAGGCCTTGAGGTCGGTAGGGGCAGCCGGAACTCTAGGTGGAGCGGTG
AAATGCGTAGATATCTAGAGGAACGCCGAAGGTGAAGACAGGCTGCTGGGCCGATTCTGACGCTGAGGCACGAAAGCGTG
GGGAGCAAACGGG
>OTU_1408
GACAGAGGGTGCAAACGTTGTTCGGAATTACTGGGCGTAAAGCGCGTGTAGGCGGTCAGGCAAGTCGGATGTGAAATCCC
GTGGCTCAACTACGGAAGTGCACCCGAAACTGCTTGACTTGAGTCCCGGAGAGGAAGGCGGAATGCTTGGTGTAGAGGTG
AAATTCGTAGATATCAAGCGGAACACCGGTGGCGAAGGCGGCCTTCTGGACGAGGACTGACGCTGAGACGCGAAAGCGTG
GGGAGCAAACAGG
>OTU_1409
TACGTAGGgggCAAGCGTTGTCCGGAGTTACTGGGCGTAAAGCGTCCGCAGGCGGTCAATCAAGTTCGCGGTGACAGTCT
CCAGCTCAACTGGAGAAGGCCCGTGAAGACTGGTTGACTTGAGGGCTTCAGAGGGACATGGAATTCCGGGTGGAGTGGTG
AAATGCGTAGAGATCCGGAGGAACACCAAAGGCGCAGGCAGTGTCCTGGGAAGTACCTGACGCTCAGGGACGAAAGCTAG
GGGAGCGAACGGG
>OTU_1410
TACAGAGACGGCAAGCGTTGTTCGGATTCATTGGGCGTAAAGGGTGCGCAGGCGGTCCGTTAAGTCGGATGTGAAATCTC
ACAGCCTAACTGTGATAGGTCATTCGAAACTAGCGGGCTCGAGGACTGGAGAGGAGACTGGAATGGTCGGTGTAGCGGTG
AAATGCGTAGAGATCGACCAGAACACCGGTGGCGAAGGCGGGTCTCTGGACAGTTCCTGACGCTGAGGCACGAAAGCCAG
GGGAGCAAACGGG
>OTU_1411
AACGTAGGAGGCAAGCGTTATCCGGATTCACTGGGCGTAAAGCGCGTGCAGGCGGTTCGGTAAGTTGGGCGTGAAATCTC
CTGGCTTAACTTGGAGAGGTCGTCCAATACTACCGGGCTAGAGAACAGTAGAGGAAGATGGAATTCCCGGTGTAGTGGTG
AAATGCGTAGATATCGGGAGGAACACCAGTGGCGAAGGCGGTCTTCTGGACTGTTTCTGACGCTCAGACGCGAAAGCTAG
GGTAGTAAACGGG
>OTU_1412
TACGTAGGTGGCAAGCGTTGTTCGGAATTATTGGGCGTAAAGGGCGCGTAGGCGGCCTTGTAAGTCAGCTGTGAAAGCCC
GGGGCTCAACCCCGGAGGGTCGGCTGATACTGTAGGGCTAGAGTACGGAAGAGGTAGCTGGAATTCCCGGTGTAGCGGTG
AAATGCGTAGATATCGGGAGGAACACCTGAGGCGAAGGCGGGCTACTGGGCCGATACTGACGCTGAGGCGCGAAAGCCAG
GGGAGCGAACGGG
>OTU_1413
TACGTAGGAGGCGAGCGTTGTCCGGAATTACTGGGCGTAAAGAGCGCGTAGGCGGCGCCGCACGACCGGTGTGAAAGCCc
ccGGCCCAACCGGGGAGGGTCACCGGTAACGGCGGTGCTCTAGAGTGCAGGAGAGGGGAGTGGAACTCCGGGAGTAGCGG
TGAAATGCGTAGATACCCGGAGGAACACCAGTGGCGAAGGCGGCTCCCTGGCCTGCGACTGACGCTGTGGCGCGAAAGCT
GGgggAGCGAACGGG
>OTU_1414
TACGTAGGGTGCAAGCGTTGTCCGGATTTATTGGGCGTAAAGAGCTCGTAGGCGGTTTGATAAGTCGGGTGTGAAACCTC
CAGGCTCAACCTGGAGCCGCCACTCGATACTGTCATGACTAGAATTCGGTAGGGGACCACGGAATTCCTGGTGTAGCGGT
GAAATGCGCAGATATCAGGAGGAACACCAGCAGCGAAGGCGGTGGTCTGGGCCGACATTGACGCTGAGGAGCGAAAGCGT
GGGGAGCGAACAGG
>OTU_1415
TACGAGAGGTGCTAACGTTATTCAGAATTACTGGGCGTAAAGGGTGCGTAGACGGCATAGTAAGTCAACTGTTAAATTTT
CCGGCCTAACCGGAAGCATGCGGTAGAAACTACTAAGCTAGAGGGTGGAAGagagaAGTGGAATTCTCGGAGTAGCGGTA
AAATGCGTAGATATCGAGAGGAACACCAATGGCGAAAGCAGCTTCTTGGTCCACACCTGACGTTGAGGCACGAAAGCGTG
GGGAGCAAACAGG
>OTU_1416
AACGTAGGAGGCAAGCGTTATCCGGATTTACTGGGCGTAAAGCGTGTGCAGGTGGTTCGGTAAGTTGGATGTGAAAGCTC
CTGGCTCAACTGGGAGAGGTCGTTCAATACTACCGGACTTGAGAGCAGTAGAGGGAGGTGGAATTCCCGGTGTAGTGGTG
AAATGCGTAGATATCGGGAGGAACACCAGTGGCGAAAGCGGCCTCCTGGACTGTTTCTGACACTCAGACACGAAAGCTAG
GGTAGCAAACGGG
>OTU_1417
TACGGAGGATGCGAGCGTTATCCGGATTCATTGGGTTTAAAGGGTGCGCAGGCGGCCATGTAAGTCAGCGGTGAAAGCCA
GGGGCCCAACCCCGGAAGTGCCGTTGATACTGCACGGCTGGAATGCGGTCGAGGCGGGCGGAATGTGACGTGTAGCGGTG
AAATGCATAGATATGTCACAGAACTCCGATAGCGAAGGCAGCTCGCCAGGCCTGCATTGACGCTCAGGCACGAAAGCGTG
GGGATCAAACAGG
>OTU_1418
TACGGAGGGTGCTAGCGTTGTTCGGATTCACTGGGCGTAAAGCGCATGTAGGCGGCTAGGCAAGCGGGAAGTGAAATCCC
GGGGTTCAACTCCGGAACGGCTTTCCGAACTGCCTGGCTAGAGTCTGGGAGAGGCGGGTGGAATTCCTGGTGGAGCGGTG
AAATGCGTAGATATCAGGAGGAACACCGGTGGCGAAGGCGGCCCGCTGGAACATGACTGACGCTGAGATGCGAAAGCGTG
GGGAGCAAACAGG
>OTU_1419
TACGTAGGgggCAAGCGTTACCCGGATTCACTGGGCGTAAAGCGCGTGTAGGCGGCTGATCAAGCGTGATGTGAAATCTC
CGGGCTCAACCCGGAAACTGCATTGCGAACTGGTCTGGCTAGAGTGCAGGAGAGGGCAGCAGAATTCCTGGTGTAGCGGT
GAAATGCGTAGATATCAGGAGGAATACCAGTGGCGAAGGCGGCTGCCTGGCCTGTAACTGACGCTGAGACGCGAAAGCGT
GGGGAGCGAACCGG
>OTU_1420
GACGTAGGgggCGAGCGTTGTCCGGAATCACTGGGCGTAAAGAGCTCGTAGGCGGGACAGCACGTCTTGGAGTAAATCCA
TCTGCTCAACGGGTGGGTCGTCTGAGATACGGCTGTTCTTGAGGACAGAAGAGGAAGGCAGAATTCCGGGTGTAGCGGTG
AAATGCGTAGAGATCCGGAGGAATACCAGTGGCGAAGGCGGCCTTCTGGTCTGATTCTGACGCTGAGGAGCGAAAGCCAG
GGGAGCGAACGGG
>OTU_1421
TACGTAGGTGGCGAGCGTTGTCCGGAATTATTGGGCGTAAAGGGAGCGCAGGTGGGAAGGTAAGTCAGTCTTAAAAGTGC
GGGGCTCAACCCCGTGATGGGATTGAAACTACTTTTCTTGAGTGCAGGAGAGGAAAGCGGAATTCCTAGTGTAGCGGTGA
AATGCGTAGATATTAGGAGGAACACCAGTGGCGAAGGCGGCTTTCTGGACTGTAACTGACACTGAGGCTCGAAAGCGTGG
GGAGCGAACAGG
>OTU_1422
TACGGggggggCAAGCGTTGTTCGGAATTACTGGGCGTAAAGGGCGCGTAGGCGGCTCGCTAAGTCAGGTGTGAAAACTC
TGGGCTCAACCCAGAGCCTGCACTTGAAACTGACGGGCTAGAGTTCTGGAGGGGAAAGCGGAATTCCTGGTGTAGCGGTG
AAATGCGTAGATATCAGGAGGAACACCGGTGGCGAAGGCGGCTTTCTGGACAGAAACTGACGCTGAGGCGCGAAAGCTAG
GGGAGCAAACAGG
>OTU_1423
GACGTAGGGTGCGAGCGTTGTCCGGAGTGACTGGGCGTAAAGGGCGCGTAGGCGGTCGTCCGCGTCGCACGTGAAAGCCc
ccGGCTCAACCGGGGAGGGTCGTGCGAGACGGGGCGACTGGAGGCAGGGAGAGGCTGGTGGAATTCCCGGAGTAGTGGTG
AAATGCGTAGAGATCGGGAGGAACACCGGTGGCGTAGGCGGCCAGCTGGCCCTGACCTGACGCTGAGGCGCGACGGCGTG
GGGAGCGAACGGG
>OTU_1424
TACGGAGGgggCAAGCGTTACTCGGAATTATTGGGCGTAAAGGGCGCGTAGGTGGTCGCGTGCGTCGGAGGTGAAATACC
CGGGCTCAACCCGGGAACTGCCTCCGATACGGCGTGGCTTGAGTCCGGGAGAGGGGAGCAGAATTCCCAGTGTAGCGGTG
AAATGCGTAGATACTGGGAGGAATACCGGTGGCGAAGGCGGCTCCCTGGACCGGTACTGACGCTGATGCGCGAAAGCGTG
GGGAGCAAACAGG
>OTU_1425
TACGTAGGCAGCAAGCGTTGTTCGGAGTTACTGGGCGTAAAGAGTATGTAGGCGGTTGCGTAAGTTCGGTGTGAAATCTC
CCGGCTCAACTGGGAGGGTGCGCCGAAAACTGCGTGGCTAGAGTGCGGGAGAGGAGAGCGGAATTCCTGGTGTAGCGGTG
AAATGCGTAGATATCAGGAGGAACACCGGCGGTGTAGACGGCTctctGGACCGTGACTGACGCTGAGATACGAAAGCGTG
GGGAGCAAACAGG
>OTU_1426
GACAGAGGTGGCAAGCGTTGTTCGGAATCACTGGGCTTAAAGGGCGTGTAGGCGGTGGGGCAAGTCCGGGGTGGAATCCT
ATGGCTTAACCATAGAACTGCCTTGGAAACTGCTTCACTTGAGTCAGTGAGAGGAGGGCAGAATTCCTGGTGTAGCAGTG
AAATGCGTAGATATCAGGAGGAAGGCCGGTGGCGAAAGCGGCCCTCTGGCGCTTGACTGACGCTGAGGCGCGAAAGCGTG
GGGAGCAAACAGG
>OTU_1427
TACGTAGGTGGCAAGCGTTGTCCGGATTTACTGGGCGTAAAGAGCgcgcAGGCGGTTGATCAAGTCGAATGTGAAAGCCc
ccGGCTTAACTGGGGAGGGTCATTCGATACTGCTCGACTTGAAGGCAGGAGAGGGAAGTGGAATTCCCGGTGTAGTGGTG
AAATGCGTAGATATCGGGAGGAACACCAGTGGCGAAGGCGACTTCCTGGCCTGTTCTTGACGCTGAGGCGCGAAAGCTGG
gggAGCAAACGGG
>OTU_1428
TACGTAGGgggCAAGCGTTGTCCGGAATGATTGGGCGTAAAGGGCGCGTAGGCGGCTGTCTAAGTCTGGAGTGAAATTCC
CGCTTTTAAGGTGGGAACTGCTTTGGATACTGGTCAGCTTGAGTGCAGGAGAGGTTAGTGGAATTCCCAGTGTAGCGGTG
AAATGCGTAGAGATTGGGAGGAACACCAGTGGCGAAGGCGACTAACTGGACTGTAACTGACGCTGAGGCGCGAAAGTGTG
GGGAGCAAACAGG
>OTU_1429
TACAGAGGgggCAAGCGTTATTCGGAATTATTGGGCGTAAAGGGCGCGTAGGCGGCTTTGCAAGTGACGGGTGAAATCCC
TCGGCTTAACCGAGGAACTGCCTGTCAGACTGTGAGGCTTGAGACCGGGAGAGGTGAGTGGAATTCCCAGTGTAGCGGTG
AAATGCGTAGATATTGGGAGGAACACCAGTGGCGAAGGCGGCTCACTGGACCGGAACTGACGCTGAGGCGCGAAAGCGTG
GGGAGCAAACAGG
>OTU_1430
TACGTAGGgggCGAGCGTTGTCCGGAGTTACTGGGCGTAAAGAGCGTGTAGGCGGTTAGTTAAGTCAGGTGTGAAATCCT
TCAGCTCAACTGAGGAACTGCGCCTGAAACTGATTAACTGGAGTCTTGGAGGGGCAACTGGAATTCCTGGTGTAACGGTG
AAATGTGTAGATATCAGGAGGAACACCTGTGGCGAAGGCGGGTTGCTGGACAATGACTGACGCTGAGACGCGAAAGCGTG
GGTAGCAAACAGG
>OTU_1431
TACGGAGGATGCGAGCGTTATCCGGATTTATTGGGTTTAAAGGGAGCGTAGGCGGGCGATTAAGTCAGCGGTTAAATAGT
GTGGCTCAACCATGCCTTGCCGTTGATACTGGTTGTCTTGAGAGTACTAGAGGTGGATGGAATTTAGGGTGTAGCGGTGA
AATGCTTAGATATCCTAAAGAACTCCGATTGCGAAGGCAGTCCACTGGGGTACGTCTGACGCTGAAGCTCGAAAGTGCGG
GTATCAAACAGG
>OTU_1432
TACGGAGGATCCAAGCGTTATCCGGAATTACTGGGCGTAAAGAGTTGCGTAGGTGGCATGGCAAGTTGGTAGTGAAAGCG
TACGGCTCAACCGTAtataCATTACCAAAACTGCCAAGCTAGAGGACGAgagagGTAATTGGAATTCCTGATGTAGGGGT
AAAATCCGTTGATATTAGGAGGAACACCGATGGCGTAGGCAGATTACTGGCTCGTTCCTGACACTCAGGCACGAAAGCGT
GGGGAGCAAACAGG
>OTU_1433
TACGGAGGGTGCAAACGTTGCTCGGAATTATTGGGCGTAAAGCGCACGTAGGCGGTCCATCAAGTCGGGTGTGAAATCCC
TCGGCTTAACTGAGGAAGTGCATTCGAAACTGACGGACTTGAGTACGGGAGAGGGTCGCGGAATTCCCGGTGTAGAGGTG
AAATTCGTAGATATCGGGAGGAACACCAGTGGCGAAGGCGGCGGCCTGGACCGATACTGACGCTGAGGTGCGAAAGCGTG
GGGAGCAAACAGG
>OTU_1434
TACGAAGGgggCTAGCGTTGTTCGGAATTACTGGGCGTAAAGCGAACGTAGGCGGTATTCCATGTCAGAGGTGAAAGCCT
GGGGCTCAACTCCAGAATTGCCTTTGAAACGGGAATGCTTGAGTCCGAgagagGGTGGCGGAATTCCTAGTGTAGAGGTG
AAATTCGTAGATATTAGGAAGAACACCAGTGGCGAAGGCGGCCACCTGGCTCGGTACTGACGCTCATGTTCGAAAGCGTG
GGGAGCAAACAGG
>OTU_1435
TACGGAGGGTGCAAGCGTTGTTCGGATTCATTGGGCGTAAAGCGAGTGTAGGCGGTTTGACAAGTCGGATGTGAAATCCC
GGGGCCCAACCCCGGAACTGCATCCGATACTGTCTGGCTAGAGTCCCGGAGAGGGTGGCGGAATTCCCGGTGTAGGGGTG
AAATCCGTAGATATCGGGAGGAACACCAGTGGCGAAGGCGGCCACCTGGACGGTGACTGACGCTGAGACTCGAAAGCGTG
GGTAGCAAACAGG
>OTU_1436
TACGGAGGGTGCAAGCGTTATCCGGATTCACTGGGTTTAAAGGGTGCGTAGGCGGATTTGTAAGTCCGTGGTGAAATCTC
CAGGCTTAACCTGGAAACTGCCATGGATACTATAAATCTTGAATGTTGTGGAGGTTAGCGGAATATGTCATGTAGCGGTG
AAATGCATAGATATGACATAGAACACCAATTGCGAAGGCAGCTGGCTACACAAATATTGACGCTGAGGCACGAAAGCGTG
GGGATCAAACAGG
>OTU_1437
TACGTAGGGGCCTAGCGTTGTCCGGATTTATTGGGCGTAAAGAGCTCGTAGGCGGTTCGGTAAGTCAGGTGTGAAATCTC
CACGCTCAACGTGGAGGCGCCACCTGAAACTGCCGTGACTCGAGTCCGGTAGGGGAGTGTGGAATTCCCGGTGTAGCGGT
GAAATGCGCAGATATCGGGAGGAACACCAGTAGCGAAGGCGGCACTCTGGGCCGGTACTGACGCTGAGGAGCGAAAGCGT
GGGGAGCGAACAGG
>OTU_1438
GACGGAGGGCGCAAGCGTTGTTCGGAATCACTGGGCGTAAAGCgcgcgcAGGCGGGTGTGCAAGTCGGAAGTGAAATCCC
GGGGCTCAACTCCGGGGCTGCTCCCGAAACTGCTCACCTGGAGACCGGTAGAGGTGGGTAGAATTCCCGGTGTAGCGGTG
GAATGCGTAGAGATCGGGAAGAATACCTGTGGCGAAGGCGGCCCACTGGGCCGGTTCTGACGCTGAGGCGCGAAAGCGTG
GGGAGCAAACAGG
>OTU_1439
GACGAACCGTGCGAACGTTGTTCGGATTCACTGGGCTTAAAGGGCGCGTAGGCGGGCGGTCAAGTCAGGGGTGAAATCTT
TCGGCTCAACCGGAAAAGTGCCTTTGATACTGGCCGTCTCGAGGGAGGTAGGGGCATGCGGAACTTCCGGTGGAGCGGTG
AAATGCGTAGATATCGGAAGGAACGCCGGTGGCGAAAGCGGCGTGCTGGACCTCTTCTGACGCTGAGGCGCGAAAGCCAG
GGGAGCAAACGGG
>OTU_1440
TACGTAGGGTGCGAGCGTTAATCGGAATTACTGGGCGTAAAGCGTGCGCAGGCGGTTCGTGAAGTCCGATGTGAAAGCCC
TGGGCTCAACCTAGGAACTGCATTGGAAACTGGCGGGCTAGAGTGTGGCAGAGGggggTGGAATTCCTGGTGTAGCAGTG
AAATGCGTAGAGATCAGGAGGAACACCGATGGCGAAGGCAGCCcccTGGGCTAACACTGACGCTCAGGCACGAAAGCGTG
GGGAGCAAACAGG
>OTU_1441
TACGTAGGgggCAAGCGTTGTCCGGAGTTACTGGGCGTAAAGCGCACGCAGGCGGTCTTCCAAGTGCAAAGTGACACTCC
TCGGCTTAACTGAGGACGGTCTAGGCAAACTGGgggACTTGAGGGCTTCAGAGGGACACGGAATTCCGGGTGTAGTGGTG
AAATGCGTAGATATCCGGAGGAACACCAAAGGCGTAGGCAGTGTCCTGGGAAGTTACTGACGCTCAGGTGCGAAAGCTAG
GGGAGCGAACGGG
>OTU_1442
TACGGggggTGCGAGCGTTGTCCGGAATCACTGGGCGTAAAGGGCGCGTAGGCGGTTTGGTAAGGCTGTGGTGAAAGCCC
GGGGCTCAACCCCGGGTCTGCCGTGGCGACTGTCAGACTGGAGGGCTCGAGAGGCAGACGGAATTCCGGGTGTAGCGGTG
GAATGCGTAGAGATCCGGAAGAAGACCGGTGGCGAAGGCGGTCTGCTGGCGAGTCCCTGACGCTGAGGCGCGACAGCGTG
GGGAGCAAACAGG
>OTU_1443
TACGAAGGgggCGAGCGTTGTTCGGATTTACTGGGCGTAAAGGGCgcgcAGGCGGCCGCTCAAGTCAGGCGTGAAAGCCC
CGGGCTTAACCTGGGAATTGCGTCTGGGACTGAGTGGCTAGAGATCGGGAGAGGAGAGTGGAATTCCCAGTGTAGAGGTG
AAATTCGTAGATATTGGGAAGAACACCGGTGGCGAAGGCGGCTctctGGACCGATACTGACGCTGAGGCGCGAAAGCGTG
GGGAGCAAACAGG
>OTU_1444
TACGTAGGCAGCAAGCGTTGTTCGGAATTACTGGGCGTAAAGAGTgtgtAGGCGGTGCTCTAAGTTCGATGTGAAATCTC
CCGGCTCAACTGGGAGGGTGCGTTGAAAACTGGGGTGCTCGAGGGTTGGAGAGGCAAGCGGAATTCCTGGTGTAGCGGTG
AAATGCGTAGATATCAGGAGGAACACCTGTGGTGTAGACAGCTTGCTGGACAATTTCTGACGCTGAGACACGAAAGCGTG
GGTAGCAAACAGG
>OTU_1445
AACGTAGGTACCGAGCGTTATCCGGATTTACTGGGCGTAAAGCGCGTTCAGGCGGTTTGGCAAGTCGGGCATGAAATCCT
TCGGCTCAACCGGgggAGGTTGTCCGATACTGCCGGACTGGAGGGCAGTAGAGGGTGGTGGAATTCCGGGTGTAGTGGTG
AAATGCGTAGAGATCCGGAGGAACACCAGTGGCGAAAGCGGCCACCTGGACTGTACCTGACGCTCAAACGCGAAAGCTAG
GGGAGCGAACGGG
>OTU_1446
TACGGAGGgggCAAGCGTTATTCGGAATCATTGGGCGTAAAGGGCGCGTAGGCGGCTTCATAAGTCCTGGGTGAAAGCCC
TCGGCTCAACCGAGGAATTGCCTTGGATACTGTGAAGCTCGAGGCTGGAAGAGGGCAGTGGAATTCCCGGTGTAGCGGTG
AAATGCGTAGATATCGGGAGGAACACCAGTGGCGAAGGCGGCTGCCTGGGCCAGTTCTGACGCTGAGGCGCGAAAGCGTG
GGGAGCAAACAGG
>OTU_1447
TACGGggggggCAAGCGTTGTTCGGAATTACTGGGCGTAAAGGGCGCGTAGGCGGTTCGCTAAGTTGAATGTGAAAACTC
TGGGCTTAACCCAGAGCCTGCATTCAATACTGGCGGGCTAGAGTTCTGGAGGGGATAGCGGAATTCCTGGTGTAGCGGTG
AAATGCGTAGATATCAGGAGGAACACCGGTGGCGAAGGCGGCTATCTGGACAGAGTCTGACGCTGAGGCGCGAAAGCTAG
GGGAGCAAACAGG
>OTU_1448
TACGGAGGGTGCAAGCGTTATCCGGAATCACTGGGTTTAAAGGGTGCGTAGGCGGCCTGGTAAGTCAGGGGTGAAAGCAC
ACGGCTCAACCGTGTAATTGCCTTTGATACTGTTAGGCTTGAATGGGCGCGAGGCAGGCGGAATGTGGCATGTAGCGGTG
AAATGCATAGATATGCCATAGAACACCGATTGCGAAGGCAGCCTGCCAGAGCTCTATTGACGCTGAGGCACGAAAGCGTG
GGGAGCGAACAGG
>OTU_1449
TACGTAGGTGGCAAGCGTTGTCCGGATTTACTGGGTGTAAAGGGCGTGTAGCCGGgggAGCAAGTCAGATGTGAAATCTA
TGGGCTTAACCCATAAACTGCATTTGAAACTGTTCTTCTTGAGTGCTGGAGGGGCAATCGGAATTCCTTGTGTAGCGGTG
AAATGCGTAGATATAAGGAGGAACACCAGTGGCGAAGGCGGATTGCTGGACAGTAACTGACGGTGAGGCGCGAAAGTGTG
GGGAGCAAACAGG
>OTU_1450
GACAGAGGCCCCGAGCGTTAATCGGAATCACTGGGCTTAAAGGGTGCGTAGGCTGATCCGAAAGTGCTTTGTGAAATCCC
ATGGCTCAACCATGGAACAGCGGGGCATACTGCGGATCTCGAGGAAGGTAGGGGCCGCCAGAACAGTAGGTGGAGCGGTG
AAATGCGTAGATATCTACTGGAATGCCGATGGTGAAGACGGGCGGCTGGGCCTTTCCTGACGCTGAGGCACGAAAGCGTG
GGGAGCAAACAGG
>OTU_1451
TACGTAGGTGACAAGCGTTGTCCGGATTTACTGGGTGTAAAGGGCGCGTAGGCGGACTGTCAAGTCAGTCGTGAAATACC
GGGGCTTAACCCCGGGGCTGCGATTGAAACTGACAGCCTTGAGTATCGGAGAGGAAAGCGGAATTCCTAGTGTAGCGGTG
AAATGCGTAGATATTAGGAGGAACACCAGTGGCGAAGGCGGCTTTCTGGACGACAACTGACGCTGAGGCGCGAAAGTGTG
GGGAGCAAACAGG
>OTU_1452
TACGGAGGGTGCAAGCGTTGTTCGGAATTACTGGGCGTAAAGCgcgcgTAGGCGGCTTtttAAGTCAGATGTGAAAGTCC
ATGGCTCAACCGTGGAAGTGCATTTGATACTGGAAGGCTTGAGTACTGGAGGGGATGGTGGAATTCCCGGTGTAGAGGTG
AAATTCGTAGATATCGGGAGGAATACCGGTGGCGAAGGCGACCATCTGGCCAGATACTGACGCTGAGGTGCGAAAGCGTG
GGGAGCAAACAGG
>OTU_1453
TACGTAGGTGGCAAGCGTTATCCGGATTTACTGGGTGTAAAGGGCGTGTAGGCGGCTCTGCAAGTCAGAAGTGAAATTCC
TGGGCTCAACCCGGGCGCTGCTTCTGAAACTGCAGAACTTGAGTACTGGAGGGGAAAGCGGAATTCCTAGTGTAGCGGTA
AAATGCGCAGATATTAGGAGGAACACCGGTGGCGAAGGCGGCTTTCTGGACAGTAACTGACGCTGAGGCGCGAAAGCGTG
GGGAGCAAACAGG
>OTU_1454
TACAGAGGTCCCGAGCGTTGTTCGGATTCACTGGGCGTAAAGGGTGCGTAGGTGGTGGGGTAAGTCTCGTGTGAAAGCTC
GCAGCTCAACTGCGAAAAGTCACGGGATACTATTCCGCTGGAGGCTTGGAGGggggACTGGAATACTTGGTGTAGCAGTG
AAATGCGTAGATATCAAGTGGAACACCAGTGGCGAAGGCGAGTCCCTGGACAAGACCTGACACTGAGGCACGAAAGCCAG
GGGAGCAAACAGG
>OTU_1455
TACGGAGGGTGCAAGCGTTATCCGGATTCACTGGGTTTAAAGGGTGCGTAGGAGGGCAGGTAAGTCAGTGGTGAAATCCC
TGGGCTCAACTCAGGAACTGCCGTTGATACTATCTGTCTTGAATATCGTGGAGGTGAGTGGAATATGTCATGTAGCGGTG
AAATGCTTAGATATGACATAGAACACCAATTGCGAAGGCAGCTCACTACACGTATATTGACTCTGAGGCACGAAAGCGTG
GGGATCAAACAGG
>OTU_1456
GACAGAGGgggCAAGCGTTGTCCGGACTGACTGGGCGTAAAGCgcgcgcAGGCGGTGTCGGGCGTCGGTGCTGAAAGTCC
ACCGCTTAACGGTGGGAGGCGTGCCGATACGCCGATACTGGAGGGCGGGCGAGGGTGGTGGAATTGCCGGTGTAGTGGTG
AAATGCGTAGAGATCGGCAGGAACACCCGTGGCGCAAGCGGCCACCTAGCCCGCAGCTGACGCTGAGGCGCGACAGCGTG
GGGAGCGAACGGG
>OTU_1457
GACAGAGGGTGCGAACGTTGTTCGGAATTACTGGGCGTAAAGCGCGTGTAGGCGGCCAAGCAAGTCGGGTGTGAAAGCCC
TGGGCTCAACCGAGGAAGTGCACTCGAAACTGCGTGGCTTGAGTTCCGGAGAGGATGGTGGAATTCTCGGTGTAGAGGTG
AAATTCGTAGATATCGAGAGGAACACCGGTGGCGAAGGCGGCCATCTGGACGGAAACTGACGCTGAGACGCGAAAGCGTG
GGTAGCAAACAGG
>OTU_1458
AACGTAGGAGGCGAGCGTTATCCGGATTTACTGGGTGTAAAGCGCATGCAGGCGGTTTGGTAAGTTCGGTGTGAAAGCTC
CTGGCTCAACTGGGAGAGGTCGCTGAAGACTGCCAGACTGGAGCGTGGTAGGGGAAGGCGGAATTCCGGGTGTAGTGGTG
AAATGCGTAGATATCCGGAGGAACACCAGTGGCGAAGGCGGCCTTCTGGACCACGACTGACGCTCAGATGCGAAAGCTAG
GGTAGCAAACGGG
>OTU_1459
GACGAACCGTGCGAACGTTGTTCGGATTCACTGGGCTTAAAGGGCGCGTAGGCGGATCGCCAAGTCAGGGGTGAAATCTT
TCGGCTCAACCGGAAAACAGCCCCTGATACTGGCAGTCTTGAGGGAGGTAGGGGCAGGTGGAACTTCCGGTGGAGCGGTG
AAATGTGTTGATATCGGAAGGAACGCCGGTGGCGAAAGCGACCTGCTGGATCTCTTCTGACGCTGAGGCGCGAAAGCTAG
GGTAGCGAACGGG
>OTU_1460
TACGTAGGATCCGAGCGTTGTCCGGAATTACTGGGTGTAAAGGGCGTGTAGGTGGATCTTTAAGTCGGTGGTGAAATCCT
GCAGCTTAACTGCAGAACTGCCGTCGATACTGGAGGTCTTGAGTGCGGCAGAGGGAGATGGAATTCATGGTGTAGCGGTG
AAATGTGTAGATATCATGAAGAACACCGGTAGCGAAGGCGGTCTCCTGGTCCGTAACTGACACTGAGGCGCGAAAGCGTG
GGGAGCAAACAGG
>OTU_1461
TACGTAGGCACCAAGCGTTGTTCGGAATTACTGGGCGTAAAGAGTGCGTAGGCGGTCGGCCAAGTTCGGTGTGAAATCTC
CCGGCTCAACTGGGAGGGTGCGCCGAAGACTGGCTGGCTAGAGTGTGGGAGAGGAAAGTGGAATTCCTGGTGTAGCGGTG
AAATGCGTAGATATCAGGAGGAACACCTGAGGTGTAGACGGCTTTCTGGACCATAACTGACGCTGAGGCACGAAAGCGTG
GGTAGCAAACAGG
>OTU_1462
TACCTGCAGCCCAAGTGGTGCTCGTTATTATTGGGTCTAAAACGTCCGTAGCCGGCCGAGTAGATGCCTGGGGAAATCGA
AGCGCTCAACGCTTCGAAGACCGGGTAGACCGCTCGGCTAGGGATCGGGTGAGGCGTGAGGTACTCCAGGGGTAGGGGTA
AAATCCTGTAATCCTTGGgggACCACCAGTGGCGAAGGCGTCACGCTAGAACGAGTCCGACGGTCAGGGACGAAGCCCTG
GGGCGCAAACGGG
>OTU_1463
GACGTAGGgggCCAGCGTTGCTCGGAATTACTGGGTGTAAAGGGTTCGTAGGCGGTGTGGCAAGTCGGGAGTGAAATCTC
TGGGCTTAACTCAGGGGCTGCTTCCGAAACTGCCGTGCTAGAGTGTGGGAGAGGCGCGTGGAATTGCAGGTGTAGCGGTG
AAATGCGTAGATATCTGCAGGAACACCCGTGGCGAAAGCGGCgcgcTGGACCACTACTGACGCTGAGGAACGAAAGCTAG
GGGAGCAAACAGG
>OTU_1464
GACAGAGGGTGCAAACGTTGTTCGGAATTACTGGGCGTAAAGCGCGTGTAGGCGGCTCGGTAAGTCGGGTGTGAAAGCCC
TGGGCTCAACCCAGGAAGTGCACTCGAAACTGCCGGGCTTGAGTTCCGGAGAGGAAGGCGGAATTCTCGGTGTAGAGGTG
AAATTCGTAGATATCGAGAGGAACACCGGTGGCGAAGGCGGCCTTCTGGACGGTGACTGACGCTGAGACGCGAAAGCGTG
GGGAGCAAACAGG
>OTU_1465
TACGGAGGATCCGAGCGTTATCCGGATTTATTGGGTTTAAAGGGTGCGTAGGCGGTTTATTAAGTCAGGGGTGAAAGACG
GCAGCTTAACTGTCGCAGTGCCTTTGATACTGATGAACTTGAATGTACTAGAAGTAGGCGGAATGTGACAAGTAGCGGTG
AAATGCATAGATATGTCACAGAACACCGATTGCGAAGGCAGCTTACTATGGTATGATTGACGCTGAGGCACGAAAGCGTG
GGGATCAAACAGG
>OTU_1466
TACGAAGGgggCGAGCGTTGTTCGGAATCACTGGGCGTAAAGGGCgcgcAGGCGGCGCATCAAGTCAGGCGTGAAAGCCC
CGGGCTCAACCTGGGAATGGCGCTTGGGACTGGTGTGCTGGAGTTCGGGAGAGGAGAGTGGAATTCCCAGTGTAGAGGTG
AAATTCGTAGATATTGGGAAGAACACCGGTGGCGAAGGCGGCTctctGGACCGAAACTGACGCTGAGGCGCGAAAGCGTG
GGGAGCAAACAGG
>OTU_1467
GACGGAGGGCGCAAGCGTTGTTCGGAATTACTGGGCGTAAAGCgcgcgcAGGCGGTCTATTAAGTCCCTTGTGAAATTCC
GGGGCTCAACCCCGGAGATGCGTGGGATACTGGTAGACTGGAGACCGGTAGAGGCTAGCGGAATTCCTGGTGTAGCGGTG
GAATGCGTAGATATCAGGAGGAACACCGGTGGCGAAGGCGGCTAGCTGGGCCGGTTCTGACGCTCATGTGCGAAAGCGTG
GGGAGCAAACAGG
>OTU_1468
TACGAAGGTCCCGAGCGTTGTTCGGAATCACTGGGCGTAAAGGGAGCGTAGGCGGTTTGGTAAGTCAGATGTGAAATCCC
GGGGCTCAACCCCGGAACTGCATCCGATACTGCCAGACTAGAGTAATGGAGAGGTAGCTGGAATTATCGGTGTAGCAGTG
AAATGCGTAGATATCGATAGGAACACTCGTGGCGAAAGCGAGCTACTGGACATTTACTGACGCTGAGGCTCGAAGGCTAG
GGGAGCGAAAGGG
>OTU_1469
TACGGggggggCGAGCGTTGTTCGGAATTATTGGGCGTAAAGGGCGCGTAGGCGGTGTGGTAAGTCGGATGTGAAACCTC
CAGGCTCAACTTGGAGCTTGCATCCGAAACTGCCGTGCTAGAGTGCGGGAGAGGAGAGTGGAATTCCTGGTGTAGCGGTG
AAATGCGTAGATATCAGGAGGAACACCGGTGGCGAAGGCGGCTctctGGACCGCAACTGACGCTGAGGCGCGAAAGCCAG
GGGAGCAAACAGG
>OTU_1470
TACGGAGGGTGCAAACGTTGCTCGGAATTATTGGGCGTAAAGCGCACGTAGGCGGCTTGTTATGTCCGATGTGAAATCCC
TCGGCTTAACCGAGGAAGTGCATTGGAAACTGGCAAGCTTGAGTACTGAAGAGGGTCGCGGAATTCCCGGTGTAGAGGTG
AAATTCGTAGATATCGGGAGGAACACCAGTGGCGAAGGCGGCGACCTGGGCAGATACTGACGCTGAGGTGCGAAAGCGTG
GGGAGCAAACAGG
>OTU_1471
TACGGAGGGTGCAAGCGTTGTTCGGAATTACTGGGCGTAAAGCGCGTGTAGGCGGTTGGGCAAGTCAGATGTGAAAGCCT
TCCGCTCAACGGAAGAAGTGCATTTGAAACTACCCGGCTGGAGTTCGGGAGAGGAGAGTGGAATTCCTGGTGTAGAGGTG
AAATTCGTAGATATCAGGAGGAACACCGGTGGCGAAGGCGGCTctctGGCCCGATACTGACGCTGAGACGCGAAAGCGTG
GGGAGCAAACAGG
>OTU_1472
TACGGAGGGTGCGAGCGTTGTTCGGAATTACTGGGCGTAAAGGGCGCGTAGGTGGTTGTGTAAGTCAGATGTGAAATCTC
CCGGCTCAACTGGGAAACTGCATCTGATACTGCATGACTAGAGTGCAGCAGAGGGAAACGGAATTCCTGGTGTAGAGGTG
AAATTCGTAGATATCAGGAGGAACACCGGTGGCGAAGGCGGTTTCCTGGGCTGACACTGACACTGAGGCGCGAAAGCGTG
GGTAGCAAACAGG
>OTU_1473
TACGTAGGGCGCGAGCGTTGTCCGGAATTATTGGGCGTAAAGAGCTCGTAGGCGGCTTGTCGCGTCTGCTGTGAAAACGC
GGGGCTTAACTCCGCGCTTGCAGTGGGTACGGGCAGGCTTGAGTGTAGTAGGGGAGACTGGAATTCCTGGTGTAGCGGTG
GAATGCGCAGATATCAGGAGGAACACCGATGGCGAAGGCAGGTCTCTGGGCTATGACTGACGCTGAGGAGCGAAAGCATG
GGGAGCGAACAGG
>OTU_1474
TACGGAGGGTGCGAGCGTTGTCCGGAATCACTGGGCGTAAAGGGCGCGTAGGCGGTGGCTTAAGCGTGCGGTGAAAGCCC
GGGGCTCAACCCCGGGTCGGCCGTGCGAACTGAGTCACTGGAGCACTGTAGAGGCAGGTGGAATTCCGGGTGTAGCGGTG
GAATGCGTAGAGATCCGGAAGAACACCGGTGGCGAAGGCGGCCTGCTGGGCAGTAGCTGACGCTGAGGCGCGACAGCGTG
GGGAGCAAACAGG
>OTU_1475
AACGTAGGgggCTAGCGTTGCCCGGATTCACTGGGCGTAAAGCGGGTGTAGGCGGTTCTTTAAGTCGGATGTGAAATCCA
GCGGCCCAACCGCTGAATTGCATCCGATACTGGGGAACTTGAGGACGGTAGAGGTCGGTGGAATATCCGGTGTACCGGTG
AAATGGACAGATATCGGATGGAACACCAGTGGCGAAGGCGGCCGACTGGGCCGATCCTGACGCTGAGACCCGAAAGCTAG
GGTAGCGAACCGG
>OTU_1476
CACCAGCGCCTCGAGTGGTACCCACGAATATTGGGCCTAAAGCGTTCGTAGCCGGTCCTGTAAGTCCGCTGTGAAATGTT
GCCGCTCAACGGCAACGCGTGCAGTGGATACTGCGGGACTTGGGAGCGGgggAGGGAAGAAGTACTTCCGGGGTAGCGGT
AAAATGCGTTGAGCCTGGAAGGACTTCCAGTGGCGAAGGCGTCTTCCCAAAACGCGTCCGACGGTGAGGAACGAGAGCTG
GgggAGCAAATCGG
>OTU_1477
TACGGAGGATGCGAGCGTTATCCGGATTTATTGGGTTTAAAGGGTGCGTAGGCGGATCGTTAAGTCAGTGGTCAAATTGA
GGGGCTCAACCCCTTCCCGCCATTGAAACTGGCGATCTTGAGTGGAAGAGAAGTATGCGGAATGCGTGGTGTAGCGGTGA
AATGCATAGATATCACGCAGAACCCCGATTGCGAAGGCAGCATGCCGGCTTCCGACTGACGCTGAAGCACGAAAGCGTGG
GGATCGAACAGG
>OTU_1478
TACGAAGGgggCTAGCGTTGTTCGGAATTACTGGGCGTAAAGCGCACGTAGGCGGACATTTAAGTCAGGGGTGAAATCCC
GGGGCTCAACCCCGGAACGGCCTTTGATACTGGGTGTCTCGAGTGTGGTAGAGGTCGGTGGAATTGCGAGTGTAGAGGTG
AAATTCGTAGATATTCGCAGGAACACCAGTGGCGAAGGCGGCCGACTGGACCACAACTGACGCTGAGGTGCGAAAGCGTG
GGGAGCAAACAGG
>OTU_1479
AACGTAGGTGGCGAGCGTTATCCGGATTTACTGGGCGTAAAGAGCCCGCGGGCGGTTGCTCAGGTCGGTTGTGAAATCTC
CCGGCTCAACTGGGAGGGGACTGCCGAAACCGAGGGACTTGAGGGCCGGAGAGGGACAGGGAATTCCCGGTGTAGTGGTA
AAATGCGTTGAGATCGGGAGGAACACCAGTGGCGAAAGCGCTGTCCTGGCCGGAACCTGACGCTTAGGGGCGAAAGCGTG
GGGAGCGAACGGG
>OTU_1480
TACAGAGGTCCCAAGCGTTGTTCGGATTCACTGGGCGTAAAGGGTGCGTAGGTGGCCAGGTAAGTTTGGTGTGAAAGCTC
GGAGCTTAACTCCGAAAAGGCATTGAATACTATCTGGCTGGAGGGTCGGAGGGGAGACTGGAATTCTCGGTGTAGCAGTG
AAATGCGTAGATATCGAGAGGAACACCAGTGGCGAAGGCGAGTCTCTGGACGACACCTGACACTGAGGCACGAAAGCCAG
GGGAGCAAACAGG
>OTU_1481
TACGAAGGGTGCAAACGTTGCTCGGAATTATTGGGCGTAAAGCGCACGTAGGCGGTTTAGAAAGTCCCATGTGAAATCCC
ACAGCTTAACTGTGGAAGTGCATGGGAAACCTCTAGACTTGAGTACGAAAGAGGATCGCGGAATTCCCGGTGTAGAGGTG
AAATTCGTAGATATCGGGAGGAACACCAGTGGCGAAGGCGGCGATCTGGGTCGATACTGACGCTGAGGTGCGAAAGCGTG
GGGAGCAAACAGG
>OTU_1482
TACGTAGGGTGCGAGCGTTAATCGGAATTACTGGGCGTAAAGCGTGCGCAGGCGGCCAATTAAGTCTGCTGTGAAAGCCC
CGGGCTTAACCTGGGAACTGCGGTAGAAACTGGATGGCTGGAGTGCGGCAGAGGggggTGGAATTCCACGTGTAGCAGTG
AAATGCGTAGAGATGTGGAGGAACACCGATGGCGAAGGCAGCCcccTGGGCCGACACTGACGCTCAGGCACGAAAGCGTG
GGGAGCAAACAGG
>OTU_1483
GACGTAGGTGGCAAGCGTTGTTCGGAATCACTGGGCATAAAGCGCACGTAGGCGGCTGGGTAAGTCAGGTGTGAAAGCCC
TCGGCTCAACCGAGGAACTGCGCCTGATACTGCCCGGCTTGAGGTCCGGAGGGGAGAGTGGAATTCCCGGTGGAGCGGTG
AAATGCGTAGAGATCGGGAAGAACGCCGGCGGCGAAAGCGACTctctGGTCGGATCCTGACGCTGAGGTGCGAAAGCTAG
GGGAGCAAACGGG
>OTU_1484
TACAGAGGTCCCAAGCGTTGTTCGGATTCACTGGGCGTAAAGGGTGCGTAGGTGGCGAAGTAAGTCGGATGTGAAATCTC
CGAGCTCAACTCGGAAACTGCATTGGAAACTACTTTGCTCGAGGATTGGAGGggggACTGGAATACTTGGTGTAGCAGTG
AAATGCGTAGATATCAAGTGGAACACCAGTGGCGAAGGCGAGTCCCTGGACAACTCCTGACACTGAGGCACGAAAGCTAG
GGGAGCAAACAGG
>OTU_1485
TACAGAGGTCCCAAGCGTTGTTCGGATTTACTGGGCGTAAAGGGTGCGTAGGCGGTCGGGTAAGTCTGATGTGAAATCTC
CGAGCTCAACTCGGAAATGGCATTGGATACTATTCGGCTCGAGAGTTGGAGGGGAGACTGGAATACTTGGTGTAGCAGTG
AAATGCGTAGATATCAAGTGGAACACCAGTGGCGAAGGCGAGTCTCTGGACAACTTCTGACGCTGAGGCACGAAAGCTAG
GGGAGCAAACAGG
>OTU_1486
TACGGAGGGTGCAAGCGTTGTTCGGAATCACTGGGCGTAAAGGGCGCGTAGGCGGCCGATCAAGTCAGTTGTGAAATCCC
ACGGCTCAACCGTGGAAGTGCAATTGAAACTGGTTGGCTTGAGTACCGGAGGGGAATGTGGAATTCCCGGTGTAGAGGTG
AAATTCGTAGATATCGGGAGGAACACCGGTGGCGAAGGCGACATTCTGGACGGATACTGACGCTGAGGCGCGAAAGCGTG
GGGAGCAAACAGG
>OTU_1487
TACGTAGGgggCAAGCGTTGTCCGGATTCACTGGGTGTAAAGGGCgcgcAGGCGGGCCTGCAAGTCAGGGGTGAAATCCT
ACAGCTTAACTGTAGAACTGCCTTTGAGACTGCAGGTCTTGAGTACGGAAGagagagaCGGAATTCCAGGTGTAGTGGTG
AAATACGTAGATATCTGGAAGAACACCAGTTGCGAAGGCGGTCTCTTGGTCCGATACTGACGCTCAGGCGCGAAAGCGTG
GGGAGCAAACAGG
>OTU_1488
TACGTAGGGAGCGAGCGTTGTCCGGAATGACTGGGTGTAAAGGGAGCGTAGGCGGGATGGCAAGTCAGATGTGAAACCTG
AGGGCTCAACCTTCAGACTGCATTTGAAACTGCTGTTCTTGAGTGAAGTAGAGGTAAGCGGAATTCCTGGTGTAGCGGTG
AAATGCGTAGAGATCAGGAGGAACATCGGTGGCGAAGGCGGCTTACTGGGCTTTTACTGACGCTGAGGCTCGAAAGCGTG
GGGAGCAAACAGG
>OTU_1489
TACAGAGGGTGCGAGCGTTAATCGGAATTACTGGGCGTAAAGCgcgcgTAGGTGGCTTTGCAAGTCGATTGTGAAATCCC
CGGGCTTAACCTGGGAACTGCAGTCGAGACTGCTTTGCTTGAGTATGGGAGAGGGAGGTGGAATTTCCGGTGTAGCGGTG
AAATGCGTAGATATCGGAAGGAACATCAGTGGCGAAGGCGACCTCCTGGACCAATACTGACACTCAAGTGCGAAAGCGTG
GGGAGCAAACAGG
>OTU_1490
TACGGAGGGTGCAAGCGTTGTTCGGAATCACTGGGCGTAAAGGGCGCGTAGGCGGCTTGGGAAGTCCGATGTGAAAGCCC
GGGGCTCAACCCCGGAAGTGCATTGGAAACTCCCCGGCTTGAGTTCGGGAGAGGAAGGCAGAATTCCCGGTGTAGGGTTG
AAATCCGTAGATATCGGGAGGAAAACCGGTGGCGAAGGCGGCCTTCTGGAACGAAACTGACGCTGAGGCGCGAAAGCGTG
GGGAGCAAACAGG
>OTU_1491
TACGGAGGATGCAAGCGTTATCCGGATTCATTGGGTTTAAAGGGTGCGCAGGCGGAATGATAAGTCAGTGGTGAAATCTC
CCAGCTTAACTGGGAAACTGCCATTGATACTGTCGTTCTTGAGTACAGTTGAAGTGGGCGGAATGTGTCATGTAGCGGTG
AAATGCTTAGATATGACACAGAACACCGATAGCGAAGGCAGCTCACTAAGCTGTAACTGACGCTCATGCACGAAAGCGTG
GGGATCAAACAGG
>OTU_1492
GACAGAGGGTGCAAGCGTTGTTCGGAATCATTGGGCGTAAAGCgcgcgTAGGCGGTCGGTTAAGTCGGACGTGAAAGCCC
GGGGCTCAACCCCGGAAGTGCATCCGAAACTGATCGACTTGAGTCCTGGAGAGGGTAGCGGAATTCCTGGTGTAGAGGTG
AAATTCGTAGATATCAGGAGGAACACCGGTGGCGAAGGCGGCTACCTGGACAGTGACTGACGCTGAGGTGCGAAAGCGTG
GGGAGCAAACAGG
>OTU_1493
TACGTAGGTGGCGAGTGTTATTCGGATTTACTGGGCGTAAAGGGTTCGTAGGgggTGCGTTAAGTCCGGTGTGAAAGCCT
GCGGCTCAACCGCAGAACGGCACTGGAAACTGGCGTGCTAGAGGGCCGGAGAGGAGAGTGGAATACCTGGTGTAGCGGTG
GAATGCGTAGATATCAGGTGGAACACCGATGGCGAAGGCAGCTctctGGACGGTACCTGACCCTGAGGAACGAAAGTTGG
GGTAGCAAACAGG
>OTU_1494
TACGGggggggCTAGCGTTGTTCGGAATTACTGGGCGTAAAGGGCTCGTAGGCGGCCTGCTTAGTCAGACGTGAAATCCc
ccGGCTCAACCTGGGAACTGCGTCTGATACTGGCAGGCTCGAATCCGGGAGAGGGATGCGGAATTCCAGGTGTAGCGGTG
AAATGCGTAGATATCTGGAGGAACACCGGTGGCGAAGGCGGCATCCTGGACCGGTATTGACGCTGATGAGCGAAAGCCAG
GGGAGCAAACGGG
>OTU_1495
TACGAAGGgggCTAGCGTTGTTCGGAATTACTGGGCGTAAAGCGTACGTAGGCGGATTTGTAAGTAGGgggTGAAATCCC
CAGGCTCAACCTGGGAACTGCCTTCTAGACTGCAAGTCTTGAGATCAGGAGAGGCGAGTGGAATTCCGAGTGTAGAGGTG
AAATTCGTAGATATTCGGAGGAACACCAGTGGCGAAGGCGACTCGCTGGACTGATACTGACGCTGAGGTACGAAAGCGTG
GGGAGCAAACAGG
>OTU_1496
TACGAGGGGTGCAAGCGTTGTTCGGAATCACTGGGCGTAAAGGGAGCGTAGGCGGAGATGCAAGCAGTCTGTACAATCCC
GGGGCCTAACCCCGGATCTGCAGACTGGACTGTGTCTCTTGGATAGTTCAGGGGCAGGCGGAATTCCTGGTGTAGCGGTG
GAATGCGTAGAGATCAGGAAGAACACCGATGGCGAAGGCAGCCTGCTGGGGACTCATCGACGCTGAGGCTCGAAAGTGCG
GGTAGCAAACAGG
>OTU_1497
TACGAAGGgggCTAGCGTTGTTCGGAATTACTGGGCGTAAAGCGTGCGCAGGCGGTCtctcAAGTCAGGGGTGAAAGCCC
AGAGCTCAACTCTGGAATTGCCTTTGAAACTGTGAGGCTTGAGTGCGGGAGAGGTGAGTGGAATTCCCAGTGTAGAGGTG
AAATTCGTAGATATTGGGAAGAACACCGGTGGCGAAGGCGGCTCACTGGCCCGTTTCTGACGCTCATGCACGATAGCGTG
GGGATCAAACAGG
>OTU_1498
TACGGAGGGTGCAAGCGTTAATCGGAATCACTGGGCGTAAAGCGCACGTAGGCGGTGTCGTAAGTCGGACGTGAAATCCC
TCGGCTCAACCGGGGAACTGCGCTCGATACTGCGATGCTTGAGTGCCGGAGAGGGTGGCGGAATTCCAGGTGTAGGAGTG
AAATCCGTAGATATCTGGAGGAACACCGGTGGCGAAGGCGGCCACCTGGCCGGCAACTGACGCTGAGGTGCGAAAGCGTG
GGGATCAAACAGG
>OTU_1499
TACGTAGGGCGCAAGCGTTACTCGGAATCACTGGGCATAAAGGGCGTGTAGGCGGGTgtgtAAGTCCGGTGTGAAATCCC
TCGGCTCAACCGAGGAAGGCCATTGGATACTGCACATCTTGAGTGCGGGAGGGGAGAGTGGAACTCTTGGTGGAGCGGTG
AAATGCGTAGATATCAAGAGGAACGCCGGTGGCGAAAGCGGCTctctGGCCCGTAACTGACGCTGAGGCGCGAAAGCTAG
GGGAGCAAACGGG
>OTU_1500
GACAGAGGgggCAAGCGTTGCTCGGAATTACTGGGCGTAAAGGGCGCGTAGGCGGAATGGCAAGTCGGTCGTGAAATCCT
TCGGCTCAACCGAAGAACGTCGATCGAAACTGCCGTTCTTGAGGATTGCAGAGGAGACTGGAATTCCCGGTGTAGCGGTG
AAATGTGTAGAGATCGGGAGGAACACCGGTGGCGAAGGCGGGTCTCTGGGCAATTCCTGACGCTGAGGCGCGAAAGCGTG
GGGAGCAAACGGG
>OTU_1501
TACGGAGGGCGCAAGCGTTGTTCGGAATTACTGGGCGTAAAGCGCGTGTAGGCGGCTTGGTAAGTCGGGTGTGAAATCCC
GGGGCTCAACCCCGGAACTGCACCCGATACTGCCTCGCTCGAGTCCCGGAGAGGATGGCGGAATTTCCGGTGTAGAGGTG
AAATTCGTAGATATCGGAAGGAACACCAGCGGCGAAGGCGGCCATCTGGACGGTGACTGACGCTGAGACGCGAAAGCGTG
GGGAGCAAACAGG
>OTU_1502
TACGTAGGGTGCGAGCGTTGTCCGGAATTATTGGGCGTAAAGAGCTCGTAGGCGGTTTGTTGCGTCTATCGTGAAAACCT
[truncated: 3,978,516 more chars]
