# Supplementary material for: Insights into soil nematode diversity and bacterial community of Thai jasmine rice rhizosphere from different paddy fields in Thailand
Source: PeerJ. 2024 Apr 23;12:e17289. doi: 10.7717/peerj.17289 (PMC11048080; doi:10.7717/peerj.17289)
Supplement: Supplemental Information 8 — CCS, sampling from Chachoengsao province; NYK, sampling from Nakhon Nayok province; PTT, sampling from Pathum Thani province; AYY, sampling from Phra Nakhon Si Ayutthaya province; PAR, sampling from Prachin Buri province. [file peerj-12-17289-s008.xls]

Taxonomy	CCS1	CCS2	CCS3	NYK1	NYK2	NYK3	PTT1	PTT2	PTT3	AYY1	AYY2	AYY3	PAR1	PAR2	PAR3	Tax_detail
Proteobacteria	17714	19924	24429	8713	9737	9193	17530	20630	29218	19944	24722	35114	21091	24512	31683	k__Bacteria;p__Proteobacteria;
Acidobacteriota	13325	17729	18073	25994	30188	22473	10884	10705	12098	8989	10161	8664	11639	14672	12928	k__Bacteria;p__Acidobacteriota;
Firmicutes	3477	4963	3686	4808	6566	6694	8252	9312	12273	11878	12557	3631	8724	7234	8319	k__Bacteria;p__Firmicutes;
Myxococcota	2181	2058	2070	2070	2551	2380	6465	6556	7181	6238	8143	10056	1861	1804	1689	k__Bacteria;p__Myxococcota;
Chloroflexi	4225	4618	3935	5172	4864	4767	7904	8558	9305	4710	3653	3243	4808	5989	5537	k__Bacteria;p__Chloroflexi;
Actinobacteriota	3659	3290	3413	5223	5332	4996	4699	5648	4343	2544	4293	1653	8723	7012	7234	k__Bacteria;p__Actinobacteriota;
Gemmatimonadota	2893	2860	2504	2989	2317	2420	4829	4317	6192	2734	3246	3781	1303	1182	1115	k__Bacteria;p__Gemmatimonadota;
Verrucomicrobiota	2119	3314	3051	5659	4492	5652	4171	4643	6142	4643	6111	3838	2875	4023	3404	k__Bacteria;p__Verrucomicrobiota;
Bacteroidota	2917	3939	3381	664	892	1944	4477	6116	5632	4534	5315	5091	3869	3726	4870	k__Bacteria;p__Bacteroidota;
Desulfobacterota	2401	2442	2317	1177	1580	1371	2757	3859	2797	2964	2825	5908	522	570	582	k__Bacteria;p__Desulfobacterota;
Cyanobacteria	156	210	81	152	905	680	877	812	1706	316	977	224	2650	3914	1669	k__Bacteria;p__Cyanobacteria;
Planctomycetota	1339	1732	904	1380	1213	1299	903	1262	1272	1816	2194	1426	1774	3244	2098	k__Bacteria;p__Planctomycetota;
Nitrospirota	2160	2195	2557	936	1031	904	2292	2202	3006	1867	2833	2311	421	366	451	k__Bacteria;p__Nitrospirota;
Crenarchaeota	1247	1287	1569	705	566	727	524	449	637	665	768	1008	1017	886	1066	k__Archaea;p__Crenarchaeota;
Patescibacteria	680	1007	772	378	262	292	329	1373	911	473	423	621	190	106	142	k__Bacteria;p__Patescibacteria;
WPS-2	68	98	85	455	371	368	62	119	46	56	36	1	1034	1258	1352	k__Bacteria;p__WPS-2;
Latescibacterota	146	171	224	139	195	196	888	961	1328	787	821	841	98	107	102	k__Bacteria;p__Latescibacterota;
Methylomirabilota	710	680	840	478	399	337	668	516	1019	651	569	883	97	129	71	k__Bacteria;p__Methylomirabilota;
Campilobacterota	3	7	6	6	3	11	11	161	247	719	756	1017	9	24	16	k__Bacteria;p__Campilobacterota;
RCP2-54	668	667	996	543	537	445	78	191	65	89	81	35	222	228	313	k__Bacteria;p__RCP2-54;
Armatimonadota	227	236	200	175	140	170	555	603	234	328	429	366	748	895	988	k__Bacteria;p__Armatimonadota;
Spirochaetota	144	250	317	42	49	135	116	706	351	317	243	486	67	106	135	k__Bacteria;p__Spirochaetota;
MBNT15	165	136	165	31	40	36	445	528	673	359	314	407	50	23	51	k__Bacteria;p__MBNT15;
Halobacterota	45	43	57	70	57	64	6	129	39	48	19	22	461	588	299	k__Archaea;p__Halobacterota;
Bdellovibrionota	132	137	159	144	190	159	127	182	107	245	405	496	193	166	201	k__Bacteria;p__Bdellovibrionota;
NB1-j	90	105	90	18	15	11	130	50	170	368	355	400	12	5	4	k__Bacteria;p__NB1-j;
Sva0485	339	301	382	69	70	47	108	93	22	98	253	143	177	209	298	k__Bacteria;p__Sva0485;
Nanoarchaeota	163	287	298	3	13	5	13	6	4	94	195	132	94	139	93	k__Archaea;p__Nanoarchaeota;
Fibrobacterota	94	157	120	20	12	65	144	125	284	43	48	103	108	76	103	k__Bacteria;p__Fibrobacterota;
Thermoplasmatota	110	159	223	3	0	9	0	0	2	3	27	2	21	39	37	k__Archaea;p__Thermoplasmatota;
Elusimicrobiota	119	147	126	134	187	147	76	44	40	221	129	204	81	133	87	k__Bacteria;p__Elusimicrobiota;
SAR324_clade(Marine_group_B)	107	161	218	2	0	0	5	9	1	0	0	37	11	14	10	k__Bacteria;p__SAR324_clade(Marine_group_B);
Dependentiae	141	101	202	2	11	2	20	6	3	30	81	56	17	19	25	k__Bacteria;p__Dependentiae;
Nitrospinota	7	10	2	9	12	22	59	127	57	47	187	13	3	2	0	k__Bacteria;p__Nitrospinota;
Deferrisomatota	58	34	62	10	6	7	106	10	101	112	82	158	18	19	8	k__Bacteria;p__Deferrisomatota;
Deinococcota	38	29	28	0	0	1	0	0	3	0	3	0	137	121	131	k__Bacteria;p__Deinococcota;
Sumerlaeota	57	41	52	34	35	48	34	65	5	42	119	34	37	30	60	k__Bacteria;p__Sumerlaeota;
WS4	13	29	30	19	15	32	1	6	4	3	5	9	52	90	52	k__Bacteria;p__WS4;
Zixibacteria	16	25	28	1	2	4	14	30	2	8	3	84	17	15	17	k__Bacteria;p__Zixibacteria;
TX1A-33	3	0	0	0	0	1	2	0	52	0	2	0	0	0	0	k__Bacteria;p__TX1A-33;
Micrarchaeota	0	5	4	3	0	0	0	43	1	5	2	7	0	0	0	k__Archaea;p__Micrarchaeota;
Dadabacteria	23	30	41	6	1	2	2	6	0	0	0	0	7	10	13	k__Bacteria;p__Dadabacteria;
Hydrogenedentes	41	31	20	4	4	1	14	2	20	31	0	17	6	7	7	k__Bacteria;p__Hydrogenedentes;
Fusobacteriota	1	2	0	0	0	0	2	0	2	11	1	39	5	2	10	k__Bacteria;p__Fusobacteriota;
Entotheonellaeota	37	32	9	1	1	1	15	29	2	22	9	13	7	4	2	k__Bacteria;p__Entotheonellaeota;
Asgardarchaeota	3	36	4	0	0	0	0	0	0	0	0	0	0	0	0	k__Archaea;p__Asgardarchaeota;
Euryarchaeota	2	18	7	15	7	11	19	5	0	10	11	31	21	31	21	k__Archaea;p__Euryarchaeota;
FCPU426	8	9	24	18	11	12	6	0	3	10	23	5	2	10	1	k__Bacteria;p__FCPU426;
Synergistota	3	7	1	0	0	0	2	0	0	0	0	0	0	16	1	k__Bacteria;p__Synergistota;
NKB15	0	0	0	0	0	0	2	0	0	0	0	16	0	0	0	k__Bacteria;p__NKB15;
DTB120	1	0	0	0	0	0	16	3	5	0	0	0	0	0	0	k__Bacteria;p__DTB120;
WS2	3	4	1	2	0	0	7	1	1	3	15	0	1	6	0	k__Bacteria;p__WS2;
WS1	10	13	4	0	0	0	4	2	1	4	0	0	0	8	7	k__Bacteria;p__WS1;
Edwardsbacteria	0	0	0	0	0	0	2	1	0	9	11	13	0	0	0	k__Bacteria;p__Edwardsbacteria;
Abditibacteriota	0	4	0	0	3	0	2	0	0	0	1	2	10	10	9	k__Bacteria;p__Abditibacteriota;
GAL15	0	0	0	3	3	8	0	0	1	0	2	0	0	2	0	k__Bacteria;p__GAL15;
TA06	0	0	0	0	0	0	8	0	1	0	0	0	1	0	0	k__Bacteria;p__TA06;
Altiarchaeota	0	1	0	0	0	0	0	0	0	0	0	0	0	6	0	k__Archaea;p__Altiarchaeota;
Iainarchaeota	6	1	3	0	0	0	0	0	0	2	0	0	0	0	0	k__Archaea;p__Iainarchaeota;
Margulisbacteria	5	4	0	0	0	0	0	0	0	0	0	0	0	0	0	k__Bacteria;p__Margulisbacteria;
Aenigmarchaeota	2	0	5	0	0	0	0	0	0	0	0	0	0	0	0	k__Archaea;p__Aenigmarchaeota;
Aquificota	0	3	1	0	0	0	0	0	0	0	0	0	5	4	1	k__Bacteria;p__Aquificota;
Hadarchaeota	5	1	2	0	0	0	0	0	0	0	0	0	0	0	0	k__Archaea;p__Hadarchaeota;
PAUC34f	4	1	4	0	0	0	4	0	0	0	0	1	2	0	0	k__Bacteria;p__PAUC34f;
CK-2C2-2	0	3	4	0	0	0	0	0	0	0	0	0	0	0	0	k__Bacteria;p__CK-2C2-2;
Deferribacterota	0	0	0	1	0	0	0	1	2	2	0	0	1	0	3	k__Bacteria;p__Deferribacterota;
Acetothermia	0	0	0	0	0	0	0	0	0	0	0	0	3	1	2	k__Bacteria;p__Acetothermia;
Hydrothermae	0	0	1	0	0	0	0	0	0	0	0	0	2	1	3	k__Bacteria;p__Hydrothermae;
Caldatribacteriota	0	0	0	0	0	0	0	0	0	0	0	0	2	0	0	k__Bacteria;p__Caldatribacteriota;
FW113	0	2	0	0	0	0	0	0	0	0	0	0	0	0	0	k__Bacteria;p__FW113;
AncK6	2	0	1	0	0	0	0	0	0	0	0	0	0	0	0	k__Bacteria;p__AncK6;
Halanaerobiaeota	2	2	0	0	0	0	0	0	0	0	0	0	1	0	0	k__Bacteria;p__Halanaerobiaeota;
Others	3823	4420	4531	1915	1331	1411	2127	3625	3203	3267	2963	3070	2460	2301	2835	Others
