# Supplementary material for: Insights into soil nematode diversity and bacterial community of Thai jasmine rice rhizosphere from different paddy fields in Thailand
Source: PeerJ. 2024 Apr 23;12:e17289. doi: 10.7717/peerj.17289 (PMC11048080; doi:10.7717/peerj.17289)
Supplement: Supplemental Information 9 — CCS, sampling from Chachoengsao province; NYK, sampling from Nakhon Nayok province; PTT, sampling from Pathum Thani province; AYY, sampling from Phra Nakhon Si Ayutthaya province; PAR, sampling from Prachin Buri province. [file peerj-12-17289-s009.xls]

Sample name	observed_species	shannon	simpson	chao1	ACE	goods_coverage	PD_whole_tree
CCS1	5185	10.433	0.997	5265.959	5393.013	0.993	333.580
CCS2	5582	10.356	0.996	6072.604	6174.382	0.985	352.736
CCS3	5013	9.836	0.994	5501.080	5578.316	0.986	324.900
NYK1	3791	9.586	0.995	4088.005	4155.900	0.991	238.199
NYK2	3781	9.505	0.995	4110.604	4155.152	0.990	231.427
NYK3	4499	9.961	0.996	4937.706	4963.640	0.988	267.502
PTT1	5083	10.522	0.998	5472.510	5580.078	0.988	308.268
PTT2	3919	10.029	0.998	4335.564	4575.962	0.988	298.810
PTT3	3615	9.432	0.997	4852.505	4917.787	0.982	263.479
AYY1	4190	10.224	0.998	4547.132	4631.079	0.990	299.582
AYY2	3361	9.607	0.997	3776.259	3992.270	0.989	242.165
AYY3	3381	9.807	0.996	3566.361	3660.757	0.993	247.578
PAR1	4473	9.812	0.995	4998.875	5052.007	0.987	286.420
PAR2	4988	9.913	0.995	5624.611	5751.249	0.984	312.606
PAR3	4797	9.751	0.995	5332.658	5512.215	0.985	302.946
