# Supplementary material for: Insights into soil nematode diversity and bacterial community of Thai jasmine rice rhizosphere from different paddy fields in Thailand
Source: PeerJ. 2024 Apr 23;12:e17289. doi: 10.7717/peerj.17289 (PMC11048080; doi:10.7717/peerj.17289)
Supplement: Supplemental Information 10 — CCS, sampling from Chachoengsao province; NYK, sampling from Nakhon Nayok province; PTT, sampling from Pathum Thani province; AYY, sampling from Phra Nakhon Si Ayutthaya province; PAR, sampling from Prachin Buri province. [file peerj-12-17289-s010.xls]

Taxonomy	CCS1	CCS2	CCS3	NYK1	NYK2	NYK3	PTT1	PTT2	PTT3	AYY1	AYY2	AYY3	PAR1	PAR2	PAR3	Tax_detail
MND1	1637	1088	1301	153	182	224	683	783	392	1957	1936	4306	146	126	165	k__Bacteria;p__Proteobacteria;c__Gammaproteobacteria;o__Burkholderiales;f__Nitrosomonadaceae;g__MND1;
Thiobacillus	384	220	793	22	35	32	487	185	170	1354	1112	4060	39	52	91	k__Bacteria;p__Proteobacteria;c__Gammaproteobacteria;o__Burkholderiales;f__Hydrogenophilaceae;g__Thiobacillus;
Chloroplast	80	134	41	52	768	589	711	489	1295	218	686	137	2556	3749	1594	k__Bacteria;p__Cyanobacteria;c__Cyanobacteriia;o__Chloroplast;f__Chloroplast;g__Chloroplast;
Subgroup_13	2229	3279	3681	599	642	496	149	292	75	216	163	93	123	188	217	k__Bacteria;p__Acidobacteriota;c__Acidobacteriae;o__Subgroup_13;f__Subgroup_13;g__Subgroup_13;
Burkholderia-Caballeronia-Paraburkholderia	236	300	263	310	256	171	35	37	20	49	27	2	2329	3102	3374	k__Bacteria;p__Proteobacteria;c__Gammaproteobacteria;o__Burkholderiales;f__Burkholderiaceae;g__Burkholderia-Caballeronia-Paraburkholderia;
Anaeromyxobacter	120	104	73	709	962	863	1326	1200	1611	2088	2274	3181	744	698	545	k__Bacteria;p__Myxococcota;c__Myxococcia;o__Myxococcales;f__Anaeromyxobacteraceae;g__Anaeromyxobacter;
Pseudomonas	183	205	354	49	97	79	491	465	2199	666	891	803	1142	1072	3028	k__Bacteria;p__Proteobacteria;c__Gammaproteobacteria;o__Pseudomonadales;f__Pseudomonadaceae;g__Pseudomonas;
Sphingomonas	557	738	583	498	501	483	1576	2845	1670	368	682	399	979	1760	1957	k__Bacteria;p__Proteobacteria;c__Alphaproteobacteria;o__Sphingomonadales;f__Sphingomonadaceae;g__Sphingomonas;
Faecalibaculum	3	2	1	1291	1334	797	1130	1130	1432	937	2716	259	0	0	6	k__Bacteria;p__Firmicutes;c__Bacilli;o__Erysipelotrichales;f__Erysipelotrichaceae;g__Faecalibaculum;
Pantoea	186	91	121	14	12	15	128	308	77	18	29	2	2581	1473	2101	k__Bacteria;p__Proteobacteria;c__Gammaproteobacteria;o__Enterobacterales;f__Erwiniaceae;g__Pantoea;
Haliangium	298	275	280	496	585	562	1996	2288	1505	1607	2416	2014	307	280	278	k__Bacteria;p__Myxococcota;c__Polyangia;o__Haliangiales;f__Haliangiaceae;g__Haliangium;
Mitochondria	63	58	19	21	287	259	201	66	256	22	331	59	1443	2346	1015	k__Bacteria;p__Proteobacteria;c__Alphaproteobacteria;o__Rickettsiales;f__Mitochondria;g__Mitochondria;
ADurb.Bin063-1	279	471	373	2342	2329	2054	1083	814	741	1261	1367	1075	1239	1472	1178	k__Bacteria;p__Verrucomicrobiota;c__Verrucomicrobiae;o__Pedosphaerales;f__Pedosphaeraceae;g__ADurb.Bin063-1;
Ellin6067	255	159	128	166	162	223	943	639	1568	923	2214	1711	581	440	412	k__Bacteria;p__Proteobacteria;c__Gammaproteobacteria;o__Burkholderiales;f__Nitrosomonadaceae;g__Ellin6067;
SC-I-84	325	178	191	695	657	795	2022	1673	1892	1326	1454	1919	951	667	904	k__Bacteria;p__Proteobacteria;c__Gammaproteobacteria;o__Burkholderiales;f__SC-I-84;g__SC-I-84;
Subgroup_2	1401	1421	2004	965	1196	724	116	137	147	131	111	5	239	248	340	k__Bacteria;p__Acidobacteriota;c__Acidobacteriae;o__Subgroup_2;f__Subgroup_2;g__Subgroup_2;
Candidatus_Solibacter	464	418	396	1592	1892	1515	752	822	943	522	584	616	1069	782	785	k__Bacteria;p__Acidobacteriota;c__Acidobacteriae;o__Solibacterales;f__Solibacteraceae;g__Candidatus_Solibacter;
Mycoplasma	2	3	0	1	7	9	4	1021	1503	1643	1351	0	0	2	0	k__Bacteria;p__Firmicutes;c__Bacilli;o__Mycoplasmatales;f__Mycoplasmataceae;g__Mycoplasma;
Chitinivorax	0	0	0	49	41	72	560	546	1504	92	75	17	0	0	0	k__Bacteria;p__Proteobacteria;c__Gammaproteobacteria;o__Burkholderiales;f__Chitinimonadaceae;g__Chitinivorax;
Bifidobacterium	82	63	51	368	387	216	353	599	234	184	485	99	1483	746	537	k__Bacteria;p__Actinobacteriota;c__Actinobacteria;o__Bifidobacteriales;f__Bifidobacteriaceae;g__Bifidobacterium;
WD2101_soil_group	95	186	36	546	460	454	252	283	555	297	423	119	648	1467	708	k__Bacteria;p__Planctomycetota;c__Phycisphaerae;o__Tepidisphaerales;f__WD2101_soil_group;g__WD2101_soil_group;
Thioalkalispira-Sulfurivermis	0	5	7	39	44	37	348	450	428	944	699	1444	11	15	12	k__Bacteria;p__Proteobacteria;c__Gammaproteobacteria;o__Ectothiorhodospirales;f__Thioalkalispiraceae;g__Thioalkalispira-Sulfurivermis;
Candidatus_Udaeobacter	644	837	822	1426	242	1405	173	428	134	122	116	28	381	543	671	k__Bacteria;p__Verrucomicrobiota;c__Verrucomicrobiae;o__Chthoniobacterales;f__Chthoniobacteraceae;g__Candidatus_Udaeobacter;
A21b	620	749	1357	236	286	263	346	236	472	177	263	116	132	114	142	k__Bacteria;p__Proteobacteria;c__Gammaproteobacteria;o__Burkholderiales;f__A21b;g__A21b;
WPS-2	68	98	85	455	371	368	62	119	46	56	36	1	1034	1258	1352	k__Bacteria;p__WPS-2;c__WPS-2;o__WPS-2;f__WPS-2;g__WPS-2;
S0134_terrestrial_group	457	483	296	181	252	204	1233	795	649	725	833	1315	79	100	70	k__Bacteria;p__Gemmatimonadota;c__S0134_terrestrial_group;o__S0134_terrestrial_group;f__S0134_terrestrial_group;g__S0134_terrestrial_group;
Latescibacterota	134	152	213	132	184	186	806	899	1265	712	796	760	95	105	97	k__Bacteria;p__Latescibacterota;c__Latescibacterota;o__Latescibacterota;f__Latescibacterota;g__Latescibacterota;
TRA3-20	329	287	264	62	79	62	198	423	227	590	878	1256	41	47	64	k__Bacteria;p__Proteobacteria;c__Gammaproteobacteria;o__Burkholderiales;f__TRA3-20;g__TRA3-20;
Bacteroides	129	66	86	109	133	147	194	271	207	580	208	35	1253	767	829	k__Bacteria;p__Bacteroidota;c__Bacteroidia;o__Bacteroidales;f__Bacteroidaceae;g__Bacteroides;
Akkermansia	29	29	23	379	281	555	684	327	1212	342	1002	166	115	95	97	k__Bacteria;p__Verrucomicrobiota;c__Verrucomicrobiae;o__Verrucomicrobiales;f__Akkermansiaceae;g__Akkermansia;
Anaerolinea	116	171	162	164	190	154	759	1196	785	283	259	207	143	235	176	k__Bacteria;p__Chloroflexi;c__Anaerolineae;o__Anaerolineales;f__Anaerolineaceae;g__Anaerolinea;
Acidibacter	174	97	150	468	623	552	219	149	293	209	299	522	1188	755	1049	k__Bacteria;p__Proteobacteria;c__Gammaproteobacteria;o__Gammaproteobacteria_Incertae_Sedis;f__Unknown_Family;g__Acidibacter;
Gemmatimonas	191	191	133	225	251	304	1005	714	1184	284	193	270	535	497	445	k__Bacteria;p__Gemmatimonadota;c__Gemmatimonadetes;o__Gemmatimonadales;f__Gemmatimonadaceae;g__Gemmatimonas;
Nitrospira	382	330	294	250	277	258	596	916	1165	739	794	954	92	72	85	k__Bacteria;p__Nitrospirota;c__Nitrospiria;o__Nitrospirales;f__Nitrospiraceae;g__Nitrospira;
Sporacetigenium	11	15	6	46	69	48	306	319	286	1101	1055	1158	0	4	0	k__Bacteria;p__Firmicutes;c__Clostridia;o__Peptostreptococcales-Tissierellales;f__Peptostreptococcaceae;g__Sporacetigenium;
BIrii41	305	364	343	72	61	69	476	344	1152	240	464	570	38	37	54	k__Bacteria;p__Myxococcota;c__Polyangia;o__Polyangiales;f__BIrii41;g__BIrii41;
4-29-1	90	72	111	215	201	169	568	416	289	474	1089	808	54	60	66	k__Bacteria;p__Nitrospirota;c__4-29-1;o__4-29-1;f__4-29-1;g__4-29-1;
Faecalibacterium	134	85	81	0	0	1	1	0	14	0	0	0	1089	645	718	k__Bacteria;p__Firmicutes;c__Clostridia;o__Oscillospirales;f__Ruminococcaceae;g__Faecalibacterium;
Subgroup_7	407	427	590	376	301	317	1082	1049	522	347	497	479	613	474	623	k__Bacteria;p__Acidobacteriota;c__Holophagae;o__Subgroup_7;f__Subgroup_7;g__Subgroup_7;
Allorhizobium-Neorhizobium-Pararhizobium-Rhizobium	38	378	131	12	5	9	50	71	334	6	68	15	296	1028	1080	k__Bacteria;p__Proteobacteria;c__Alphaproteobacteria;o__Rhizobiales;f__Rhizobiaceae;g__Allorhizobium-Neorhizobium-Pararhizobium-Rhizobium;
Candidatus_Koribacter	414	631	691	839	1039	747	920	1069	870	286	216	308	411	579	439	k__Bacteria;p__Acidobacteriota;c__Acidobacteriae;o__Acidobacteriales;f__Koribacteraceae;g__Candidatus_Koribacter;
bacteriap25	799	630	809	268	254	279	467	372	1025	387	348	738	56	63	82	k__Bacteria;p__Myxococcota;c__bacteriap25;o__bacteriap25;f__bacteriap25;g__bacteriap25;
Subgroup_17	65	81	60	65	76	101	393	717	1024	301	433	368	72	107	105	k__Bacteria;p__Acidobacteriota;c__Vicinamibacteria;o__Subgroup_17;f__Subgroup_17;g__Subgroup_17;
67-14	132	126	111	132	202	180	217	452	996	107	142	96	111	119	122	k__Bacteria;p__Actinobacteriota;c__Thermoleophilia;o__Solirubrobacterales;f__67-14;g__67-14;
RCP2-54	668	667	996	543	537	445	78	191	65	89	81	35	222	228	313	k__Bacteria;p__RCP2-54;c__RCP2-54;o__RCP2-54;f__RCP2-54;g__RCP2-54;
Sulfuricurvum	0	0	0	6	3	8	6	17	9	330	516	978	0	0	0	k__Bacteria;p__Campilobacterota;c__Campylobacteria;o__Campylobacterales;f__Sulfurimonadaceae;g__Sulfuricurvum;
UCG-005	27	52	49	244	443	423	619	409	734	916	632	29	4	22	14	k__Bacteria;p__Firmicutes;c__Clostridia;o__Oscillospirales;f__Oscillospiraceae;g__UCG-005;
Vicinamibacteraceae	164	434	153	75	72	119	645	566	360	626	910	816	41	70	47	k__Bacteria;p__Acidobacteriota;c__Vicinamibacteria;o__Vicinamibacterales;f__Vicinamibacteraceae;g__Vicinamibacteraceae;
Acinetobacter	12	21	276	5	51	10	86	97	28	183	195	280	129	213	910	k__Bacteria;p__Proteobacteria;c__Gammaproteobacteria;o__Pseudomonadales;f__Moraxellaceae;g__Acinetobacter;
Rokubacteriales	279	146	166	258	155	183	466	440	870	466	524	561	51	12	20	k__Bacteria;p__Methylomirabilota;c__Methylomirabilia;o__Rokubacteriales;f__Rokubacteriales;g__Rokubacteriales;
Parapusillimonas	3	0	1	4	6	21	17	7	866	40	24	3	8	7	12	k__Bacteria;p__Proteobacteria;c__Gammaproteobacteria;o__Burkholderiales;f__Alcaligenaceae;g__Parapusillimonas;
Pedosphaeraceae	156	151	108	185	220	161	256	864	280	206	117	78	250	318	294	k__Bacteria;p__Verrucomicrobiota;c__Verrucomicrobiae;o__Pedosphaerales;f__Pedosphaeraceae;g__Pedosphaeraceae;
Bryobacter	303	273	223	777	845	707	329	294	549	292	181	366	662	620	645	k__Bacteria;p__Acidobacteriota;c__Acidobacteriae;o__Bryobacterales;f__Bryobacteraceae;g__Bryobacter;
Subgroup_10	119	103	98	22	35	29	297	339	801	191	49	211	62	42	33	k__Bacteria;p__Acidobacteriota;c__Thermoanaerobaculia;o__Thermoanaerobaculales;f__Thermoanaerobaculaceae;g__Subgroup_10;
KD4-96	751	678	695	371	475	356	781	450	401	356	191	265	564	797	714	k__Bacteria;p__Chloroflexi;c__KD4-96;o__KD4-96;f__KD4-96;g__KD4-96;
Castellaniella	3	1	14	12	24	71	25	163	549	81	778	19	12	14	85	k__Bacteria;p__Proteobacteria;c__Gammaproteobacteria;o__Burkholderiales;f__Alcaligenaceae;g__Castellaniella;
Desulfobacca	627	596	777	22	31	17	152	193	98	60	120	22	29	29	39	k__Bacteria;p__Desulfobacterota;c__Desulfobaccia;o__Desulfobaccales;f__Desulfobaccaceae;g__Desulfobacca;
Romboutsia	15	17	20	312	372	390	370	571	635	424	758	69	77	69	87	k__Bacteria;p__Firmicutes;c__Clostridia;o__Peptostreptococcales-Tissierellales;f__Peptostreptococcaceae;g__Romboutsia;
UTBCD1	19	19	12	4	16	18	219	377	754	231	417	236	8	4	8	k__Bacteria;p__Bacteroidota;c__Bacteroidia;o__Chitinophagales;f__Chitinophagaceae;g__UTBCD1;
Blautia	80	69	76	7	37	45	56	49	78	61	75	3	750	431	529	k__Bacteria;p__Firmicutes;c__Clostridia;o__Lachnospirales;f__Lachnospiraceae;g__Blautia;
Conexibacter	60	82	65	378	421	363	108	97	55	69	48	5	747	580	649	k__Bacteria;p__Actinobacteriota;c__Thermoleophilia;o__Solirubrobacterales;f__Solirubrobacteraceae;g__Conexibacter;
Clostridium_sensu_stricto_1	55	99	31	352	701	512	408	715	579	536	740	147	403	382	200	k__Bacteria;p__Firmicutes;c__Clostridia;o__Clostridiales;f__Clostridiaceae;g__Clostridium_sensu_stricto_1;
Geothermobacter	0	4	4	18	14	10	129	61	94	277	394	714	0	0	0	k__Bacteria;p__Desulfobacterota;c__Desulfuromonadia;o__Desulfuromonadia;f__Geothermobacteraceae;g__Geothermobacter;
Comamonas	26	3	19	30	36	20	79	52	712	121	214	257	22	14	32	k__Bacteria;p__Proteobacteria;c__Gammaproteobacteria;o__Burkholderiales;f__Comamonadaceae;g__Comamonas;
Flavisolibacter	19	13	8	32	61	70	364	343	709	85	222	109	65	64	32	k__Bacteria;p__Bacteroidota;c__Bacteroidia;o__Chitinophagales;f__Chitinophagaceae;g__Flavisolibacter;
Bathyarchaeia	502	269	495	282	178	279	300	372	250	298	239	689	708	460	562	k__Archaea;p__Crenarchaeota;c__Bathyarchaeia;o__Bathyarchaeia;f__Bathyarchaeia;g__Bathyarchaeia;
Providencia	1	0	2	7	6	6	6	4	681	6	10	1	9	2	4	k__Bacteria;p__Proteobacteria;c__Gammaproteobacteria;o__Enterobacterales;f__Morganellaceae;g__Providencia;
Herbaspirillum	31	31	117	0	5	2	1	1	0	17	112	50	275	403	677	k__Bacteria;p__Proteobacteria;c__Gammaproteobacteria;o__Burkholderiales;f__Oxalobacteraceae;g__Herbaspirillum;
Sh765B-TzT-35	420	529	674	220	239	154	183	75	149	153	45	271	46	116	49	k__Bacteria;p__Methylomirabilota;c__Methylomirabilia;o__Methylomirabilales;f__Methylomirabilaceae;g__Sh765B-TzT-35;
MBNT15	165	136	165	31	40	36	445	528	673	359	314	407	50	23	51	k__Bacteria;p__MBNT15;c__MBNT15;o__MBNT15;f__MBNT15;g__MBNT15;
IMCC26256	256	242	277	203	227	186	132	68	53	98	72	109	666	440	482	k__Bacteria;p__Actinobacteriota;c__Acidimicrobiia;o__IMCC26256;f__IMCC26256;g__IMCC26256;
Dongia	74	77	63	53	40	77	194	553	542	274	327	659	7	12	26	k__Bacteria;p__Proteobacteria;c__Alphaproteobacteria;o__Dongiales;f__Dongiaceae;g__Dongia;
BSV26	262	186	209	54	54	45	163	101	38	146	344	147	627	392	447	k__Bacteria;p__Bacteroidota;c__Kryptonia;o__Kryptoniales;f__BSV26;g__BSV26;
WCHB1-41	153	597	451	9	26	121	165	239	256	186	45	84	31	183	124	k__Bacteria;p__Verrucomicrobiota;c__Kiritimatiellae;o__WCHB1-41;f__WCHB1-41;g__WCHB1-41;
Stenotrophomonas	13	15	41	13	23	26	139	70	591	23	136	3	95	101	225	k__Bacteria;p__Proteobacteria;c__Gammaproteobacteria;o__Xanthomonadales;f__Xanthomonadaceae;g__Stenotrophomonas;
HSB_OF53-F07	22	31	28	403	392	311	20	29	29	28	33	0	268	586	492	k__Bacteria;p__Chloroflexi;c__Ktedonobacteria;o__Ktedonobacterales;f__Ktedonobacteraceae;g__HSB_OF53-F07;
Chthoniobacter	3	18	3	20	46	26	85	94	585	130	92	53	25	73	51	k__Bacteria;p__Verrucomicrobiota;c__Verrucomicrobiae;o__Chthoniobacterales;f__Chthoniobacteraceae;g__Chthoniobacter;
PB19	18	8	18	17	22	9	140	274	581	34	29	39	0	0	2	k__Bacteria;p__Desulfobacterota;c__Desulfuromonadia;o__PB19;f__PB19;g__PB19;
Massilia	30	251	84	25	24	37	179	272	163	43	43	125	174	574	499	k__Bacteria;p__Proteobacteria;c__Gammaproteobacteria;o__Burkholderiales;f__Oxalobacteraceae;g__Massilia;
RBG-13-54-9	111	121	81	75	84	98	442	480	563	410	303	147	170	119	160	k__Bacteria;p__Chloroflexi;c__Anaerolineae;o__RBG-13-54-9;f__RBG-13-54-9;g__RBG-13-54-9;
Staphylococcus	60	70	111	10	7	14	5	228	16	27	7	6	409	402	551	k__Bacteria;p__Firmicutes;c__Bacilli;o__Staphylococcales;f__Staphylococcaceae;g__Staphylococcus;
BD2-11_terrestrial_group	530	418	302	12	14	4	24	2	10	39	70	76	32	19	21	k__Bacteria;p__Gemmatimonadota;c__BD2-11_terrestrial_group;o__BD2-11_terrestrial_group;f__BD2-11_terrestrial_group;g__BD2-11_terrestrial_group;
CCD24	67	67	40	14	19	18	152	55	25	289	244	528	8	6	3	k__Bacteria;p__Proteobacteria;c__Gammaproteobacteria;o__CCD24;f__CCD24;g__CCD24;
Clostridia_UCG-014	18	38	44	172	328	299	384	261	342	519	522	20	36	73	81	k__Bacteria;p__Firmicutes;c__Clostridia;o__Clostridia_UCG-014;f__Clostridia_UCG-014;g__Clostridia_UCG-014;
mle1-7	152	103	81	41	50	91	353	402	403	410	439	514	77	52	57	k__Bacteria;p__Proteobacteria;c__Gammaproteobacteria;o__Burkholderiales;f__Nitrosomonadaceae;g__mle1-7;
KF-JG30-B3	51	57	49	36	38	41	36	93	14	59	100	55	513	372	403	k__Bacteria;p__Proteobacteria;c__Alphaproteobacteria;o__Rhizobiales;f__KF-JG30-B3;g__KF-JG30-B3;
TK10	186	79	127	393	425	369	307	221	513	167	219	307	506	279	392	k__Bacteria;p__Chloroflexi;c__TK10;o__TK10;f__TK10;g__TK10;
Acidothermus	180	99	197	395	416	512	128	108	221	71	222	7	363	261	262	k__Bacteria;p__Actinobacteriota;c__Actinobacteria;o__Frankiales;f__Acidothermaceae;g__Acidothermus;
Subgroup_18	201	214	299	194	174	150	304	149	507	231	283	340	162	219	133	k__Bacteria;p__Acidobacteriota;c__Subgroup_18;o__Subgroup_18;f__Subgroup_18;g__Subgroup_18;
SBR1031	28	44	34	54	46	36	381	280	503	392	445	165	34	42	40	k__Bacteria;p__Chloroflexi;c__Anaerolineae;o__SBR1031;f__SBR1031;g__SBR1031;
OLB14	33	49	37	6	12	10	164	497	83	56	50	23	8	5	9	k__Bacteria;p__Chloroflexi;c__OLB14;o__OLB14;f__OLB14;g__OLB14;
Turicibacter	4	8	4	86	383	257	208	210	314	474	494	54	32	30	46	k__Bacteria;p__Firmicutes;c__Bacilli;o__Erysipelotrichales;f__Erysipelotrichaceae;g__Turicibacter;
A4b	230	481	165	11	13	10	142	161	34	154	55	51	16	25	16	k__Bacteria;p__Chloroflexi;c__Anaerolineae;o__SBR1031;f__A4b;g__A4b;
Exiguobacterium	2	7	59	1	0	2	4	6	4	1	0	14	26	58	475	k__Bacteria;p__Firmicutes;c__Bacilli;o__Exiguobacterales;f__Exiguobacteraceae;g__Exiguobacterium;
AD3	43	25	74	454	439	325	43	45	93	49	38	3	245	174	201	k__Bacteria;p__Chloroflexi;c__AD3;o__AD3;f__AD3;g__AD3;
Gitt-GS-136	272	317	449	31	33	31	58	69	28	17	11	28	16	13	43	k__Bacteria;p__Chloroflexi;c__Gitt-GS-136;o__Gitt-GS-136;f__Gitt-GS-136;g__Gitt-GS-136;
Treponema	44	148	112	2	4	72	68	445	190	31	58	49	8	51	40	k__Bacteria;p__Spirochaetota;c__Spirochaetia;o__Spirochaetales;f__Spirochaetaceae;g__Treponema;
Pseudolabrys	190	220	157	86	108	108	348	440	395	133	55	147	166	156	153	k__Bacteria;p__Proteobacteria;c__Alphaproteobacteria;o__Rhizobiales;f__Xanthobacteraceae;g__Pseudolabrys;
UTCFX1	46	25	13	17	10	22	255	439	212	111	149	59	4	5	6	k__Bacteria;p__Chloroflexi;c__Anaerolineae;o__Anaerolineales;f__Anaerolineaceae;g__UTCFX1;
Geobacteraceae	31	27	7	178	307	203	320	435	105	142	171	298	12	10	0	k__Bacteria;p__Desulfobacterota;c__Desulfuromonadia;o__Geobacterales;f__Geobacteraceae;g__Geobacteraceae;
Desulfobulbus	61	33	22	12	4	9	170	278	95	248	306	432	5	1	3	k__Bacteria;p__Desulfobacterota;c__Desulfobulbia;o__Desulfobulbales;f__Desulfobulbaceae;g__Desulfobulbus;
Pedobacter	3	28	24	0	1	0	14	1	0	0	4	0	130	234	424	k__Bacteria;p__Bacteroidota;c__Bacteroidia;o__Sphingobacteriales;f__Sphingobacteriaceae;g__Pedobacter;
Lactobacillus	18	70	55	114	245	245	314	422	310	275	190	34	56	66	91	k__Bacteria;p__Firmicutes;c__Bacilli;o__Lactobacillales;f__Lactobacillaceae;g__Lactobacillus;
Aquicella	168	112	173	22	26	19	173	420	301	94	136	50	157	141	141	k__Bacteria;p__Proteobacteria;c__Gammaproteobacteria;o__Diplorickettsiales;f__Diplorickettsiaceae;g__Aquicella;
Bradyrhizobium	78	62	36	274	295	254	149	306	273	59	140	112	417	327	311	k__Bacteria;p__Proteobacteria;c__Alphaproteobacteria;o__Rhizobiales;f__Xanthobacteraceae;g__Bradyrhizobium;
Rikenellaceae_RC9_gut_group	65	417	403	2	2	175	177	153	359	9	3	1	2	135	166	k__Bacteria;p__Bacteroidota;c__Bacteroidia;o__Bacteroidales;f__Rikenellaceae;g__Rikenellaceae_RC9_gut_group;
AKIW659	265	256	252	290	303	241	98	31	414	44	153	143	111	118	82	k__Bacteria;p__Acidobacteriota;c__Acidobacteriae;o__AKIW659;f__AKIW659;g__AKIW659;
Subgroup_22	40	81	31	17	17	14	117	59	26	274	365	412	3	3	10	k__Bacteria;p__Acidobacteriota;c__Subgroup_22;o__Subgroup_22;f__Subgroup_22;g__Subgroup_22;
Escherichia-Shigella	27	22	16	4	12	12	23	6	13	412	179	36	209	103	166	k__Bacteria;p__Proteobacteria;c__Gammaproteobacteria;o__Enterobacterales;f__Enterobacteriaceae;g__Escherichia-Shigella;
Pajaroellobacter	78	28	30	160	210	166	400	411	289	188	295	292	293	215	268	k__Bacteria;p__Myxococcota;c__Polyangia;o__Polyangiales;f__Polyangiaceae;g__Pajaroellobacter;
Dechloromonas	11	5	6	3	3	1	16	11	4	89	34	402	2	5	0	k__Bacteria;p__Proteobacteria;c__Gammaproteobacteria;o__Burkholderiales;f__Rhodocyclaceae;g__Dechloromonas;
NB1-j	90	105	90	18	15	11	130	50	170	368	355	400	12	5	4	k__Bacteria;p__NB1-j;c__NB1-j;o__NB1-j;f__NB1-j;g__NB1-j;
11-24	203	397	321	30	25	13	196	155	52	238	246	232	16	28	26	k__Bacteria;p__Acidobacteriota;c__Blastocatellia;o__11-24;f__11-24;g__11-24;
OLB12	0	0	0	7	10	16	113	130	98	308	27	397	0	0	0	k__Bacteria;p__Bacteroidota;c__Bacteroidia;o__Cytophagales;f__Microscillaceae;g__OLB12;
SJA-28	19	27	23	18	23	26	155	120	33	159	392	223	13	14	12	k__Bacteria;p__Bacteroidota;c__SJA-28;o__SJA-28;f__SJA-28;g__SJA-28;
Terracidiphilus	44	26	31	274	387	316	47	57	32	35	38	0	246	213	219	k__Bacteria;p__Acidobacteriota;c__Acidobacteriae;o__Acidobacteriales;f__Acidobacteriaceae_(Subgroup_1);g__Terracidiphilus;
Siphonobacter	3	26	24	0	0	0	0	0	0	0	0	0	28	40	383	k__Bacteria;p__Bacteroidota;c__Bacteroidia;o__Cytophagales;f__Cytophagaceae;g__Siphonobacter;
Sva0485	339	301	382	69	70	47	108	93	22	98	253	143	177	209	298	k__Bacteria;p__Sva0485;c__Sva0485;o__Sva0485;f__Sva0485;g__Sva0485;
Reyranella	22	21	23	54	42	76	57	44	370	57	30	194	25	59	41	k__Bacteria;p__Proteobacteria;c__Alphaproteobacteria;o__Reyranellales;f__Reyranellaceae;g__Reyranella;
Methylobacterium-Methylorubrum	14	63	109	7	7	0	22	0	6	8	2	2	149	238	368	k__Bacteria;p__Proteobacteria;c__Alphaproteobacteria;o__Rhizobiales;f__Beijerinckiaceae;g__Methylobacterium-Methylorubrum;
RB41	203	75	35	31	39	88	350	364	118	310	108	198	38	30	30	k__Bacteria;p__Acidobacteriota;c__Blastocatellia;o__Pyrinomonadales;f__Pyrinomonadaceae;g__RB41;
Pectobacterium	0	0	0	1	31	7	19	4	1	8	363	22	0	2	3	k__Bacteria;p__Proteobacteria;c__Gammaproteobacteria;o__Enterobacterales;f__Pectobacteriaceae;g__Pectobacterium;
Ignavibacterium	361	164	197	8	8	8	65	16	35	108	224	70	43	7	12	k__Bacteria;p__Bacteroidota;c__Ignavibacteria;o__Ignavibacteriales;f__Ignavibacteriaceae;g__Ignavibacterium;
Chthonomonadales	18	52	49	56	37	51	236	312	77	76	58	68	163	350	310	k__Bacteria;p__Armatimonadota;c__Chthonomonadetes;o__Chthonomonadales;f__Chthonomonadales;g__Chthonomonadales;
Subdoligranulum	52	22	18	0	0	0	1	0	14	0	1	0	348	119	164	k__Bacteria;p__Firmicutes;c__Clostridia;o__Oscillospirales;f__Ruminococcaceae;g__Subdoligranulum;
Phaselicystis	8	10	3	25	26	37	87	227	22	196	346	285	26	23	28	k__Bacteria;p__Myxococcota;c__Polyangia;o__Polyangiales;f__Phaselicystidaceae;g__Phaselicystis;
Aquisphaera	14	16	21	42	95	62	30	11	22	10	344	2	27	40	51	k__Bacteria;p__Planctomycetota;c__Planctomycetes;o__Isosphaerales;f__Isosphaeraceae;g__Aquisphaera;
Flavobacterium	27	5	32	2	6	3	154	154	100	109	92	112	159	105	342	k__Bacteria;p__Bacteroidota;c__Bacteroidia;o__Flavobacteriales;f__Flavobacteriaceae;g__Flavobacterium;
Eubacterium_coprostanoligenes_group	45	88	67	187	193	127	293	174	340	205	244	4	87	111	68	k__Bacteria;p__Firmicutes;c__Clostridia;o__Oscillospirales;f__Eubacterium_coprostanoligenes_group;g__Eubacterium_coprostanoligenes_group;
cvE6	39	74	62	10	10	15	21	27	339	71	135	103	15	20	7	k__Bacteria;p__Verrucomicrobiota;c__Chlamydiae;o__Chlamydiales;f__cvE6;g__cvE6;
Malaciobacter	0	0	0	0	0	3	0	142	237	339	237	0	0	0	0	k__Bacteria;p__Campilobacterota;c__Campylobacteria;o__Campylobacterales;f__Arcobacteraceae;g__Malaciobacter;
Pla4_lineage	78	82	61	17	20	6	58	17	39	277	82	336	23	36	38	k__Bacteria;p__Planctomycetota;c__Pla4_lineage;o__Pla4_lineage;f__Pla4_lineage;g__Pla4_lineage;
mle1-27	0	0	1	16	25	27	128	55	333	15	26	70	19	19	16	k__Bacteria;p__Myxococcota;c__Polyangia;o__mle1-27;f__mle1-27;g__mle1-27;
Citrifermentans	34	34	14	83	171	161	81	208	177	127	42	326	15	20	10	k__Bacteria;p__Desulfobacterota;c__Desulfuromonadia;o__Geobacterales;f__Geobacteraceae;g__Citrifermentans;
Candidatus_Woesebacteria	19	81	19	1	7	4	146	325	198	37	160	55	4	5	0	k__Bacteria;p__Patescibacteria;c__Microgenomatia;o__Candidatus_Woesebacteria;f__Candidatus_Woesebacteria;g__Candidatus_Woesebacteria;
1921-3	24	15	4	252	44	146	8	13	17	12	11	0	263	297	325	k__Bacteria;p__Chloroflexi;c__Ktedonobacteria;o__Ktedonobacterales;f__Ktedonobacteraceae;g__1921-3;
B12-WMSP1	22	19	21	167	269	212	11	10	18	23	18	0	265	319	323	k__Bacteria;p__Chloroflexi;c__Ktedonobacteria;o__B12-WMSP1;f__B12-WMSP1;g__B12-WMSP1;
Marinobacterium	157	287	320	0	0	0	0	0	0	0	0	0	9	13	33	k__Bacteria;p__Proteobacteria;c__Gammaproteobacteria;o__Oceanospirillales;f__Nitrincolaceae;g__Marinobacterium;
Candidatus_Nitrososphaera	113	97	55	204	198	233	144	49	88	145	211	220	209	251	309	k__Archaea;p__Crenarchaeota;c__Nitrososphaeria;o__Nitrososphaerales;f__Nitrososphaeraceae;g__Candidatus_Nitrososphaera;
OM190	100	124	67	16	18	15	134	251	136	254	307	265	8	16	7	k__Bacteria;p__Planctomycetota;c__OM190;o__OM190;f__OM190;g__OM190;
Sorangium	1	3	1	5	7	13	117	80	305	26	14	6	2	0	0	k__Bacteria;p__Myxococcota;c__Polyangia;o__Polyangiales;f__Polyangiaceae;g__Sorangium;
F082	31	301	221	0	2	133	114	203	234	6	7	3	1	93	84	k__Bacteria;p__Bacteroidota;c__Bacteroidia;o__Bacteroidales;f__F082;g__F082;
C0119	10	26	15	85	48	62	222	81	298	41	38	31	90	88	99	k__Bacteria;p__Chloroflexi;c__Ktedonobacteria;o__C0119;f__C0119;g__C0119;
Rice_Cluster_I	15	22	24	13	13	11	0	1	4	46	0	8	247	297	154	k__Archaea;p__Halobacterota;c__Methanocellia;o__Methanocellales;f__Methanocellaceae;g__Rice_Cluster_I;
Nitrososphaeraceae	1	8	1	60	29	60	34	6	275	143	296	49	25	37	32	k__Archaea;p__Crenarchaeota;c__Nitrososphaeria;o__Nitrososphaerales;f__Nitrososphaeraceae;g__Nitrososphaeraceae;
Thermodesulfovibrio	0	0	0	8	11	14	22	44	292	17	21	47	0	0	11	k__Bacteria;p__Nitrospirota;c__Thermodesulfovibrionia;o__Thermodesulfovibrionales;f__Thermodesulfovibrionaceae;g__Thermodesulfovibrio;
CCM19a	3	10	0	7	19	14	87	291	206	14	17	25	0	0	0	k__Bacteria;p__Proteobacteria;c__Gammaproteobacteria;o__CCM19a;f__CCM19a;g__CCM19a;
Saccharimonadales	12	7	10	54	48	48	24	290	136	29	17	10	8	6	6	k__Bacteria;p__Patescibacteria;c__Saccharimonadia;o__Saccharimonadales;f__Saccharimonadales;g__Saccharimonadales;
Streptomyces	161	96	90	156	236	197	132	288	146	46	38	22	82	62	47	k__Bacteria;p__Actinobacteriota;c__Actinobacteria;o__Streptomycetales;f__Streptomycetaceae;g__Streptomyces;
S085	286	179	157	36	34	36	257	272	89	124	112	142	30	22	33	k__Bacteria;p__Chloroflexi;c__Dehalococcoidia;o__S085;f__S085;g__S085;
Cloacibacterium	0	0	5	6	4	5	3	16	3	22	284	11	0	0	0	k__Bacteria;p__Bacteroidota;c__Bacteroidia;o__Flavobacteriales;f__Weeksellaceae;g__Cloacibacterium;
UASB-TL25	8	16	16	7	3	4	19	32	4	59	282	159	8	24	11	k__Bacteria;p__Myxococcota;c__Polyangia;o__UASB-TL25;f__UASB-TL25;g__UASB-TL25;
Luteolibacter	17	33	39	8	20	11	165	279	150	92	40	45	10	49	53	k__Bacteria;p__Verrucomicrobiota;c__Verrucomicrobiae;o__Verrucomicrobiales;f__Rubritaleaceae;g__Luteolibacter;
Hymenobacter	5	32	60	1	1	0	7	3	37	0	0	0	88	224	277	k__Bacteria;p__Bacteroidota;c__Bacteroidia;o__Cytophagales;f__Hymenobacteraceae;g__Hymenobacter;
Tumebacillus	84	80	123	71	53	66	96	73	177	100	14	149	84	95	274	k__Bacteria;p__Firmicutes;c__Bacilli;o__Alicyclobacillales;f__Alicyclobacillaceae;g__Tumebacillus;
Dinghuibacter	0	0	0	5	5	16	250	256	270	58	6	37	0	0	0	k__Bacteria;p__Bacteroidota;c__Bacteroidia;o__Chitinophagales;f__Chitinophagaceae;g__Dinghuibacter;
Endozoicomonas	0	0	0	4	4	7	8	270	207	243	22	1	0	0	0	k__Bacteria;p__Proteobacteria;c__Gammaproteobacteria;o__Oceanospirillales;f__Endozoicomonadaceae;g__Endozoicomonas;
Finegoldia	0	0	0	1	4	3	3	6	269	8	6	0	0	3	4	k__Bacteria;p__Firmicutes;c__Clostridia;o__Peptostreptococcales-Tissierellales;f__Peptostreptococcales-Tissierellales;g__Finegoldia;
JG30-KF-AS9	123	134	154	267	261	250	164	92	96	61	51	0	182	220	178	k__Bacteria;p__Chloroflexi;c__Ktedonobacteria;o__Ktedonobacterales;f__JG30-KF-AS9;g__JG30-KF-AS9;
Gaiella	201	167	150	45	38	51	139	211	266	52	176	120	47	67	44	k__Bacteria;p__Actinobacteriota;c__Thermoleophilia;o__Gaiellales;f__Gaiellaceae;g__Gaiella;
Occallatibacter	64	59	92	181	262	213	42	20	23	23	14	0	246	195	153	k__Bacteria;p__Acidobacteriota;c__Acidobacteriae;o__Acidobacteriales;f__Acidobacteriaceae_(Subgroup_1);g__Occallatibacter;
Subgroup_21	50	40	10	6	11	8	21	46	16	66	258	98	5	10	2	k__Bacteria;p__Acidobacteriota;c__Subgroup_21;o__Subgroup_21;f__Subgroup_21;g__Subgroup_21;
Agromyces	19	19	18	8	20	9	111	257	86	20	25	2	59	69	90	k__Bacteria;p__Actinobacteriota;c__Actinobacteria;o__Micrococcales;f__Microbacteriaceae;g__Agromyces;
Agathobacter	59	51	23	6	6	7	32	7	13	39	4	0	257	155	175	k__Bacteria;p__Firmicutes;c__Clostridia;o__Lachnospirales;f__Lachnospiraceae;g__Agathobacter;
FCPS473	17	17	17	218	191	197	24	54	20	24	25	0	151	257	191	k__Bacteria;p__Chloroflexi;c__Ktedonobacteria;o__Ktedonobacterales;f__Ktedonobacteraceae;g__FCPS473;
Subgroup_5	42	40	25	130	156	179	248	157	156	242	73	141	16	28	16	k__Bacteria;p__Acidobacteriota;c__Subgroup_5;o__Subgroup_5;f__Subgroup_5;g__Subgroup_5;
Fimbriimonadaceae	53	40	30	45	54	50	223	168	107	184	101	228	248	172	201	k__Bacteria;p__Armatimonadota;c__Fimbriimonadia;o__Fimbriimonadales;f__Fimbriimonadaceae;g__Fimbriimonadaceae;
Microbacterium	18	53	29	3	4	2	29	15	28	24	41	13	135	244	210	k__Bacteria;p__Actinobacteriota;c__Actinobacteria;o__Micrococcales;f__Microbacteriaceae;g__Microbacterium;
Bilophila	4	1	0	35	22	26	52	65	53	243	41	7	7	18	15	k__Bacteria;p__Desulfobacterota;c__Desulfovibrionia;o__Desulfovibrionales;f__Desulfovibrionaceae;g__Bilophila;
Desulfovibrio	33	81	60	6	4	23	44	82	46	87	44	242	7	16	12	k__Bacteria;p__Desulfobacterota;c__Desulfovibrionia;o__Desulfovibrionales;f__Desulfovibrionaceae;g__Desulfovibrio;
Acidicaldus	1	9	0	6	12	12	8	3	242	11	7	2	9	5	8	k__Bacteria;p__Proteobacteria;c__Alphaproteobacteria;o__Acetobacterales;f__Acetobacteraceae;g__Acidicaldus;
Nocardioides	45	50	35	30	17	25	105	39	30	26	241	45	99	208	175	k__Bacteria;p__Actinobacteriota;c__Actinobacteria;o__Propionibacteriales;f__Nocardioidaceae;g__Nocardioides;
Mycobacterium	172	124	99	240	195	191	83	120	66	67	85	49	194	112	133	k__Bacteria;p__Actinobacteriota;c__Actinobacteria;o__Corynebacteriales;f__Mycobacteriaceae;g__Mycobacterium;
R7C24	15	40	32	9	8	22	122	238	221	79	69	184	2	0	3	k__Bacteria;p__Proteobacteria;c__Gammaproteobacteria;o__R7C24;f__R7C24;g__R7C24;
p-251-o5	50	186	238	2	3	177	106	151	158	0	0	0	0	36	65	k__Bacteria;p__Bacteroidota;c__Bacteroidia;o__Bacteroidales;f__p-251-o5;g__p-251-o5;
Subgroup_12	77	73	95	150	130	104	29	28	17	82	235	78	17	62	23	k__Bacteria;p__Acidobacteriota;c__Acidobacteriae;o__Subgroup_12;f__Subgroup_12;g__Subgroup_12;
Streptococcus	46	60	36	54	44	62	19	25	155	75	26	2	234	171	197	k__Bacteria;p__Firmicutes;c__Bacilli;o__Lactobacillales;f__Streptococcaceae;g__Streptococcus;
Phenylobacterium	31	59	46	46	72	67	129	104	229	83	231	39	57	74	48	k__Bacteria;p__Proteobacteria;c__Alphaproteobacteria;o__Caulobacterales;f__Caulobacteraceae;g__Phenylobacterium;
Methylophilus	0	6	33	0	0	2	0	30	0	4	1	29	23	44	229	k__Bacteria;p__Proteobacteria;c__Gammaproteobacteria;o__Burkholderiales;f__Methylophilaceae;g__Methylophilus;
MB-A2-108	120	135	131	154	222	228	163	150	92	47	87	58	30	50	66	k__Bacteria;p__Actinobacteriota;c__MB-A2-108;o__MB-A2-108;f__MB-A2-108;g__MB-A2-108;
SJA-15	84	59	70	60	51	61	66	228	19	21	29	145	196	121	102	k__Bacteria;p__Chloroflexi;c__Anaerolineae;o__SJA-15;f__SJA-15;g__SJA-15;
Pseudarthrobacter	5	16	11	4	46	13	113	227	71	22	32	1	79	149	141	k__Bacteria;p__Actinobacteriota;c__Actinobacteria;o__Micrococcales;f__Micrococcaceae;g__Pseudarthrobacter;
Mucilaginibacter	5	34	77	1	5	5	6	0	1	1	0	0	89	141	226	k__Bacteria;p__Bacteroidota;c__Bacteroidia;o__Sphingobacteriales;f__Sphingobacteriaceae;g__Mucilaginibacter;
Caenarcaniphilales	0	0	0	0	0	3	5	2	223	4	2	0	0	0	0	k__Bacteria;p__Cyanobacteria;c__Vampirivibrionia;o__Caenarcaniphilales;f__Caenarcaniphilales;g__Caenarcaniphilales;
RBG-16-58-14	17	47	45	4	24	10	135	219	222	141	85	39	4	9	8	k__Bacteria;p__Chloroflexi;c__Anaerolineae;o__Anaerolineales;f__Anaerolineaceae;g__RBG-16-58-14;
SAR324_clade(Marine_group_B)	107	161	218	2	0	0	5	9	1	0	0	37	11	14	10	k__Bacteria;p__SAR324_clade(Marine_group_B);c__SAR324_clade(Marine_group_B);o__SAR324_clade(Marine_group_B);f__SAR324_clade(Marine_group_B);g__SAR324_clade(Marine_group_B);
Candidatus_Nitrosotenuis	77	218	132	0	0	0	0	0	0	4	0	16	0	0	0	k__Archaea;p__Crenarchaeota;c__Nitrososphaeria;o__Nitrosopumilales;f__Nitrosopumilaceae;g__Candidatus_Nitrosotenuis;
Desulfomicrobium	4	0	3	1	9	7	21	2	7	134	42	217	0	0	0	k__Bacteria;p__Desulfobacterota;c__Desulfovibrionia;o__Desulfovibrionales;f__Desulfomicrobiaceae;g__Desulfomicrobium;
Fusicatenibacter	30	20	9	0	0	0	0	0	0	0	0	0	217	124	137	k__Bacteria;p__Firmicutes;c__Clostridia;o__Lachnospirales;f__Lachnospiraceae;g__Fusicatenibacter;
Qipengyuania	115	109	44	4	6	6	67	176	216	42	13	4	17	20	17	k__Bacteria;p__Proteobacteria;c__Alphaproteobacteria;o__Sphingomonadales;f__Sphingomonadaceae;g__Qipengyuania;
KF-JG30-C25	112	43	182	4	5	5	2	0	8	9	216	35	18	7	17	k__Bacteria;p__Proteobacteria;c__Gammaproteobacteria;o__KF-JG30-C25;f__KF-JG30-C25;g__KF-JG30-C25;
Methylomicrobium	0	0	0	12	3	9	21	15	7	101	212	107	0	0	0	k__Bacteria;p__Proteobacteria;c__Gammaproteobacteria;o__Methylococcales;f__Methylomonadaceae;g__Methylomicrobium;
JG36-GS-52	1	0	0	3	1	1	9	7	6	73	211	83	0	0	0	k__Bacteria;p__Proteobacteria;c__Gammaproteobacteria;o__JG36-GS-52;f__JG36-GS-52;g__JG36-GS-52;
Rothia	2	3	3	59	86	73	63	47	62	211	92	17	20	8	12	k__Bacteria;p__Actinobacteriota;c__Actinobacteria;o__Micrococcales;f__Micrococcaceae;g__Rothia;
Candidatus_Yanofskybacteria	11	4	8	0	3	0	3	18	1	93	32	211	2	3	0	k__Bacteria;p__Patescibacteria;c__Parcubacteria;o__Candidatus_Yanofskybacteria;f__Candidatus_Yanofskybacteria;g__Candidatus_Yanofskybacteria;
Geothrix	1	2	3	2	3	16	116	210	50	37	36	37	1	0	1	k__Bacteria;p__Acidobacteriota;c__Holophagae;o__Holophagales;f__Holophagaceae;g__Geothrix;
Alterococcus	5	11	2	3	8	9	14	12	16	38	208	40	3	0	0	k__Bacteria;p__Verrucomicrobiota;c__Verrucomicrobiae;o__Opitutales;f__Opitutaceae;g__Alterococcus;
Azospirillum	1	1	55	0	0	0	8	33	3	40	1	20	53	49	207	k__Bacteria;p__Proteobacteria;c__Alphaproteobacteria;o__Azospirillales;f__Azospirillaceae;g__Azospirillum;
Ahniella	0	0	0	5	4	11	39	15	15	104	148	207	0	1	0	k__Bacteria;p__Proteobacteria;c__Gammaproteobacteria;o__Xanthomonadales;f__Rhodanobacteraceae;g__Ahniella;
Chryseolinea	32	35	32	7	0	12	20	68	48	142	108	205	3	6	5	k__Bacteria;p__Bacteroidota;c__Bacteroidia;o__Cytophagales;f__Microscillaceae;g__Chryseolinea;
Luteitalea	0	11	1	2	3	4	42	46	12	10	204	13	4	1	5	k__Bacteria;p__Acidobacteriota;c__Vicinamibacteria;o__Vicinamibacterales;f__Vicinamibacteraceae;g__Luteitalea;
Eubacterium_hallii_group	37	61	45	0	0	18	9	12	9	1	2	0	204	130	107	k__Bacteria;p__Firmicutes;c__Clostridia;o__Lachnospirales;f__Lachnospiraceae;g__Eubacterium_hallii_group;
Methanocella	4	9	5	27	26	28	4	0	1	1	14	2	147	203	98	k__Archaea;p__Halobacterota;c__Methanocellia;o__Methanocellales;f__Methanocellaceae;g__Methanocella;
OM27_clade	3	10	5	5	6	8	25	78	25	80	42	201	1	4	0	k__Bacteria;p__Bdellovibrionota;c__Bdellovibrionia;o__Bdellovibrionales;f__Bdellovibrionaceae;g__OM27_clade;
Bacillus	167	176	103	82	74	117	131	110	109	51	60	201	166	156	138	k__Bacteria;p__Firmicutes;c__Bacilli;o__Bacillales;f__Bacillaceae;g__Bacillus;
AKAU3564_sediment_group	46	108	59	56	56	89	18	15	60	56	64	5	88	200	134	k__Bacteria;p__Planctomycetota;c__Phycisphaerae;o__Phycisphaerales;f__AKAU3564_sediment_group;g__AKAU3564_sediment_group;
Prevotella	14	36	43	0	0	33	52	7	7	2	0	0	200	123	91	k__Bacteria;p__Bacteroidota;c__Bacteroidia;o__Bacteroidales;f__Prevotellaceae;g__Prevotella;
Bacteroidetes_vadinHA17	12	14	13	3	3	9	110	198	67	179	45	198	22	32	45	k__Bacteria;p__Bacteroidota;c__Bacteroidia;o__Bacteroidales;f__Bacteroidetes_vadinHA17;g__Bacteroidetes_vadinHA17;
RF39	21	88	65	30	43	102	128	72	105	197	138	4	8	29	21	k__Bacteria;p__Firmicutes;c__Bacilli;o__RF39;f__RF39;g__RF39;
pLW-20	0	0	0	3	0	2	21	11	2	44	197	24	0	0	0	k__Bacteria;p__Proteobacteria;c__Gammaproteobacteria;o__Methylococcales;f__Methylomonadaceae;g__pLW-20;
Erysipelothrix	2	0	0	4	4	4	6	14	13	119	196	87	0	0	0	k__Bacteria;p__Firmicutes;c__Bacilli;o__Erysipelotrichales;f__Erysipelotrichaceae;g__Erysipelothrix;
CL500-29_marine_group	1	2	2	4	5	7	51	25	16	27	196	19	1	5	3	k__Bacteria;p__Actinobacteriota;c__Acidimicrobiia;o__Microtrichales;f__Ilumatobacteraceae;g__CL500-29_marine_group;
Kapabacteriales	25	9	11	23	24	32	54	29	10	88	58	68	141	128	194	k__Bacteria;p__Bacteroidota;c__Kapabacteria;o__Kapabacteriales;f__Kapabacteriales;g__Kapabacteriales;
PLTA13	36	30	17	7	2	5	11	3	4	42	194	113	6	0	8	k__Bacteria;p__Proteobacteria;c__Gammaproteobacteria;o__PLTA13;f__PLTA13;g__PLTA13;
BD1-7_clade	0	0	1	3	0	5	22	9	12	79	194	190	0	0	0	k__Bacteria;p__Proteobacteria;c__Gammaproteobacteria;o__Cellvibrionales;f__Spongiibacteraceae;g__BD1-7_clade;
B1-7BS	6	4	3	33	20	24	62	19	193	31	80	27	12	10	3	k__Bacteria;p__Proteobacteria;c__Gammaproteobacteria;o__Burkholderiales;f__B1-7BS;g__B1-7BS;
Subgroup_25	44	26	20	32	21	31	127	97	52	37	189	23	31	76	68	k__Bacteria;p__Acidobacteriota;c__Subgroup_25;o__Subgroup_25;f__Subgroup_25;g__Subgroup_25;
Christensenellaceae_R-7_group	53	188	139	3	10	90	86	62	92	46	19	57	44	98	78	k__Bacteria;p__Firmicutes;c__Clostridia;o__Christensenellales;f__Christensenellaceae;g__Christensenellaceae_R-7_group;
Oikopleura	0	1	0	15	6	5	17	188	7	10	114	10	1	0	0	k__Bacteria;p__Verrucomicrobiota;c__Verrucomicrobiae;o__Pedosphaerales;f__Pedosphaeraceae;g__Oikopleura;
Dyella	6	17	8	160	187	86	55	27	149	39	20	0	69	111	52	k__Bacteria;p__Proteobacteria;c__Gammaproteobacteria;o__Xanthomonadales;f__Rhodanobacteraceae;g__Dyella;
P9X2b3D02	6	9	2	9	12	22	59	127	57	47	187	13	3	2	0	k__Bacteria;p__Nitrospinota;c__P9X2b3D02;o__P9X2b3D02;f__P9X2b3D02;g__P9X2b3D02;
Ktedonobacterales	14	27	18	97	48	186	36	57	20	9	31	6	43	159	92	k__Bacteria;p__Chloroflexi;c__Ktedonobacteria;o__Ktedonobacterales;f__Ktedonobacterales;g__Ktedonobacterales;
Flavihumibacter	0	0	0	9	2	2	9	180	4	8	10	2	0	0	0	k__Bacteria;p__Bacteroidota;c__Bacteroidia;o__Chitinophagales;f__Chitinophagaceae;g__Flavihumibacter;
Paenibacillus	11	46	52	9	7	14	21	3	1	9	6	25	93	179	124	k__Bacteria;p__Firmicutes;c__Bacilli;o__Paenibacillales;f__Paenibacillaceae;g__Paenibacillus;
Ellin516	67	83	119	109	88	141	69	59	23	83	176	84	80	170	146	k__Bacteria;p__Verrucomicrobiota;c__Verrucomicrobiae;o__Pedosphaerales;f__Pedosphaeraceae;g__Ellin516;
Steroidobacter	95	96	47	15	2	8	60	176	3	138	29	111	15	17	16	k__Bacteria;p__Proteobacteria;c__Gammaproteobacteria;o__Steroidobacterales;f__Steroidobacteraceae;g__Steroidobacter;
Syntrophus	33	30	40	12	10	10	27	6	4	32	176	20	11	12	15	k__Bacteria;p__Desulfobacterota;c__Syntrophia;o__Syntrophales;f__Syntrophaceae;g__Syntrophus;
Coriobacteriaceae_UCG-002	3	0	5	55	51	35	76	175	104	50	54	32	3	2	2	k__Bacteria;p__Actinobacteriota;c__Coriobacteriia;o__Coriobacteriales;f__Atopobiaceae;g__Coriobacteriaceae_UCG-002;
Chitinophagaceae	0	0	0	0	0	5	33	47	174	6	2	13	0	0	0	k__Bacteria;p__Bacteroidota;c__Bacteroidia;o__Chitinophagales;f__Chitinophagaceae;g__Chitinophagaceae;
Erysipelotrichaceae_UCG-003	25	11	17	0	0	0	0	1	0	3	1	0	172	78	121	k__Bacteria;p__Firmicutes;c__Bacilli;o__Erysipelotrichales;f__Erysipelatoclostridiaceae;g__Erysipelotrichaceae_UCG-003;
Subgroup_11	0	2	0	4	1	8	51	10	120	71	172	40	0	2	0	k__Bacteria;p__Acidobacteriota;c__Subgroup_11;o__Subgroup_11;f__Subgroup_11;g__Subgroup_11;
Geobacter	4	4	2	9	15	18	38	25	14	35	169	87	0	2	3	k__Bacteria;p__Desulfobacterota;c__Desulfuromonadia;o__Geobacterales;f__Geobacteraceae;g__Geobacter;
Ruminococcus	77	168	110	3	7	88	120	62	135	57	7	0	50	82	89	k__Bacteria;p__Firmicutes;c__Clostridia;o__Oscillospirales;f__Ruminococcaceae;g__Ruminococcus;
TM7	10	5	12	12	6	12	24	167	77	20	11	6	3	3	8	k__Bacteria;p__Patescibacteria;c__Saccharimonadia;o__Saccharimonadales;f__S32;g__TM7;
Prevotellaceae_UCG-001	7	108	59	0	0	167	52	86	47	0	0	0	3	29	21	k__Bacteria;p__Bacteroidota;c__Bacteroidia;o__Bacteroidales;f__Prevotellaceae;g__Prevotellaceae_UCG-001;
Bdellovibrio	42	29	45	20	22	20	6	18	24	51	167	38	43	51	51	k__Bacteria;p__Bdellovibrionota;c__Bdellovibrionia;o__Bdellovibrionales;f__Bdellovibrionaceae;g__Bdellovibrio;
Parasegetibacter	0	1	3	0	0	1	4	6	166	1	1	0	0	3	2	k__Bacteria;p__Bacteroidota;c__Bacteroidia;o__Chitinophagales;f__Chitinophagaceae;g__Parasegetibacter;
Anaerostipes	36	10	21	0	0	0	0	1	20	0	0	0	165	91	122	k__Bacteria;p__Firmicutes;c__Clostridia;o__Lachnospirales;f__Lachnospiraceae;g__Anaerostipes;
Vermiphilaceae	93	64	162	2	8	0	11	2	3	20	0	11	10	8	12	k__Bacteria;p__Dependentiae;c__Babeliae;o__Babeliales;f__Vermiphilaceae;g__Vermiphilaceae;
Faecalitalea	0	0	0	17	31	35	54	36	59	120	162	3	0	0	0	k__Bacteria;p__Firmicutes;c__Bacilli;o__Erysipelotrichales;f__Erysipelotrichaceae;g__Faecalitalea;
Woesearchaeales	64	131	104	1	11	5	0	1	1	57	161	24	59	80	38	k__Archaea;p__Nanoarchaeota;c__Nanoarchaeia;o__Woesearchaeales;f__Woesearchaeales;g__Woesearchaeales;
Methylobacillus	9	4	22	0	0	1	5	0	0	0	8	13	32	37	160	k__Bacteria;p__Proteobacteria;c__Gammaproteobacteria;o__Burkholderiales;f__Methylophilaceae;g__Methylobacillus;
Clostridium_sensu_stricto_10	33	11	13	17	23	22	24	11	10	22	99	9	160	90	106	k__Bacteria;p__Firmicutes;c__Clostridia;o__Clostridiales;f__Clostridiaceae;g__Clostridium_sensu_stricto_10;
Deferrisoma	58	34	62	10	6	7	106	10	101	112	82	158	18	19	8	k__Bacteria;p__Deferrisomatota;c__Defferrisomatia;o__Defferrisomatales;f__Defferrisomataceae;g__Deferrisoma;
Desulfomonile	54	36	40	5	3	11	33	155	5	85	16	91	11	1	9	k__Bacteria;p__Desulfobacterota;c__Desulfomonilia;o__Desulfomonilales;f__Desulfomonilaceae;g__Desulfomonile;
Devosia	109	84	27	1	8	6	91	43	154	28	87	49	47	134	78	k__Bacteria;p__Proteobacteria;c__Alphaproteobacteria;o__Rhizobiales;f__Devosiaceae;g__Devosia;
UBA1819	0	0	0	13	22	13	55	42	74	153	97	11	7	0	0	k__Bacteria;p__Firmicutes;c__Clostridia;o__Oscillospirales;f__Ruminococcaceae;g__UBA1819;
Blfdi19	48	37	68	15	17	16	15	3	5	83	48	153	8	13	19	k__Bacteria;p__Myxococcota;c__Polyangia;o__Blfdi19;f__Blfdi19;g__Blfdi19;
Verrucomicrobium	0	25	2	0	0	0	0	0	0	0	0	0	2	152	9	k__Bacteria;p__Verrucomicrobiota;c__Verrucomicrobiae;o__Verrucomicrobiales;f__Verrucomicrobiaceae;g__Verrucomicrobium;
Chryseobacterium	1	44	53	0	8	1	13	12	0	0	2	0	19	100	150	k__Bacteria;p__Bacteroidota;c__Bacteroidia;o__Flavobacteriales;f__Weeksellaceae;g__Chryseobacterium;
Xanthomonas	4	20	2	0	1	2	2	0	0	0	24	0	56	149	76	k__Bacteria;p__Proteobacteria;c__Gammaproteobacteria;o__Xanthomonadales;f__Xanthomonadaceae;g__Xanthomonas;
DS-100	15	27	13	13	11	27	149	121	110	133	32	60	2	4	4	k__Bacteria;p__Acidobacteriota;c__Blastocatellia;o__DS-100;f__DS-100;g__DS-100;
Arenimonas	5	2	2	7	11	5	99	9	13	70	58	147	1	2	7	k__Bacteria;p__Proteobacteria;c__Gammaproteobacteria;o__Xanthomonadales;f__Xanthomonadaceae;g__Arenimonas;
SCGC_AAA011-D5	63	93	147	0	0	0	0	0	0	0	0	0	3	0	4	k__Archaea;p__Nanoarchaeota;c__Nanoarchaeia;o__Woesearchaeales;f__SCGC_AAA011-D5;g__SCGC_AAA011-D5;
Desulfatiglans	146	106	145	6	5	10	23	0	4	29	11	15	13	15	22	k__Bacteria;p__Desulfobacterota;c__Desulfobacteria;o__Desulfatiglandales;f__Desulfatiglandaceae;g__Desulfatiglans;
P2-11E	26	26	31	22	17	18	112	146	82	69	25	33	8	19	26	k__Bacteria;p__Chloroflexi;c__P2-11E;o__P2-11E;f__P2-11E;g__P2-11E;
0319-6G20	33	42	49	100	141	120	48	38	23	85	29	145	104	76	71	k__Bacteria;p__Bdellovibrionota;c__Oligoflexia;o__0319-6G20;f__0319-6G20;g__0319-6G20;
Chloronema	0	2	0	1	1	2	14	8	145	4	1	0	0	0	0	k__Bacteria;p__Chloroflexi;c__Chloroflexia;o__Chloroflexales;f__Chloroflexaceae;g__Chloronema;
Paludibaculum	0	0	0	2	6	2	54	54	6	57	29	145	0	0	0	k__Bacteria;p__Acidobacteriota;c__Acidobacteriae;o__Acidobacteriae;f__Acidobacteriae;g__Paludibaculum;
Syntrophorhabdus	100	85	144	26	37	31	90	16	7	19	49	127	78	94	97	k__Bacteria;p__Desulfobacterota;c__Syntrophorhabdia;o__Syntrophorhabdales;f__Syntrophorhabdaceae;g__Syntrophorhabdus;
Nordella	7	9	2	5	2	3	24	10	17	17	143	21	3	0	1	k__Bacteria;p__Proteobacteria;c__Alphaproteobacteria;o__Rhizobiales;f__Rhizobiales_Incertae_Sedis;g__Nordella;
UCG-010	35	122	97	3	1	63	65	51	142	12	11	2	4	63	60	k__Bacteria;p__Firmicutes;c__Clostridia;o__Oscillospirales;f__UCG-010;g__UCG-010;
Collinsella	42	15	20	0	0	0	0	0	0	0	6	0	142	85	129	k__Bacteria;p__Actinobacteriota;c__Coriobacteriia;o__Coriobacteriales;f__Coriobacteriaceae;g__Collinsella;
Microvirga	22	34	31	33	10	13	69	141	73	43	13	22	34	98	63	k__Bacteria;p__Proteobacteria;c__Alphaproteobacteria;o__Rhizobiales;f__Beijerinckiaceae;g__Microvirga;
Thermoanaerobaculum	57	69	132	14	7	14	35	141	7	54	2	36	13	5	26	k__Bacteria;p__Acidobacteriota;c__Thermoanaerobaculia;o__Thermoanaerobaculales;f__Thermoanaerobaculaceae;g__Thermoanaerobaculum;
Muribaculaceae	29	28	28	43	81	92	80	90	100	141	68	12	115	140	97	k__Bacteria;p__Bacteroidota;c__Bacteroidia;o__Bacteroidales;f__Muribaculaceae;g__Muribaculaceae;
SG8-4	130	64	80	100	41	49	14	15	3	26	141	18	86	46	100	k__Bacteria;p__Planctomycetota;c__Phycisphaerae;o__MSBL9;f__SG8-4;g__SG8-4;
Fusibacter	1	0	2	3	3	1	5	2	7	15	141	2	2	0	0	k__Bacteria;p__Firmicutes;c__Clostridia;o__Peptostreptococcales-Tissierellales;f__Fusibacteraceae;g__Fusibacter;
Zoogloea	0	2	0	1	7	1	3	7	2	13	140	41	0	0	0	k__Bacteria;p__Proteobacteria;c__Gammaproteobacteria;o__Burkholderiales;f__Rhodocyclaceae;g__Zoogloea;
Sericytochromatia	14	7	7	5	7	8	22	10	107	13	139	4	14	12	16	k__Bacteria;p__Cyanobacteria;c__Sericytochromatia;o__Sericytochromatia;f__Sericytochromatia;g__Sericytochromatia;
AKYH767	0	0	0	14	10	3	71	123	31	57	126	138	1	2	0	k__Bacteria;p__Bacteroidota;c__Bacteroidia;o__Sphingobacteriales;f__AKYH767;g__AKYH767;
Sinomonas	11	13	5	5	3	4	15	15	5	13	9	0	112	137	54	k__Bacteria;p__Actinobacteriota;c__Actinobacteria;o__Micrococcales;f__Micrococcaceae;g__Sinomonas;
Ruminococcus_torques_group	30	12	12	1	1	1	2	0	10	25	1	0	135	70	85	k__Bacteria;p__Firmicutes;c__Clostridia;o__Lachnospirales;f__Lachnospiraceae;g__Ruminococcus_torques_group;
Sphingobacterium	16	2	2	0	0	0	2	0	0	0	8	0	135	39	55	k__Bacteria;p__Bacteroidota;c__Bacteroidia;o__Sphingobacteriales;f__Sphingobacteriaceae;g__Sphingobacterium;
Phascolarctobacterium	53	135	62	5	1	88	36	61	69	4	12	1	30	107	66	k__Bacteria;p__Firmicutes;c__Negativicutes;o__Acidaminococcales;f__Acidaminococcaceae;g__Phascolarctobacterium;
Terrimonas	5	5	5	1	1	3	54	135	42	23	27	25	0	0	0	k__Bacteria;p__Bacteroidota;c__Bacteroidia;o__Chitinophagales;f__Chitinophagaceae;g__Terrimonas;
Nannocystis	6	9	3	7	7	10	133	110	108	27	18	82	0	3	0	k__Bacteria;p__Myxococcota;c__Polyangia;o__Nannocystales;f__Nannocystaceae;g__Nannocystis;
1921-2	5	11	4	65	78	85	21	7	6	8	5	0	46	132	125	k__Bacteria;p__Chloroflexi;c__Ktedonobacteria;o__Ktedonobacterales;f__Ktedonobacteraceae;g__1921-2;
Omnitrophales	3	1	10	10	6	7	6	2	2	1	131	9	3	2	1	k__Bacteria;p__Verrucomicrobiota;c__Omnitrophia;o__Omnitrophales;f__Omnitrophales;g__Omnitrophales;
SM1A02	52	58	15	10	2	14	14	75	12	12	129	36	0	2	3	k__Bacteria;p__Planctomycetota;c__Phycisphaerae;o__Phycisphaerales;f__Phycisphaeraceae;g__SM1A02;
NK4A214_group	26	128	86	30	21	48	75	74	88	68	36	1	12	59	27	k__Bacteria;p__Firmicutes;c__Clostridia;o__Oscillospirales;f__Oscillospiraceae;g__NK4A214_group;
Brevundimonas	11	26	38	2	3	2	18	112	7	7	24	23	30	121	128	k__Bacteria;p__Proteobacteria;c__Alphaproteobacteria;o__Caulobacterales;f__Caulobacteraceae;g__Brevundimonas;
GOUTB8	112	90	128	39	28	26	22	4	7	33	12	64	8	10	16	k__Bacteria;p__Acidobacteriota;c__Acidobacteriae;o__GOUTB8;f__GOUTB8;g__GOUTB8;
Fluviicola	15	15	4	0	0	0	7	2	7	1	128	0	18	4	3	k__Bacteria;p__Bacteroidota;c__Bacteroidia;o__Flavobacteriales;f__Crocinitomicaceae;g__Fluviicola;
Desulfosporosinus	128	92	41	33	11	37	7	1	0	4	4	0	14	2	1	k__Bacteria;p__Firmicutes;c__Desulfitobacteriia;o__Desulfitobacteriales;f__Desulfitobacteriaceae;g__Desulfosporosinus;
Puia	2	5	6	11	13	5	5	3	1	0	1	0	120	89	127	k__Bacteria;p__Bacteroidota;c__Bacteroidia;o__Chitinophagales;f__Chitinophagaceae;g__Puia;
Nitrosotaleaceae	92	45	127	29	45	52	1	1	3	2	2	0	42	60	95	k__Archaea;p__Crenarchaeota;c__Nitrososphaeria;o__Nitrosotaleales;f__Nitrosotaleaceae;g__Nitrosotaleaceae;
Cnuella	0	0	0	0	3	1	7	126	3	4	4	0	1	0	0	k__Bacteria;p__Bacteroidota;c__Bacteroidia;o__Chitinophagales;f__Chitinophagaceae;g__Cnuella;
Fibrobacter	26	104	78	8	5	41	81	87	126	17	9	1	9	17	30	k__Bacteria;p__Fibrobacterota;c__Fibrobacteria;o__Fibrobacterales;f__Fibrobacteraceae;g__Fibrobacter;
Ohtaekwangia	22	27	11	3	3	8	97	122	55	106	52	125	19	3	13	k__Bacteria;p__Bacteroidota;c__Bacteroidia;o__Cytophagales;f__Microscillaceae;g__Ohtaekwangia;
Terrabacter	3	5	7	5	2	3	11	8	1	2	3	0	33	125	44	k__Bacteria;p__Actinobacteriota;c__Actinobacteria;o__Micrococcales;f__Intrasporangiaceae;g__Terrabacter;
Dialister	17	3	7	0	0	0	0	0	0	0	0	0	125	35	64	k__Bacteria;p__Firmicutes;c__Negativicutes;o__Veillonellales-Selenomonadales;f__Veillonellaceae;g__Dialister;
Roseisolibacter	3	7	2	12	18	21	58	15	124	5	4	22	31	44	32	k__Bacteria;p__Gemmatimonadota;c__Gemmatimonadetes;o__Gemmatimonadales;f__Gemmatimonadaceae;g__Roseisolibacter;
Group_1.1c	66	43	123	58	60	42	1	2	3	2	0	0	3	17	18	k__Archaea;p__Crenarchaeota;c__Nitrososphaeria;o__Group_1.1c;f__Group_1.1c;g__Group_1.1c;
Thermus	30	25	16	0	0	1	0	0	3	0	3	0	122	103	113	k__Bacteria;p__Deinococcota;c__Deinococci;o__Thermales;f__Thermaceae;g__Thermus;
Desulfuromonadaceae	71	106	65	68	121	80	44	77	80	75	44	78	4	5	6	k__Bacteria;p__Desulfobacterota;c__Desulfuromonadia;o__Desulfuromonadia;f__Desulfuromonadaceae;g__Desulfuromonadaceae;
JG36-TzT-191	18	8	3	63	63	68	4	7	7	2	4	0	121	83	104	k__Bacteria;p__Proteobacteria;c__Gammaproteobacteria;o__JG36-TzT-191;f__JG36-TzT-191;g__JG36-TzT-191;
Candidatus_Omnitrophus	65	89	72	16	12	9	9	25	10	62	119	76	22	41	36	k__Bacteria;p__Verrucomicrobiota;c__Omnitrophia;o__Omnitrophales;f__Omnitrophaceae;g__Candidatus_Omnitrophus;
Geobacillus	1	25	11	2	2	0	0	0	1	0	2	0	54	108	118	k__Bacteria;p__Firmicutes;c__Bacilli;o__Bacillales;f__Bacillaceae;g__Geobacillus;
Chthonomonas	14	10	9	17	14	18	11	2	1	7	17	16	105	116	118	k__Bacteria;p__Armatimonadota;c__Chthonomonadetes;o__Chthonomonadales;f__Chthonomonadaceae;g__Chthonomonas;
Clostridium_sensu_stricto_8	22	28	11	40	35	48	12	117	7	39	32	12	57	46	52	k__Bacteria;p__Firmicutes;c__Clostridia;o__Clostridiales;f__Clostridiaceae;g__Clostridium_sensu_stricto_8;
Limibaculum	107	115	45	0	2	0	2	0	0	3	0	0	5	7	0	k__Bacteria;p__Proteobacteria;c__Alphaproteobacteria;o__Rhodobacterales;f__Rhodobacteraceae;g__Limibaculum;
Methylophilaceae	45	42	114	5	5	16	6	0	0	0	0	6	3	3	7	k__Bacteria;p__Proteobacteria;c__Gammaproteobacteria;o__Burkholderiales;f__Methylophilaceae;g__Methylophilaceae;
Vibrio	0	0	0	0	0	1	0	37	10	113	3	0	0	0	2	k__Bacteria;p__Proteobacteria;c__Gammaproteobacteria;o__Vibrionales;f__Vibrionaceae;g__Vibrio;
Virgisporangium	5	7	5	32	15	30	70	43	10	39	113	5	6	9	16	k__Bacteria;p__Actinobacteriota;c__Actinobacteria;o__Micromonosporales;f__Micromonosporaceae;g__Virgisporangium;
Sulfurifustis	88	96	112	9	0	2	25	8	3	1	2	21	7	2	13	k__Bacteria;p__Proteobacteria;c__Gammaproteobacteria;o__Acidiferrobacterales;f__Acidiferrobacteraceae;g__Sulfurifustis;
Roseateles	5	4	20	1	5	4	21	112	94	5	29	13	22	21	92	k__Bacteria;p__Proteobacteria;c__Gammaproteobacteria;o__Burkholderiales;f__Comamonadaceae;g__Roseateles;
Solirubrobacter	36	59	42	18	19	21	94	111	20	49	14	27	53	78	74	k__Bacteria;p__Actinobacteriota;c__Thermoleophilia;o__Solirubrobacterales;f__Solirubrobacteraceae;g__Solirubrobacter;
Longimicrobiaceae	111	98	35	1	0	3	2	0	0	7	0	0	21	15	19	k__Bacteria;p__Gemmatimonadota;c__Longimicrobia;o__Longimicrobiales;f__Longimicrobiaceae;g__Longimicrobiaceae;
Sumerlaea	51	28	40	34	35	48	30	65	5	42	111	26	32	30	59	k__Bacteria;p__Sumerlaeota;c__Sumerlaeia;o__Sumerlaeales;f__Sumerlaeaceae;g__Sumerlaea;
Vogesella	6	6	6	8	3	2	16	5	6	81	111	103	0	0	1	k__Bacteria;p__Proteobacteria;c__Gammaproteobacteria;o__Burkholderiales;f__Chromobacteriaceae;g__Vogesella;
mle1-8	23	38	25	24	9	12	20	22	9	48	55	10	108	110	103	k__Bacteria;p__Planctomycetota;c__Phycisphaerae;o__mle1-8;f__mle1-8;g__mle1-8;
OPB41	32	22	23	29	42	33	39	9	16	87	109	35	48	45	41	k__Bacteria;p__Actinobacteriota;c__Coriobacteriia;o__OPB41;f__OPB41;g__OPB41;
Actinospica	14	17	18	106	81	108	30	17	10	18	13	0	99	97	58	k__Bacteria;p__Actinobacteriota;c__Actinobacteria;o__Catenulisporales;f__Actinospicaceae;g__Actinospica;
Eel-36e1D6	5	1	8	1	4	2	14	20	0	17	108	82	2	0	0	k__Bacteria;p__Myxococcota;c__Polyangia;o__Polyangiales;f__Eel-36e1D6;g__Eel-36e1D6;
Aurantisolimonas	0	0	0	0	2	7	17	3	70	8	108	0	0	1	0	k__Bacteria;p__Bacteroidota;c__Bacteroidia;o__Chitinophagales;f__Chitinophagaceae;g__Aurantisolimonas;
DEV008	8	3	4	3	8	11	32	41	9	108	47	45	1	0	0	k__Bacteria;p__Verrucomicrobiota;c__Verrucomicrobiae;o__Pedosphaerales;f__Pedosphaeraceae;g__DEV008;
Weissella	0	0	0	1	0	0	0	20	107	22	0	0	1	2	10	k__Bacteria;p__Firmicutes;c__Bacilli;o__Lactobacillales;f__Leuconostocaceae;g__Weissella;
Microbulbifer	44	105	31	0	0	0	0	0	0	0	0	0	4	10	3	k__Bacteria;p__Proteobacteria;c__Gammaproteobacteria;o__Cellvibrionales;f__Microbulbiferaceae;g__Microbulbifer;
Sandaracinus	20	40	22	0	1	1	48	17	9	47	24	105	5	4	6	k__Bacteria;p__Myxococcota;c__Polyangia;o__Polyangiales;f__Sandaracinaceae;g__Sandaracinus;
SWB02	16	47	19	5	10	6	29	54	59	104	104	72	2	0	1	k__Bacteria;p__Proteobacteria;c__Alphaproteobacteria;o__Caulobacterales;f__Hyphomonadaceae;g__SWB02;
Luteibacter	45	31	28	0	0	1	14	0	57	2	2	3	79	71	103	k__Bacteria;p__Proteobacteria;c__Gammaproteobacteria;o__Xanthomonadales;f__Rhodanobacteraceae;g__Luteibacter;
Sideroxydans	1	0	0	6	12	8	0	2	3	56	28	103	0	0	0	k__Bacteria;p__Proteobacteria;c__Gammaproteobacteria;o__Burkholderiales;f__Gallionellaceae;g__Sideroxydans;
Candidatus_Xiphinematobacter	17	17	7	60	103	96	19	18	6	8	8	2	24	18	26	k__Bacteria;p__Verrucomicrobiota;c__Verrucomicrobiae;o__Chthoniobacterales;f__Xiphinematobacteraceae;g__Candidatus_Xiphinematobacter;
Altererythrobacter	51	74	18	6	13	8	50	48	4	93	12	101	1	6	9	k__Bacteria;p__Proteobacteria;c__Alphaproteobacteria;o__Sphingomonadales;f__Sphingomonadaceae;g__Altererythrobacter;
LWQ8	0	0	0	90	88	90	13	100	2	8	17	1	7	4	5	k__Bacteria;p__Patescibacteria;c__Saccharimonadia;o__Saccharimonadales;f__LWQ8;g__LWQ8;
Tepidiphilus	0	0	0	1	0	1	5	4	100	2	2	0	1	0	0	k__Bacteria;p__Proteobacteria;c__Gammaproteobacteria;o__Burkholderiales;f__Hydrogenophilaceae;g__Tepidiphilus;
Syntrophobacter	62	87	60	91	63	79	33	21	16	30	13	100	70	70	84	k__Bacteria;p__Desulfobacterota;c__Syntrophobacteria;o__Syntrophobacterales;f__Syntrophobacteraceae;g__Syntrophobacter;
JG30-KF-CM45	43	29	13	17	11	36	38	9	100	8	7	2	25	30	30	k__Bacteria;p__Chloroflexi;c__Chloroflexia;o__Thermomicrobiales;f__JG30-KF-CM45;g__JG30-KF-CM45;
Lysobacter	18	22	31	5	11	4	57	100	10	17	40	0	3	2	8	k__Bacteria;p__Proteobacteria;c__Gammaproteobacteria;o__Xanthomonadales;f__Xanthomonadaceae;g__Lysobacter;
Methanosaeta	11	3	7	2	5	3	1	98	0	0	0	0	9	18	8	k__Archaea;p__Halobacterota;c__Methanosarcinia;o__Methanosarciniales;f__Methanosaetaceae;g__Methanosaeta;
Hirschia	16	33	8	2	1	2	34	27	4	51	18	98	1	3	0	k__Bacteria;p__Proteobacteria;c__Alphaproteobacteria;o__Caulobacterales;f__Hyphomonadaceae;g__Hirschia;
Methylococcus	2	0	6	42	97	22	5	4	4	7	4	0	0	0	0	k__Bacteria;p__Proteobacteria;c__Gammaproteobacteria;o__Methylococcales;f__Methylococcaceae;g__Methylococcus;
Nitrolancea	96	28	92	0	0	0	0	0	0	0	0	0	8	2	5	k__Bacteria;p__Chloroflexi;c__Chloroflexia;o__Thermomicrobiales;f__Thermomicrobiaceae;g__Nitrolancea;
Lineage_IIa	26	38	30	43	95	42	30	19	24	65	37	77	44	59	45	k__Bacteria;p__Elusimicrobiota;c__Lineage_IIa;o__Lineage_IIa;f__Lineage_IIa;g__Lineage_IIa;
Roseburia	8	6	15	0	0	1	2	1	1	0	0	0	94	55	81	k__Bacteria;p__Firmicutes;c__Clostridia;o__Lachnospirales;f__Lachnospiraceae;g__Roseburia;
UCG-004	23	93	37	0	3	4	17	20	28	1	3	0	4	15	7	k__Bacteria;p__Firmicutes;c__Bacilli;o__Erysipelotrichales;f__Erysipelatoclostridiaceae;g__UCG-004;
Acetobacterales	0	0	0	0	0	1	3	6	1	7	18	92	0	2	0	k__Bacteria;p__Proteobacteria;c__Alphaproteobacteria;o__Acetobacterales;f__Acetobacterales;g__Acetobacterales;
BD7-11	25	36	26	56	24	34	16	57	13	31	72	92	63	85	68	k__Bacteria;p__Planctomycetota;c__BD7-11;o__BD7-11;f__BD7-11;g__BD7-11;
Desulforhabdus	0	0	0	1	4	0	17	91	1	1	3	23	0	0	0	k__Bacteria;p__Desulfobacterota;c__Syntrophobacteria;o__Syntrophobacterales;f__Syntrophobacteraceae;g__Desulforhabdus;
Lachnoclostridium	10	0	2	24	55	29	27	90	46	59	49	7	29	36	36	k__Bacteria;p__Firmicutes;c__Clostridia;o__Lachnospirales;f__Lachnospiraceae;g__Lachnoclostridium;
Corynebacterium	0	0	0	0	15	1	0	3	90	1	4	0	0	0	4	k__Bacteria;p__Actinobacteriota;c__Actinobacteria;o__Corynebacteriales;f__Corynebacteriaceae;g__Corynebacterium;
WS4	13	29	30	19	15	32	1	6	4	3	5	9	52	90	52	k__Bacteria;p__WS4;c__WS4;o__WS4;f__WS4;g__WS4;
Rhodoplanes	6	6	3	45	51	42	7	6	7	5	11	13	78	60	90	k__Bacteria;p__Proteobacteria;c__Alphaproteobacteria;o__Rhizobiales;f__Xanthobacteraceae;g__Rhodoplanes;
Cellvibrio	67	29	41	3	9	3	90	3	23	2	20	0	22	12	14	k__Bacteria;p__Proteobacteria;c__Gammaproteobacteria;o__Cellvibrionales;f__Cellvibrionaceae;g__Cellvibrio;
Clostridium_sensu_stricto_12	16	10	12	81	90	76	19	14	75	48	10	4	34	39	41	k__Bacteria;p__Firmicutes;c__Clostridia;o__Clostridiales;f__Clostridiaceae;g__Clostridium_sensu_stricto_12;
Thauera	89	62	55	0	0	0	7	10	0	0	4	5	7	8	14	k__Bacteria;p__Proteobacteria;c__Gammaproteobacteria;o__Burkholderiales;f__Rhodocyclaceae;g__Thauera;
Desulfovirga	14	21	6	2	3	8	26	7	2	42	3	88	9	6	4	k__Bacteria;p__Desulfobacterota;c__Syntrophobacteria;o__Syntrophobacterales;f__Syntrophobacteraceae;g__Desulfovirga;
SB-5	0	1	3	1	1	1	17	24	3	88	11	55	2	1	3	k__Bacteria;p__Bacteroidota;c__Bacteroidia;o__Bacteroidales;f__SB-5;g__SB-5;
Aeromonas	0	0	1	0	0	3	17	0	1	8	1	86	0	1	0	k__Bacteria;p__Proteobacteria;c__Gammaproteobacteria;o__Aeromonadales;f__Aeromonadaceae;g__Aeromonas;
Halioglobus	0	0	0	0	0	0	2	86	18	35	47	0	0	0	0	k__Bacteria;p__Proteobacteria;c__Gammaproteobacteria;o__Cellvibrionales;f__Halieaceae;g__Halioglobus;
S-BQ2-57_soil_group	32	76	85	14	21	29	35	53	19	46	83	22	15	37	41	k__Bacteria;p__Verrucomicrobiota;c__Verrucomicrobiae;o__S-BQ2-57_soil_group;f__S-BQ2-57_soil_group;g__S-BQ2-57_soil_group;
Kurthia	32	25	29	0	4	11	0	4	2	0	4	28	39	62	85	k__Bacteria;p__Firmicutes;c__Bacilli;o__Bacillales;f__Planococcaceae;g__Kurthia;
Methylocystis	14	27	18	44	60	66	28	14	10	53	6	85	53	70	66	k__Bacteria;p__Proteobacteria;c__Alphaproteobacteria;o__Rhizobiales;f__Beijerinckiaceae;g__Methylocystis;
Niastella	5	4	3	57	85	46	35	73	32	11	6	14	4	2	6	k__Bacteria;p__Bacteroidota;c__Bacteroidia;o__Chitinophagales;f__Chitinophagaceae;g__Niastella;
Bacteroidales_UCG-001	8	83	47	1	1	27	33	54	85	0	0	0	1	30	31	k__Bacteria;p__Bacteroidota;c__Bacteroidia;o__Bacteroidales;f__Bacteroidales_UCG-001;g__Bacteroidales_UCG-001;
Parabacteroides	14	5	4	8	8	4	13	11	23	37	15	3	84	49	54	k__Bacteria;p__Bacteroidota;c__Bacteroidia;o__Bacteroidales;f__Tannerellaceae;g__Parabacteroides;
Novosphingobium	36	41	54	15	17	6	48	51	9	28	12	37	29	44	84	k__Bacteria;p__Proteobacteria;c__Alphaproteobacteria;o__Sphingomonadales;f__Sphingomonadaceae;g__Novosphingobium;
Anaerolineae	2	0	0	8	9	12	84	66	48	53	26	46	10	6	18	k__Bacteria;p__Chloroflexi;c__Anaerolineae;o__Anaerolineae;f__Anaerolineae;g__Anaerolineae;
Zixibacteria	16	25	28	1	2	4	14	30	2	8	3	84	17	15	17	k__Bacteria;p__Zixibacteria;c__Zixibacteria;o__Zixibacteria;f__Zixibacteria;g__Zixibacteria;
Anaerovibrio	0	7	3	1	0	3	9	83	4	0	0	0	0	4	3	k__Bacteria;p__Firmicutes;c__Negativicutes;o__Veillonellales-Selenomonadales;f__Selenomonadaceae;g__Anaerovibrio;
Methyloligellaceae	83	36	44	3	4	5	24	26	0	0	0	3	21	7	16	k__Bacteria;p__Proteobacteria;c__Alphaproteobacteria;o__Rhizobiales;f__Methyloligellaceae;g__Methyloligellaceae;
Latescibacteraceae	11	18	1	7	9	10	82	62	63	75	25	81	1	1	1	k__Bacteria;p__Latescibacterota;c__Latescibacteria;o__Latescibacterales;f__Latescibacteraceae;g__Latescibacteraceae;
Pseudarcicella	0	0	0	0	0	0	1	0	0	1	82	0	0	0	0	k__Bacteria;p__Bacteroidota;c__Bacteroidia;o__Cytophagales;f__Spirosomaceae;g__Pseudarcicella;
Prevotellaceae_UCG-003	9	81	37	0	3	55	48	38	33	2	4	3	0	10	6	k__Bacteria;p__Bacteroidota;c__Bacteroidia;o__Bacteroidales;f__Prevotellaceae;g__Prevotellaceae_UCG-003;
PAUC26f	81	51	72	0	0	0	5	0	0	0	0	0	10	1	8	k__Bacteria;p__Acidobacteriota;c__Acidobacteriae;o__PAUC26f;f__PAUC26f;g__PAUC26f;
Coprococcus	12	13	12	0	0	1	1	0	0	1	0	0	80	42	77	k__Bacteria;p__Firmicutes;c__Clostridia;o__Lachnospirales;f__Lachnospiraceae;g__Coprococcus;
Candidatus_Jorgensenbacteria	29	79	39	0	0	0	2	2	0	1	0	10	2	0	0	k__Bacteria;p__Patescibacteria;c__Parcubacteria;o__Candidatus_Jorgensenbacteria;f__Candidatus_Jorgensenbacteria;g__Candidatus_Jorgensenbacteria;
Lyngbya_PCC-7419	0	0	0	2	7	1	2	4	0	2	79	7	0	0	0	k__Bacteria;p__Cyanobacteria;c__Cyanobacteriia;o__Cyanobacteriales;f__Phormidiaceae;g__Lyngbya_PCC-7419;
Woeseia	64	79	16	0	0	0	0	10	2	16	0	0	4	4	0	k__Bacteria;p__Proteobacteria;c__Gammaproteobacteria;o__Steroidobacterales;f__Woeseiaceae;g__Woeseia;
Pla1_lineage	60	57	31	43	24	38	36	56	6	75	14	63	63	64	59	k__Bacteria;p__Planctomycetota;c__Phycisphaerae;o__Pla1_lineage;f__Pla1_lineage;g__Pla1_lineage;
P3OB-42	64	70	52	2	11	5	20	6	1	24	21	75	14	8	12	k__Bacteria;p__Myxococcota;c__Myxococcia;o__Myxococcales;f__Myxococcaceae;g__P3OB-42;
Candidatus_Nitrocosmicus	40	75	2	18	13	7	37	14	10	6	1	17	15	12	19	k__Archaea;p__Crenarchaeota;c__Nitrososphaeria;o__Nitrososphaerales;f__Nitrososphaeraceae;g__Candidatus_Nitrocosmicus;
G12-WMSP1	2	3	0	50	74	53	4	1	3	8	7	0	3	2	4	k__Bacteria;p__Chloroflexi;c__Ktedonobacteria;o__Ktedonobacterales;f__Ktedonobacteraceae;g__G12-WMSP1;
Erysipelatoclostridium	14	17	8	21	18	36	39	35	61	74	61	5	9	28	11	k__Bacteria;p__Firmicutes;c__Bacilli;o__Erysipelotrichales;f__Erysipelatoclostridiaceae;g__Erysipelatoclostridium;
Saccharibacillus	0	0	13	0	0	0	0	0	0	0	0	0	17	7	73	k__Bacteria;p__Firmicutes;c__Bacilli;o__Paenibacillales;f__Paenibacillaceae;g__Saccharibacillus;
OM60(NOR5)_clade	0	0	1	0	0	0	2	73	21	14	8	4	0	0	0	k__Bacteria;p__Proteobacteria;c__Gammaproteobacteria;o__Cellvibrionales;f__Halieaceae;g__OM60(NOR5)_clade;
Obscuribacteraceae	3	5	4	56	72	47	11	11	13	12	36	31	14	9	6	k__Bacteria;p__Cyanobacteria;c__Vampirivibrionia;o__Obscuribacterales;f__Obscuribacteraceae;g__Obscuribacteraceae;
Saccharofermentans	21	72	45	0	1	35	58	38	34	5	0	0	0	14	13	k__Bacteria;p__Firmicutes;c__Clostridia;o__Clostridia;f__Hungateiclostridiaceae;g__Saccharofermentans;
Colidextribacter	1	2	0	29	29	18	29	31	72	54	17	0	4	5	2	k__Bacteria;p__Firmicutes;c__Clostridia;o__Oscillospirales;f__Oscillospiraceae;g__Colidextribacter;
Stenotrophobacter	19	72	19	3	0	2	46	19	3	1	4	0	1	8	6	k__Bacteria;p__Acidobacteriota;c__Blastocatellia;o__Blastocatellales;f__Blastocatellaceae;g__Stenotrophobacter;
Cupriavidus	23	12	14	15	11	8	6	1	0	35	6	71	1	28	2	k__Bacteria;p__Proteobacteria;c__Gammaproteobacteria;o__Burkholderiales;f__Burkholderiaceae;g__Cupriavidus;
Ochrobactrum	4	0	2	1	0	3	0	0	71	0	0	0	1	2	17	k__Bacteria;p__Proteobacteria;c__Alphaproteobacteria;o__Rhizobiales;f__Rhizobiaceae;g__Ochrobactrum;
Nitriliruptoraceae	71	62	28	0	0	0	0	0	0	0	0	0	9	3	1	k__Bacteria;p__Actinobacteriota;c__Actinobacteria;o__Nitriliruptorales;f__Nitriliruptoraceae;g__Nitriliruptoraceae;
WCHB1-32	2	0	3	0	0	0	4	0	0	0	1	71	0	0	0	k__Bacteria;p__Bacteroidota;c__Bacteroidia;o__Bacteroidales;f__Prolixibacteraceae;g__WCHB1-32;
Clostridium_sensu_stricto_5	0	9	12	8	18	10	3	0	5	11	2	3	24	29	71	k__Bacteria;p__Firmicutes;c__Clostridia;o__Clostridiales;f__Clostridiaceae;g__Clostridium_sensu_stricto_5;
Lutispora	71	40	20	0	0	0	1	0	0	0	0	0	5	1	4	k__Bacteria;p__Firmicutes;c__Clostridia;o__Clostridia;f__Gracilibacteraceae;g__Lutispora;
Gammaproteobacteria	2	5	0	0	0	4	3	3	6	39	11	70	2	0	0	k__Bacteria;p__Proteobacteria;c__Gammaproteobacteria;o__Gammaproteobacteria;f__Gammaproteobacteria;g__Gammaproteobacteria;
JG30-KF-CM66	70	47	44	36	66	44	47	55	6	16	3	3	42	19	23	k__Bacteria;p__Chloroflexi;c__JG30-KF-CM66;o__JG30-KF-CM66;f__JG30-KF-CM66;g__JG30-KF-CM66;
Herpetosiphon	0	0	1	4	0	1	14	70	3	5	8	0	2	4	0	k__Bacteria;p__Chloroflexi;c__Chloroflexia;o__Chloroflexales;f__Herpetosiphonaceae;g__Herpetosiphon;
Peredibacter	15	20	30	0	0	2	32	3	0	7	8	70	25	22	54	k__Bacteria;p__Bdellovibrionota;c__Bdellovibrionia;o__Bacteriovoracales;f__Bacteriovoracaceae;g__Peredibacter;
Sva0081_sediment_group	24	18	11	0	5	1	38	44	70	34	3	49	9	10	6	k__Bacteria;p__Desulfobacterota;c__Desulfobacteria;o__Desulfobacterales;f__Desulfosarcinaceae;g__Sva0081_sediment_group;
MSB-3C8	0	0	0	1	0	1	3	4	10	2	69	20	0	0	0	k__Bacteria;p__Bacteroidota;c__Kryptonia;o__Kryptoniales;f__MSB-3C8;g__MSB-3C8;
Ruminococcus_gnavus_group	18	10	6	0	0	0	0	0	0	0	0	0	68	34	33	k__Bacteria;p__Firmicutes;c__Clostridia;o__Lachnospirales;f__Lachnospiraceae;g__Ruminococcus_gnavus_group;
Prevotellaceae_UCG-004	5	68	36	0	0	27	19	25	25	1	0	0	0	31	10	k__Bacteria;p__Bacteroidota;c__Bacteroidia;o__Bacteroidales;f__Prevotellaceae;g__Prevotellaceae_UCG-004;
Hyphomicrobium	10	11	2	1	6	1	12	32	9	1	67	3	9	13	6	k__Bacteria;p__Proteobacteria;c__Alphaproteobacteria;o__Rhizobiales;f__Hyphomicrobiaceae;g__Hyphomicrobium;
Ercella	0	0	0	0	2	0	2	0	0	3	67	47	0	0	0	k__Bacteria;p__Firmicutes;c__Clostridia;o__Clostridia;f__Hungateiclostridiaceae;g__Ercella;
Incertae_Sedis	10	5	3	7	11	53	10	19	18	21	11	2	66	23	26	k__Bacteria;p__Firmicutes;c__Clostridia;o__Oscillospirales;f__Ruminococcaceae;g__Incertae_Sedis;
GW2011_GWC1_47_15	7	11	21	2	0	0	7	1	1	7	34	66	19	32	20	k__Archaea;p__Nanoarchaeota;c__Nanoarchaeia;o__Woesearchaeales;f__GW2011_GWC1_47_15;g__GW2011_GWC1_47_15;
Candidatus_Moranbacteria	4	4	8	6	3	0	4	10	2	10	22	66	5	2	1	k__Bacteria;p__Patescibacteria;c__Parcubacteria;o__Candidatus_Moranbacteria;f__Candidatus_Moranbacteria;g__Candidatus_Moranbacteria;
Bauldia	58	66	55	18	15	15	44	3	57	28	3	7	28	32	29	k__Bacteria;p__Proteobacteria;c__Alphaproteobacteria;o__Rhizobiales;f__Rhizobiales_Incertae_Sedis;g__Bauldia;
Acidobacteriales	15	9	12	27	14	20	14	25	7	27	33	33	62	65	48	k__Bacteria;p__Acidobacteriota;c__Acidobacteriae;o__Acidobacteriales;f__Acidobacteriales;g__Acidobacteriales;
Lachnospiraceae_NK4A136_group	12	6	4	65	12	20	31	15	44	59	20	4	23	35	32	k__Bacteria;p__Firmicutes;c__Clostridia;o__Lachnospirales;f__Lachnospiraceae;g__Lachnospiraceae_NK4A136_group;
Dorea	18	3	8	0	0	0	0	0	0	0	0	0	65	34	54	k__Bacteria;p__Firmicutes;c__Clostridia;o__Lachnospirales;f__Lachnospiraceae;g__Dorea;
Lineage_IIb	38	49	22	24	33	26	24	13	6	63	49	65	15	24	13	k__Bacteria;p__Elusimicrobiota;c__Lineage_IIb;o__Lineage_IIb;f__Lineage_IIb;g__Lineage_IIb;
Jatrophihabitans	30	14	15	64	63	44	27	23	9	17	48	37	30	16	15	k__Bacteria;p__Actinobacteriota;c__Actinobacteria;o__Frankiales;f__Frankiaceae;g__Jatrophihabitans;
IMCC26134	1	0	8	0	8	0	7	1	1	0	1	8	2	4	64	k__Bacteria;p__Verrucomicrobiota;c__Verrucomicrobiae;o__Opitutales;f__Opitutaceae;g__IMCC26134;
Lentimicrobiaceae	1	0	0	1	4	7	40	18	3	55	56	64	3	0	0	k__Bacteria;p__Bacteroidota;c__Bacteroidia;o__Sphingobacteriales;f__Lentimicrobiaceae;g__Lentimicrobiaceae;
Pontibacter	63	60	21	0	0	2	4	11	6	0	1	0	8	6	7	k__Bacteria;p__Bacteroidota;c__Bacteroidia;o__Cytophagales;f__Hymenobacteraceae;g__Pontibacter;
Parasutterella	14	6	8	2	0	0	3	8	3	8	2	2	63	30	46	k__Bacteria;p__Proteobacteria;c__Gammaproteobacteria;o__Burkholderiales;f__Sutterellaceae;g__Parasutterella;
Pelagibius	62	34	30	0	0	0	0	0	0	3	0	0	2	0	3	k__Bacteria;p__Proteobacteria;c__Alphaproteobacteria;o__Kiloniellales;f__Kiloniellaceae;g__Pelagibius;
Bacteroidales_RF16_group	11	62	50	0	0	35	45	18	57	1	0	0	2	23	22	k__Bacteria;p__Bacteroidota;c__Bacteroidia;o__Bacteroidales;f__Bacteroidales_RF16_group;g__Bacteroidales_RF16_group;
Parcubacteria	10	3	6	4	0	3	2	0	0	0	0	14	62	14	32	k__Bacteria;p__Patescibacteria;c__Parcubacteria;o__Parcubacteria;f__Parcubacteria;g__Parcubacteria;
MVP-15	3	14	35	0	0	0	0	16	8	2	0	61	0	1	17	k__Bacteria;p__Spirochaetota;c__MVP-15;o__MVP-15;f__MVP-15;g__MVP-15;
Anaerovorax	16	61	43	1	3	33	19	11	47	13	12	12	0	27	20	k__Bacteria;p__Firmicutes;c__Clostridia;o__Peptostreptococcales-Tissierellales;f__Anaerovoracaceae;g__Anaerovorax;
Tolumonas	0	0	0	3	2	3	11	22	1	61	8	41	0	1	0	k__Bacteria;p__Proteobacteria;c__Gammaproteobacteria;o__Aeromonadales;f__Aeromonadaceae;g__Tolumonas;
Sphingobium	0	26	4	0	0	0	23	0	0	4	61	12	5	23	5	k__Bacteria;p__Proteobacteria;c__Alphaproteobacteria;o__Sphingomonadales;f__Sphingomonadaceae;g__Sphingobium;
Fictibacillus	61	48	19	3	9	7	13	0	0	1	2	5	5	1	4	k__Bacteria;p__Firmicutes;c__Bacilli;o__Bacillales;f__Bacillaceae;g__Fictibacillus;
1959-1	18	35	30	60	11	39	5	9	7	4	3	4	6	7	8	k__Bacteria;p__Chloroflexi;c__Ktedonobacteria;o__Ktedonobacterales;f__Ktedonobacteraceae;g__1959-1;
Salinispira	1	7	8	3	2	0	1	1	2	2	60	57	0	0	1	k__Bacteria;p__Spirochaetota;c__Spirochaetia;o__Spirochaetales;f__Spirochaetaceae;g__Salinispira;
Haemophilus	3	12	9	0	0	0	0	0	0	0	0	0	39	60	60	k__Bacteria;p__Proteobacteria;c__Gammaproteobacteria;o__Pasteurellales;f__Pasteurellaceae;g__Haemophilus;
Roseiarcus	10	18	11	41	45	19	4	5	4	3	10	0	43	59	56	k__Bacteria;p__Proteobacteria;c__Alphaproteobacteria;o__Rhizobiales;f__Beijerinckiaceae;g__Roseiarcus;
Propionivibrio	1	0	2	3	0	0	4	1	3	16	1	59	0	0	0	k__Bacteria;p__Proteobacteria;c__Gammaproteobacteria;o__Burkholderiales;f__Rhodocyclaceae;g__Propionivibrio;
Luteimonas	45	28	39	5	1	1	59	10	2	2	39	34	8	7	7	k__Bacteria;p__Proteobacteria;c__Gammaproteobacteria;o__Xanthomonadales;f__Xanthomonadaceae;g__Luteimonas;
Pirellula	21	17	5	1	1	6	12	21	9	59	29	23	6	5	4	k__Bacteria;p__Planctomycetota;c__Planctomycetes;o__Pirellulales;f__Pirellulaceae;g__Pirellula;
Hydrogenispora	20	30	18	46	26	58	14	11	11	29	41	50	22	49	25	k__Bacteria;p__Firmicutes;c__Limnochordia;o__Limnochordia;f__Limnochordia;g__Hydrogenispora;
Candidatus_Pacebacteria	5	10	9	0	0	0	6	58	0	6	3	6	0	0	1	k__Bacteria;p__Patescibacteria;c__Microgenomatia;o__Candidatus_Pacebacteria;f__Candidatus_Pacebacteria;g__Candidatus_Pacebacteria;
BBMC-4	3	14	7	0	2	6	2	2	2	4	21	58	1	5	9	k__Bacteria;p__Fibrobacterota;c__Fibrobacteria;o__Fibrobacterales;f__Fibrobacterales;g__BBMC-4;
NS9_marine_group	3	1	2	2	0	1	24	6	6	50	45	57	0	0	0	k__Bacteria;p__Bacteroidota;c__Bacteroidia;o__Flavobacteriales;f__NS9_marine_group;g__NS9_marine_group;
Alistipes	19	7	6	32	30	25	31	43	32	39	27	0	45	57	40	k__Bacteria;p__Bacteroidota;c__Bacteroidia;o__Bacteroidales;f__Rikenellaceae;g__Alistipes;
DG-56	50	57	57	3	4	13	2	1	1	2	2	0	22	25	34	k__Bacteria;p__Armatimonadota;c__DG-56;o__DG-56;f__DG-56;g__DG-56;
Amphiplicatus	2	0	0	0	0	0	0	1	1	4	19	57	0	0	0	k__Bacteria;p__Proteobacteria;c__Alphaproteobacteria;o__Caulobacterales;f__Parvularculaceae;g__Amphiplicatus;
Paludibacter	1	0	1	2	2	0	3	0	3	57	16	28	0	0	0	k__Bacteria;p__Bacteroidota;c__Bacteroidia;o__Bacteroidales;f__Paludibacteraceae;g__Paludibacter;
UCG-002	16	54	43	0	0	48	44	16	34	1	2	0	21	56	50	k__Bacteria;p__Firmicutes;c__Clostridia;o__Oscillospirales;f__Oscillospiraceae;g__UCG-002;
Blastococcus	1	21	14	1	0	0	4	1	3	2	2	0	34	56	42	k__Bacteria;p__Actinobacteriota;c__Actinobacteria;o__Frankiales;f__Geodermatophilaceae;g__Blastococcus;
Aureimonas	1	0	0	0	0	0	1	55	0	4	0	2	0	0	1	k__Bacteria;p__Proteobacteria;c__Alphaproteobacteria;o__Rhizobiales;f__Rhizobiaceae;g__Aureimonas;
Lachnospiraceae_UCG-009	9	48	20	1	7	28	54	16	17	2	1	0	0	13	5	k__Bacteria;p__Firmicutes;c__Clostridia;o__Lachnospirales;f__Lachnospiraceae;g__Lachnospiraceae_UCG-009;
GOUTA6	49	28	54	27	31	47	7	3	7	3	2	0	2	3	4	k__Bacteria;p__Proteobacteria;c__Gammaproteobacteria;o__Burkholderiales;f__Nitrosomonadaceae;g__GOUTA6;
Pseudoxanthomonas	3	12	5	0	4	0	36	54	21	11	36	3	11	28	13	k__Bacteria;p__Proteobacteria;c__Gammaproteobacteria;o__Xanthomonadales;f__Xanthomonadaceae;g__Pseudoxanthomonas;
Halomonas	21	22	2	1	2	1	7	0	1	1	0	54	4	7	1	k__Bacteria;p__Proteobacteria;c__Gammaproteobacteria;o__Oceanospirillales;f__Halomonadaceae;g__Halomonas;
Ralstonia	1	8	7	23	8	19	8	33	5	5	8	5	43	45	53	k__Bacteria;p__Proteobacteria;c__Gammaproteobacteria;o__Burkholderiales;f__Burkholderiaceae;g__Ralstonia;
Thermincola	42	53	26	14	5	14	4	1	0	1	0	9	6	6	7	k__Bacteria;p__Firmicutes;c__Clostridia;o__Thermincolales;f__Thermincolaceae;g__Thermincola;
SP3-e08	3	53	44	0	0	10	9	16	24	0	0	0	0	6	14	k__Bacteria;p__Bacteroidota;c__Bacteroidia;o__Bacteroidales;f__Rikenellaceae;g__SP3-e08;
Chitinophaga	14	53	1	28	24	14	16	1	0	4	8	14	10	28	5	k__Bacteria;p__Bacteroidota;c__Bacteroidia;o__Chitinophagales;f__Chitinophagaceae;g__Chitinophaga;
vadinHA49	6	9	3	13	7	9	30	24	52	16	25	42	13	22	5	k__Bacteria;p__Planctomycetota;c__vadinHA49;o__vadinHA49;f__vadinHA49;g__vadinHA49;
TX1A-33	3	0	0	0	0	1	2	0	52	0	2	0	0	0	0	k__Bacteria;p__TX1A-33;c__TX1A-33;o__TX1A-33;f__TX1A-33;g__TX1A-33;
SM2D12	0	0	0	0	11	6	8	51	48	7	21	2	0	0	0	k__Bacteria;p__Proteobacteria;c__Alphaproteobacteria;o__Rickettsiales;f__SM2D12;g__SM2D12;
WX65	11	5	0	0	2	0	19	0	0	17	0	51	0	1	0	k__Bacteria;p__Methylomirabilota;c__Methylomirabilia;o__Rokubacteriales;f__WX65;g__WX65;
Lachnospiraceae_AC2044_group	14	36	18	0	1	20	51	11	36	0	3	0	2	7	9	k__Bacteria;p__Firmicutes;c__Clostridia;o__Lachnospirales;f__Lachnospiraceae;g__Lachnospiraceae_AC2044_group;
Alsobacter	2	1	1	4	5	9	51	22	8	18	21	3	12	12	21	k__Bacteria;p__Proteobacteria;c__Alphaproteobacteria;o__Rhizobiales;f__Rhizobiales_Incertae_Sedis;g__Alsobacter;
Rubripirellula	0	0	0	5	1	0	0	51	21	8	2	0	0	0	0	k__Bacteria;p__Planctomycetota;c__Planctomycetes;o__Pirellulales;f__Pirellulaceae;g__Rubripirellula;
TPD-58	0	0	0	0	0	0	11	2	2	0	1	50	0	0	0	k__Bacteria;p__Acidobacteriota;c__Thermoanaerobaculia;o__Thermoanaerobaculales;f__Thermoanaerobaculaceae;g__TPD-58;
Kineococcus	0	4	12	0	0	0	0	0	0	1	0	0	18	43	50	k__Bacteria;p__Actinobacteriota;c__Actinobacteria;o__Kineosporiales;f__Kineosporiaceae;g__Kineococcus;
Bacteroidales_BS11_gut_group	7	50	36	0	0	7	3	10	10	0	0	0	0	7	11	k__Bacteria;p__Bacteroidota;c__Bacteroidia;o__Bacteroidales;f__Bacteroidales_BS11_gut_group;g__Bacteroidales_BS11_gut_group;
Ellin517	0	3	1	1	1	6	10	0	1	25	50	14	9	8	5	k__Bacteria;p__Verrucomicrobiota;c__Verrucomicrobiae;o__Pedosphaerales;f__Pedosphaeraceae;g__Ellin517;
Dokdonella	6	15	6	21	15	14	49	47	6	5	6	6	0	3	1	k__Bacteria;p__Proteobacteria;c__Gammaproteobacteria;o__Xanthomonadales;f__Rhodanobacteraceae;g__Dokdonella;
BacC-u-018	2	0	3	22	30	20	0	0	0	0	6	0	31	35	49	k__Bacteria;p__Chloroflexi;c__Ktedonobacteria;o__Ktedonobacterales;f__Ktedonobacteraceae;g__BacC-u-018;
A0839	5	16	1	0	0	1	6	2	4	49	0	26	1	2	0	k__Bacteria;p__Proteobacteria;c__Alphaproteobacteria;o__Rhizobiales;f__A0839;g__A0839;
Parafilimonas	0	0	0	0	0	2	7	0	2	45	49	25	0	0	1	k__Bacteria;p__Bacteroidota;c__Bacteroidia;o__Chitinophagales;f__Chitinophagaceae;g__Parafilimonas;
KD3-10	0	0	2	3	1	1	23	18	1	49	15	24	0	5	1	k__Bacteria;p__Myxococcota;c__Myxococcia;o__Myxococcales;f__Myxococcaceae;g__KD3-10;
Rubellimicrobium	3	10	4	3	3	0	5	2	48	5	6	0	8	21	8	k__Bacteria;p__Proteobacteria;c__Alphaproteobacteria;o__Rhodobacterales;f__Rhodobacteraceae;g__Rubellimicrobium;
SHA-26	18	10	16	14	3	5	16	0	48	11	2	27	31	8	13	k__Bacteria;p__Chloroflexi;c__SHA-26;o__SHA-26;f__SHA-26;g__SHA-26;
Minicystis	0	0	0	1	0	2	6	0	48	3	2	20	3	0	7	k__Bacteria;p__Myxococcota;c__Polyangia;o__Polyangiales;f__Polyangiaceae;g__Minicystis;
Pedomicrobium	36	38	19	15	18	5	36	3	48	6	2	2	10	8	16	k__Bacteria;p__Proteobacteria;c__Alphaproteobacteria;o__Rhizobiales;f__Hyphomicrobiaceae;g__Pedomicrobium;
Hydrogenophaga	8	2	3	0	0	0	4	1	5	48	7	16	0	3	0	k__Bacteria;p__Proteobacteria;c__Gammaproteobacteria;o__Burkholderiales;f__Comamonadaceae;g__Hydrogenophaga;
Rhodococcus	9	9	8	0	2	0	1	0	0	2	0	0	26	48	44	k__Bacteria;p__Actinobacteriota;c__Actinobacteria;o__Corynebacteriales;f__Nocardiaceae;g__Rhodococcus;
Turneriella	2	7	3	0	3	2	2	48	5	9	5	14	0	0	2	k__Bacteria;p__Spirochaetota;c__Leptospirae;o__Leptospirales;f__Leptospiraceae;g__Turneriella;
AKYG587	47	15	2	0	0	0	1	0	1	13	0	0	0	0	0	k__Bacteria;p__Planctomycetota;c__Phycisphaerae;o__Phycisphaerales;f__Phycisphaeraceae;g__AKYG587;
Desulfobacterium_catecholicum_group	0	0	0	0	0	1	0	0	0	0	0	47	0	0	0	k__Bacteria;p__Desulfobacterota;c__Desulfobulbia;o__Desulfobulbales;f__Desulfocapsaceae;g__Desulfobacterium_catecholicum_group;
Haloferula	31	46	47	0	0	0	0	0	0	0	0	0	6	0	0	k__Bacteria;p__Verrucomicrobiota;c__Verrucomicrobiae;o__Verrucomicrobiales;f__Rubritaleaceae;g__Haloferula;
Adhaeribacter	3	10	6	1	0	1	39	2	47	11	12	4	5	11	8	k__Bacteria;p__Bacteroidota;c__Bacteroidia;o__Cytophagales;f__Hymenobacteraceae;g__Adhaeribacter;
Spirochaeta	39	31	43	32	24	37	19	32	46	14	15	17	22	28	27	k__Bacteria;p__Spirochaetota;c__Spirochaetia;o__Spirochaetales;f__Spirochaetaceae;g__Spirochaeta;
Candidatus_Falkowbacteria	9	2	7	1	2	0	0	46	4	22	10	2	0	1	0	k__Bacteria;p__Patescibacteria;c__ABY1;o__Candidatus_Falkowbacteria;f__Candidatus_Falkowbacteria;g__Candidatus_Falkowbacteria;
Eubacterium_fissicatena_group	0	0	0	9	5	5	13	10	4	46	17	0	0	1	1	k__Bacteria;p__Firmicutes;c__Clostridia;o__Lachnospirales;f__Lachnospiraceae;g__Eubacterium_fissicatena_group;
Actinoplanes	3	0	2	11	5	14	46	5	9	11	2	1	16	16	7	k__Bacteria;p__Actinobacteriota;c__Actinobacteria;o__Micromonosporales;f__Micromonosporaceae;g__Actinoplanes;
Sphaerobacter	13	23	45	2	9	3	14	3	4	0	0	0	2	2	2	k__Bacteria;p__Chloroflexi;c__Chloroflexia;o__Thermomicrobiales;f__Thermomicrobiaceae;g__Sphaerobacter;
Crenothrix	0	2	1	0	3	2	3	0	1	45	2	3	3	0	0	k__Bacteria;p__Proteobacteria;c__Gammaproteobacteria;o__Methylococcales;f__Methylomonadaceae;g__Crenothrix;
Acidaminobacter	1	0	7	0	0	0	1	3	6	45	10	36	1	2	2	k__Bacteria;p__Firmicutes;c__Clostridia;o__Peptostreptococcales-Tissierellales;f__Acidaminobacteraceae;g__Acidaminobacter;
Roseomonas	13	37	10	1	1	5	45	25	3	20	41	27	16	30	26	k__Bacteria;p__Proteobacteria;c__Alphaproteobacteria;o__Acetobacterales;f__Acetobacteraceae;g__Roseomonas;
Acidipila	23	41	45	5	16	5	1	2	2	0	2	0	17	19	18	k__Bacteria;p__Acidobacteriota;c__Acidobacteriae;o__Acidobacteriales;f__Acidobacteriaceae_(Subgroup_1);g__Acidipila;
Armatimonadales	7	1	9	7	8	5	7	1	33	2	1	9	35	39	45	k__Bacteria;p__Armatimonadota;c__Armatimonadia;o__Armatimonadales;f__Armatimonadales;g__Armatimonadales;
Rhodanobacter	7	6	2	13	19	44	1	4	3	2	3	0	37	24	13	k__Bacteria;p__Proteobacteria;c__Gammaproteobacteria;o__Xanthomonadales;f__Rhodanobacteraceae;g__Rhodanobacter;
Opitutus	6	5	5	15	16	18	26	13	11	20	13	44	19	21	11	k__Bacteria;p__Verrucomicrobiota;c__Verrucomicrobiae;o__Opitutales;f__Opitutaceae;g__Opitutus;
BSV13	2	1	1	3	8	3	27	9	7	32	27	44	6	1	3	k__Bacteria;p__Bacteroidota;c__Bacteroidia;o__Bacteroidales;f__Prolixibacteraceae;g__BSV13;
OM182_clade	26	35	44	0	0	0	0	0	0	0	0	0	1	6	0	k__Bacteria;p__Proteobacteria;c__Gammaproteobacteria;o__OM182_clade;f__OM182_clade;g__OM182_clade;
Bosea	0	3	4	1	0	2	1	16	0	0	5	0	20	44	19	k__Bacteria;p__Proteobacteria;c__Alphaproteobacteria;o__Rhizobiales;f__Beijerinckiaceae;g__Bosea;
Dactylosporangium	0	0	0	5	4	9	12	44	4	20	24	2	2	0	0	k__Bacteria;p__Actinobacteriota;c__Actinobacteria;o__Micromonosporales;f__Micromonosporaceae;g__Dactylosporangium;
Micrarchaeales	0	0	0	3	0	0	0	43	1	5	2	7	0	0	0	k__Archaea;p__Micrarchaeota;c__Micrarchaeia;o__Micrarchaeales;f__Micrarchaeales;g__Micrarchaeales;
Spirosoma	0	0	6	0	0	0	0	0	0	0	0	0	7	8	43	k__Bacteria;p__Bacteroidota;c__Bacteroidia;o__Cytophagales;f__Spirosomaceae;g__Spirosoma;
Cavicella	0	2	1	1	0	0	3	1	1	3	0	42	2	0	2	k__Bacteria;p__Proteobacteria;c__Gammaproteobacteria;o__Pseudomonadales;f__Moraxellaceae;g__Cavicella;
Sporobacter	6	12	9	5	5	1	2	0	3	1	0	42	1	6	3	k__Bacteria;p__Firmicutes;c__Clostridia;o__Oscillospirales;f__Oscillospiraceae;g__Sporobacter;
Flaviflexus	0	1	0	0	0	5	2	41	1	6	3	0	0	0	1	k__Bacteria;p__Actinobacteriota;c__Actinobacteria;o__Actinomycetales;f__Actinomycetaceae;g__Flaviflexus;
Enterococcus	0	2	8	0	0	0	8	12	6	4	1	1	41	17	28	k__Bacteria;p__Firmicutes;c__Bacilli;o__Lactobacillales;f__Enterococcaceae;g__Enterococcus;
Dadabacteriales	23	30	41	6	1	2	2	6	0	0	0	0	7	10	13	k__Bacteria;p__Dadabacteria;c__Dadabacteriia;o__Dadabacteriales;f__Dadabacteriales;g__Dadabacteriales;
Zobellella	16	41	7	0	0	0	0	0	0	0	0	0	0	3	2	k__Bacteria;p__Proteobacteria;c__Gammaproteobacteria;o__Aeromonadales;f__Aeromonadaceae;g__Zobellella;
Sunxiuqinia	11	27	40	0	0	0	0	0	0	0	0	0	2	0	2	k__Bacteria;p__Bacteroidota;c__Bacteroidia;o__Bacteroidales;f__Prolixibacteraceae;g__Sunxiuqinia;
Lineage_IV	11	13	29	35	34	40	9	7	6	34	35	28	6	17	17	k__Bacteria;p__Elusimicrobiota;c__Elusimicrobia;o__Lineage_IV;f__Lineage_IV;g__Lineage_IV;
Cytophaga_xylanolytica_group	5	0	2	0	0	1	0	0	0	26	18	40	0	0	0	k__Bacteria;p__Bacteroidota;c__Bacteroidia;o__Bacteroidales;f__Marinilabiliaceae;g__Cytophaga_xylanolytica_group;
Lacunisphaera	27	11	40	0	0	1	9	3	3	3	4	22	8	6	1	k__Bacteria;p__Verrucomicrobiota;c__Verrucomicrobiae;o__Opitutales;f__Opitutaceae;g__Lacunisphaera;
Megamonas	7	0	0	0	0	0	0	0	0	0	0	0	40	18	13	k__Bacteria;p__Firmicutes;c__Negativicutes;o__Veillonellales-Selenomonadales;f__Selenomonadaceae;g__Megamonas;
Pseudonocardia	6	10	4	21	11	9	31	17	1	15	6	4	26	24	39	k__Bacteria;p__Actinobacteriota;c__Actinobacteria;o__Pseudonocardiales;f__Pseudonocardiaceae;g__Pseudonocardia;
AKAU4049	29	39	9	0	0	0	0	0	0	3	0	2	1	0	2	k__Bacteria;p__Gemmatimonadota;c__AKAU4049;o__AKAU4049;f__AKAU4049;g__AKAU4049;
Candidatus_Nitrosotalea	12	30	26	38	21	39	0	0	6	1	2	0	0	1	8	k__Archaea;p__Crenarchaeota;c__Nitrososphaeria;o__Nitrosotaleales;f__Nitrosotaleaceae;g__Candidatus_Nitrosotalea;
Thermosporothrix	7	7	4	33	1	39	0	2	1	0	4	0	13	13	14	k__Bacteria;p__Chloroflexi;c__Ktedonobacteria;o__Ktedonobacterales;f__Ktedonobacteraceae;g__Thermosporothrix;
Spirochaeta_2	20	15	39	0	7	0	4	0	0	4	0	1	0	2	2	k__Bacteria;p__Spirochaetota;c__Spirochaetia;o__Spirochaetales;f__Spirochaetaceae;g__Spirochaeta_2;
NS11-12_marine_group	6	8	12	0	0	0	3	2	2	12	1	39	0	1	0	k__Bacteria;p__Bacteroidota;c__Bacteroidia;o__Sphingobacteriales;f__NS11-12_marine_group;g__NS11-12_marine_group;
Gemmata	6	18	8	10	8	17	13	31	17	39	3	11	13	7	5	k__Bacteria;p__Planctomycetota;c__Planctomycetes;o__Gemmatales;f__Gemmataceae;g__Gemmata;
Methylovirgula	3	7	1	8	39	12	3	1	4	2	3	0	7	4	3	k__Bacteria;p__Proteobacteria;c__Alphaproteobacteria;o__Rhizobiales;f__Beijerinckiaceae;g__Methylovirgula;
AKYG1722	22	38	6	0	0	0	8	0	0	0	0	0	4	4	4	k__Bacteria;p__Chloroflexi;c__Chloroflexia;o__Thermomicrobiales;f__AKYG1722;g__AKYG1722;
Candidatus_Lloydbacteria	22	38	25	0	0	0	0	0	0	0	0	0	0	1	2	k__Bacteria;p__Patescibacteria;c__Parcubacteria;o__Candidatus_Lloydbacteria;f__Candidatus_Lloydbacteria;g__Candidatus_Lloydbacteria;
Alloprevotella	7	38	27	0	0	19	10	18	7	0	0	0	2	11	1	k__Bacteria;p__Bacteroidota;c__Bacteroidia;o__Bacteroidales;f__Prevotellaceae;g__Alloprevotella;
EPR3968-O8a-Bc78	38	38	18	0	0	0	0	0	0	0	0	0	4	3	0	k__Bacteria;p__Proteobacteria;c__Gammaproteobacteria;o__EPR3968-O8a-Bc78;f__EPR3968-O8a-Bc78;g__EPR3968-O8a-Bc78;
YC-ZSS-LKJ147	4	13	5	0	0	0	1	37	0	0	7	0	8	5	10	k__Bacteria;p__Gemmatimonadota;c__Longimicrobia;o__Longimicrobiales;f__Longimicrobiaceae;g__YC-ZSS-LKJ147;
37-13	6	5	11	0	0	0	5	3	2	36	3	37	0	0	1	k__Bacteria;p__Bacteroidota;c__Bacteroidia;o__Chitinophagales;f__37-13;g__37-13;
env.OPS_17	9	6	31	17	31	18	7	4	2	3	0	37	5	6	30	k__Bacteria;p__Bacteroidota;c__Bacteroidia;o__Sphingobacteriales;f__env.OPS_17;g__env.OPS_17;
Veillonella	2	2	1	0	0	0	0	4	0	0	0	0	37	17	9	k__Bacteria;p__Firmicutes;c__Negativicutes;o__Veillonellales-Selenomonadales;f__Veillonellaceae;g__Veillonella;
Dyadobacter	0	8	1	2	0	1	2	18	1	1	1	0	4	37	29	k__Bacteria;p__Bacteroidota;c__Bacteroidia;o__Cytophagales;f__Spirosomaceae;g__Dyadobacter;
Heimdallarchaeia	3	36	4	0	0	0	0	0	0	0	0	0	0	0	0	k__Archaea;p__Asgardarchaeota;c__Heimdallarchaeia;o__Heimdallarchaeia;f__Heimdallarchaeia;g__Heimdallarchaeia;
Eubacterium_ventriosum_group	12	5	5	0	0	0	0	0	0	0	0	0	36	19	16	k__Bacteria;p__Firmicutes;c__Clostridia;o__Lachnospirales;f__Lachnospiraceae;g__Eubacterium_ventriosum_group;
Geodermatophilus	2	4	10	11	2	0	6	1	1	5	0	0	32	36	32	k__Bacteria;p__Actinobacteriota;c__Actinobacteria;o__Frankiales;f__Geodermatophilaceae;g__Geodermatophilus;
Brevinema	0	0	4	2	0	2	1	26	0	0	0	36	7	1	0	k__Bacteria;p__Spirochaetota;c__Brevinematia;o__Brevinematales;f__Brevinemataceae;g__Brevinema;
Fonticella	16	14	4	35	21	36	9	5	5	1	1	0	9	10	13	k__Bacteria;p__Firmicutes;c__Clostridia;o__Clostridiales;f__Caloramatoraceae;g__Fonticella;
SR-FBR-L83	8	8	8	0	0	0	2	0	1	0	0	35	0	0	1	k__Bacteria;p__Bacteroidota;c__Ignavibacteria;o__Ignavibacteriales;f__SR-FBR-L83;g__SR-FBR-L83;
Cutibacterium	3	0	0	2	0	13	3	4	35	2	5	17	1	7	0	k__Bacteria;p__Actinobacteriota;c__Actinobacteria;o__Propionibacteriales;f__Propionibacteriaceae;g__Cutibacterium;
Hydrogenedensaceae	35	29	19	4	3	1	8	2	20	31	0	14	5	5	5	k__Bacteria;p__Hydrogenedentes;c__Hydrogenedentia;o__Hydrogenedentiales;f__Hydrogenedensaceae;g__Hydrogenedensaceae;
Lechevalieria	1	6	2	1	7	10	27	3	5	34	26	0	8	5	10	k__Bacteria;p__Actinobacteriota;c__Actinobacteria;o__Pseudonocardiales;f__Pseudonocardiaceae;g__Lechevalieria;
Polycyclovorans	30	34	13	2	0	1	2	1	2	18	1	11	1	3	1	k__Bacteria;p__Proteobacteria;c__Gammaproteobacteria;o__Salinisphaerales;f__Solimonadaceae;g__Polycyclovorans;
Azospira	2	3	0	1	0	3	0	0	0	16	1	34	0	0	0	k__Bacteria;p__Proteobacteria;c__Gammaproteobacteria;o__Burkholderiales;f__Rhodocyclaceae;g__Azospira;
Butyricicoccus	8	6	3	0	0	0	0	0	0	0	0	0	34	17	25	k__Bacteria;p__Firmicutes;c__Clostridia;o__Oscillospirales;f__Butyricicoccaceae;g__Butyricicoccus;
Sporocytophaga	0	0	0	1	2	2	5	0	2	0	0	34	0	0	0	k__Bacteria;p__Bacteroidota;c__Bacteroidia;o__Cytophagales;f__Cytophagaceae;g__Sporocytophaga;
Bacteroidetes_BD2-2	6	12	10	4	0	8	8	7	6	26	3	33	0	3	2	k__Bacteria;p__Bacteroidota;c__Bacteroidia;o__Bacteroidales;f__Bacteroidetes_BD2-2;g__Bacteroidetes_BD2-2;
Effusibacillus	0	0	0	0	0	0	0	0	0	0	0	33	0	0	0	k__Bacteria;p__Firmicutes;c__Bacilli;o__Alicyclobacillales;f__Alicyclobacillaceae;g__Effusibacillus;
Granulicella	2	2	8	8	23	32	2	2	3	1	2	0	7	33	17	k__Bacteria;p__Acidobacteriota;c__Acidobacteriae;o__Acidobacteriales;f__Acidobacteriaceae_(Subgroup_1);g__Granulicella;
Family_XIII_AD3011_group	4	33	18	1	1	18	18	14	15	3	2	0	2	13	12	k__Bacteria;p__Firmicutes;c__Clostridia;o__Peptostreptococcales-Tissierellales;f__Anaerovoracaceae;g__Family_XIII_AD3011_group;
CG2-30-50-142	4	0	2	2	2	0	3	33	0	0	7	0	0	0	0	k__Bacteria;p__Actinobacteriota;c__Coriobacteriia;o__CG2-30-50-142;f__CG2-30-50-142;g__CG2-30-50-142;
WWE3	6	13	15	2	0	3	11	26	3	8	33	10	2	2	5	k__Bacteria;p__Patescibacteria;c__WWE3;o__WWE3;f__WWE3;g__WWE3;
Barnesiella	6	4	1	0	0	0	0	0	0	0	0	0	33	11	19	k__Bacteria;p__Bacteroidota;c__Bacteroidia;o__Bacteroidales;f__Barnesiellaceae;g__Barnesiella;
CAG-56	0	2	1	0	0	0	0	0	0	0	0	0	32	10	20	k__Bacteria;p__Firmicutes;c__Clostridia;o__Lachnospirales;f__Lachnospiraceae;g__CAG-56;
Skermanella	0	6	2	0	0	2	8	0	0	0	0	0	13	22	32	k__Bacteria;p__Proteobacteria;c__Alphaproteobacteria;o__Azospirillales;f__Azospirillaceae;g__Skermanella;
Intestinibacter	4	4	1	1	0	0	0	0	0	0	2	0	28	14	32	k__Bacteria;p__Firmicutes;c__Clostridia;o__Peptostreptococcales-Tissierellales;f__Peptostreptococcaceae;g__Intestinibacter;
Amb-16S-1323	19	32	14	6	2	6	3	0	0	2	0	0	1	9	10	k__Bacteria;p__Proteobacteria;c__Alphaproteobacteria;o__Rhizobiales;f__Amb-16S-1323;g__Amb-16S-1323;
Candidatus_Magasanikbacteria	32	19	20	0	0	0	0	0	0	32	6	17	10	1	1	k__Bacteria;p__Patescibacteria;c__ABY1;o__Candidatus_Magasanikbacteria;f__Candidatus_Magasanikbacteria;g__Candidatus_Magasanikbacteria;
Crossiella	4	10	8	5	11	8	6	6	0	2	4	0	26	17	31	k__Bacteria;p__Actinobacteriota;c__Actinobacteria;o__Pseudonocardiales;f__Pseudonocardiaceae;g__Crossiella;
Ammoniphilus	31	19	5	3	1	4	2	0	0	0	1	6	10	3	14	k__Bacteria;p__Firmicutes;c__Bacilli;o__Paenibacillales;f__Paenibacillaceae;g__Ammoniphilus;
Aminicenantales	31	25	18	2	0	0	20	22	6	3	17	10	7	8	5	k__Bacteria;p__Acidobacteriota;c__Aminicenantia;o__Aminicenantales;f__Aminicenantales;g__Aminicenantales;
WWH38	31	16	21	26	5	4	0	15	4	3	6	0	6	2	11	k__Bacteria;p__Patescibacteria;c__Saccharimonadia;o__Saccharimonadales;f__WWH38;g__WWH38;
Coxiella	13	14	13	0	1	4	18	5	3	2	0	31	18	8	17	k__Bacteria;p__Proteobacteria;c__Gammaproteobacteria;o__Coxiellales;f__Coxiellaceae;g__Coxiella;
Quadrisphaera	1	2	23	0	0	3	7	2	0	0	0	0	19	21	31	k__Bacteria;p__Actinobacteriota;c__Actinobacteria;o__Kineosporiales;f__Kineosporiaceae;g__Quadrisphaera;
Methanobacterium	2	9	7	15	7	9	8	3	0	10	11	31	21	29	21	k__Archaea;p__Euryarchaeota;c__Methanobacteria;o__Methanobacteriales;f__Methanobacteriaceae;g__Methanobacterium;
Pseudobutyrivibrio	12	26	18	0	0	10	25	31	9	0	0	0	1	18	11	k__Bacteria;p__Firmicutes;c__Clostridia;o__Lachnospirales;f__Lachnospiraceae;g__Pseudobutyrivibrio;
HOC36	0	0	0	0	0	1	2	3	1	31	0	0	0	11	1	k__Bacteria;p__Proteobacteria;c__Gammaproteobacteria;o__HOC36;f__HOC36;g__HOC36;
Pla3_lineage	27	22	11	7	8	5	28	5	5	17	19	31	6	25	11	k__Bacteria;p__Planctomycetota;c__Pla3_lineage;o__Pla3_lineage;f__Pla3_lineage;g__Pla3_lineage;
Inhella	0	0	0	0	1	0	8	0	2	30	1	17	0	0	0	k__Bacteria;p__Proteobacteria;c__Gammaproteobacteria;o__Burkholderiales;f__Comamonadaceae;g__Inhella;
Fulvivirga	24	8	30	0	0	0	0	0	0	0	0	0	3	0	2	k__Bacteria;p__Bacteroidota;c__Bacteroidia;o__Cytophagales;f__Cyclobacteriaceae;g__Fulvivirga;
Pir4_lineage	25	30	13	0	0	0	3	2	1	9	3	0	1	7	1	k__Bacteria;p__Planctomycetota;c__Planctomycetes;o__Pirellulales;f__Pirellulaceae;g__Pir4_lineage;
Ensifer	30	27	17	0	0	0	2	0	0	0	14	0	3	0	3	k__Bacteria;p__Proteobacteria;c__Alphaproteobacteria;o__Rhizobiales;f__Rhizobiaceae;g__Ensifer;
Lentimonas	0	0	0	0	1	0	0	29	8	26	17	0	0	0	0	k__Bacteria;p__Verrucomicrobiota;c__Verrucomicrobiae;o__Opitutales;f__Puniceicoccaceae;g__Lentimonas;
Oscillibacter	1	2	3	7	3	5	4	4	22	21	29	0	9	6	0	k__Bacteria;p__Firmicutes;c__Clostridia;o__Oscillospirales;f__Oscillospiraceae;g__Oscillibacter;
Luedemannella	12	19	29	2	2	3	23	4	3	11	9	1	6	2	14	k__Bacteria;p__Actinobacteriota;c__Actinobacteria;o__Micromonosporales;f__Micromonosporaceae;g__Luedemannella;
IMCC26207	1	0	0	0	1	1	3	8	0	1	29	0	1	0	2	k__Bacteria;p__Actinobacteriota;c__Acidimicrobiia;o__Microtrichales;f__Microtrichaceae;g__IMCC26207;
KI89A_clade	1	17	9	0	1	0	7	1	0	7	1	29	0	0	1	k__Bacteria;p__Proteobacteria;c__Gammaproteobacteria;o__KI89A_clade;f__KI89A_clade;g__KI89A_clade;
SCGC_AAA164-E04	8	29	0	0	0	0	0	0	0	0	0	0	0	0	0	k__Bacteria;p__Verrucomicrobiota;c__Verrucomicrobiae;o__Pedosphaerales;f__Pedosphaeraceae;g__SCGC_AAA164-E04;
Entotheonellaceae	26	12	4	1	0	1	15	29	2	15	9	13	3	1	0	k__Bacteria;p__Entotheonellaeota;c__Entotheonellia;o__Entotheonellales;f__Entotheonellaceae;g__Entotheonellaceae;
Rhodothermaceae	28	29	15	0	0	0	0	0	0	0	0	0	1	8	0	k__Bacteria;p__Bacteroidota;c__Rhodothermia;o__Rhodothermales;f__Rhodothermaceae;g__Rhodothermaceae;
MVP-88	29	23	17	3	4	5	7	1	1	15	1	17	3	19	7	k__Bacteria;p__Elusimicrobiota;c__Elusimicrobia;o__MVP-88;f__MVP-88;g__MVP-88;
CPla-3_termite_group	6	0	2	13	6	21	9	28	5	21	9	4	23	12	12	k__Bacteria;p__Planctomycetota;c__Phycisphaerae;o__Tepidisphaerales;f__CPla-3_termite_group;g__CPla-3_termite_group;
Lineage_IIc	4	0	8	18	11	11	2	0	2	28	5	6	4	0	1	k__Bacteria;p__Elusimicrobiota;c__Lineage_IIc;o__Lineage_IIc;f__Lineage_IIc;g__Lineage_IIc;
Larkinella	0	0	12	0	0	0	0	1	0	0	0	0	2	0	28	k__Bacteria;p__Bacteroidota;c__Bacteroidia;o__Cytophagales;f__Spirosomaceae;g__Larkinella;
Alkalinema_CENA528	0	0	0	0	1	1	0	28	1	0	3	0	0	0	0	k__Bacteria;p__Cyanobacteria;c__Cyanobacteriia;o__Leptolyngbyales;f__Leptolyngbyaceae;g__Alkalinema_CENA528;
Fimbriiglobus	0	1	0	0	0	0	2	0	0	5	28	0	1	0	4	k__Bacteria;p__Planctomycetota;c__Planctomycetes;o__Gemmatales;f__Gemmataceae;g__Fimbriiglobus;
Hypnocyclicus	0	0	0	0	0	0	0	0	0	9	1	28	0	0	0	k__Bacteria;p__Fusobacteriota;c__Fusobacteriia;o__Fusobacteriales;f__Leptotrichiaceae;g__Hypnocyclicus;
Acetobacteroides	0	0	4	0	0	0	9	5	4	28	0	8	0	0	0	k__Bacteria;p__Bacteroidota;c__Bacteroidia;o__Bacteroidales;f__Williamwhitmaniaceae;g__Acetobacteroides;
Nakamurella	4	6	3	3	2	5	0	0	1	0	0	0	18	27	16	k__Bacteria;p__Actinobacteriota;c__Actinobacteria;o__Frankiales;f__Nakamurellaceae;g__Nakamurella;
Marvinbryantia	16	22	21	5	1	27	12	15	15	6	9	0	1	0	5	k__Bacteria;p__Firmicutes;c__Clostridia;o__Lachnospirales;f__Lachnospiraceae;g__Marvinbryantia;
Catenulispora	2	0	3	12	27	6	4	2	0	0	4	0	8	7	7	k__Bacteria;p__Actinobacteriota;c__Actinobacteria;o__Catenulisporales;f__Catenulisporaceae;g__Catenulispora;
Holophaga	0	0	3	0	1	0	4	0	1	14	27	27	0	0	0	k__Bacteria;p__Acidobacteriota;c__Holophagae;o__Holophagales;f__Holophagaceae;g__Holophaga;
Blvii28_wastewater-sludge_group	2	0	0	3	0	2	2	4	1	27	15	24	0	0	0	k__Bacteria;p__Bacteroidota;c__Bacteroidia;o__Bacteroidales;f__Williamwhitmaniaceae;g__Blvii28_wastewater-sludge_group;
Blastopirellula	5	22	2	0	0	0	1	21	18	27	0	1	1	0	0	k__Bacteria;p__Planctomycetota;c__Planctomycetes;o__Pirellulales;f__Pirellulaceae;g__Blastopirellula;
Methanomassiliicoccus	0	0	0	1	0	3	0	0	0	3	27	2	13	23	25	k__Archaea;p__Thermoplasmatota;c__Thermoplasmata;o__Methanomassiliicoccales;f__Methanomassiliicoccaceae;g__Methanomassiliicoccus;
Klenkia	0	5	7	0	0	5	7	2	0	4	1	0	12	14	27	k__Bacteria;p__Actinobacteriota;c__Actinobacteria;o__Frankiales;f__Geodermatophilaceae;g__Klenkia;
Holdemanella	6	7	6	0	0	0	0	0	0	0	0	0	25	27	24	k__Bacteria;p__Firmicutes;c__Bacilli;o__Erysipelotrichales;f__Erysipelotrichaceae;g__Holdemanella;
Alicyclobacillus	15	23	17	10	10	6	4	3	1	1	1	0	18	15	26	k__Bacteria;p__Firmicutes;c__Bacilli;o__Alicyclobacillales;f__Alicyclobacillaceae;g__Alicyclobacillus;
Lachnospira	2	1	3	0	0	0	0	0	0	0	0	0	26	13	19	k__Bacteria;p__Firmicutes;c__Clostridia;o__Lachnospirales;f__Lachnospiraceae;g__Lachnospira;
Monoglobus	9	3	13	2	4	4	15	6	10	5	8	1	26	18	26	k__Bacteria;p__Firmicutes;c__Clostridia;o__Monoglobales;f__Monoglobaceae;g__Monoglobus;
Acidisoma	9	9	9	12	11	26	1	2	0	0	0	0	18	16	12	k__Bacteria;p__Proteobacteria;c__Alphaproteobacteria;o__Acetobacterales;f__Acetobacteraceae;g__Acidisoma;
Sulfuritalea	4	5	26	25	12	18	0	0	0	3	3	2	0	1	0	k__Bacteria;p__Proteobacteria;c__Gammaproteobacteria;o__Burkholderiales;f__Rhodocyclaceae;g__Sulfuritalea;
Microcoleus_PCC-7113	0	1	0	0	7	0	12	5	0	1	0	0	7	26	6	k__Bacteria;p__Cyanobacteria;c__Cyanobacteriia;o__Cyanobacteriales;f__Coleofasciculaceae;g__Microcoleus_PCC-7113;
Dapisostemonum_CCIBt_3536	0	0	0	0	3	1	0	1	26	1	0	0	0	0	0	k__Bacteria;p__Cyanobacteria;c__Cyanobacteriia;o__Cyanobacteriales;f__Chroococcidiopsaceae;g__Dapisostemonum_CCIBt_3536;
Oligoflexus	0	3	0	5	0	0	1	26	25	4	5	0	6	8	8	k__Bacteria;p__Bdellovibrionota;c__Oligoflexia;o__Oligoflexales;f__Oligoflexales;g__Oligoflexus;
Actinomarinales	25	17	5	0	0	0	0	0	0	0	0	0	3	0	0	k__Bacteria;p__Actinobacteriota;c__Acidimicrobiia;o__Actinomarinales;f__Actinomarinales;g__Actinomarinales;
Craurococcus-Caldovatus	0	0	0	0	0	0	0	0	0	5	0	25	0	0	0	k__Bacteria;p__Proteobacteria;c__Alphaproteobacteria;o__Acetobacterales;f__Acetobacteraceae;g__Craurococcus-Caldovatus;
Blastocatella	2	15	5	0	1	3	7	25	4	3	1	3	0	0	1	k__Bacteria;p__Acidobacteriota;c__Blastocatellia;o__Blastocatellales;f__Blastocatellaceae;g__Blastocatella;
Sphingoaurantiacus	9	3	2	1	0	0	1	0	0	0	0	0	4	25	6	k__Bacteria;p__Proteobacteria;c__Alphaproteobacteria;o__Sphingomonadales;f__Sphingomonadaceae;g__Sphingoaurantiacus;
IS-44	0	0	0	1	0	0	4	1	0	25	6	4	0	0	0	k__Bacteria;p__Proteobacteria;c__Gammaproteobacteria;o__Burkholderiales;f__Nitrosomonadaceae;g__IS-44;
Microcoleus_Es-Yyy1400	25	12	9	0	1	0	8	0	0	2	0	0	2	3	2	k__Bacteria;p__Cyanobacteria;c__Cyanobacteriia;o__Cyanobacteriales;f__Coleofasciculaceae;g__Microcoleus_Es-Yyy1400;
Actinomadura	5	2	1	11	12	8	11	25	7	3	7	0	7	3	5	k__Bacteria;p__Actinobacteriota;c__Actinobacteria;o__Streptosporangiales;f__Thermomonosporaceae;g__Actinomadura;
Actinocatenispora	0	0	0	14	4	25	2	1	1	1	0	0	2	0	0	k__Bacteria;p__Actinobacteriota;c__Actinobacteria;o__Micromonosporales;f__Micromonosporaceae;g__Actinocatenispora;
V2072-189E03	0	0	0	2	0	5	2	0	3	9	25	24	0	0	3	k__Bacteria;p__Spirochaetota;c__V2072-189E03;o__V2072-189E03;f__V2072-189E03;g__V2072-189E03;
Candidatus_Collierbacteria	3	0	3	7	4	0	18	15	25	11	5	22	0	0	0	k__Bacteria;p__Patescibacteria;c__Microgenomatia;o__Candidatus_Collierbacteria;f__Candidatus_Collierbacteria;g__Candidatus_Collierbacteria;
CCM11a	23	25	7	0	0	1	6	4	2	13	1	15	4	3	0	k__Bacteria;p__Planctomycetota;c__Phycisphaerae;o__CCM11a;f__CCM11a;g__CCM11a;
Candidatus_Berkiella	25	10	25	0	1	0	1	0	0	4	4	0	3	3	6	k__Bacteria;p__Proteobacteria;c__Gammaproteobacteria;o__Gammaproteobacteria_Incertae_Sedis;f__Unknown_Family;g__Candidatus_Berkiella;
Macellibacteroides	0	1	0	0	0	0	0	0	0	22	3	25	0	0	0	k__Bacteria;p__Bacteroidota;c__Bacteroidia;o__Bacteroidales;f__Tannerellaceae;g__Macellibacteroides;
Eubacterium_ruminantium_group	5	2	8	0	3	3	1	8	1	4	1	0	25	6	13	k__Bacteria;p__Firmicutes;c__Clostridia;o__Lachnospirales;f__Lachnospiraceae;g__Eubacterium_ruminantium_group;
Inquilinus	14	13	16	24	20	15	9	5	2	3	0	0	14	21	20	k__Bacteria;p__Proteobacteria;c__Alphaproteobacteria;o__Azospirillales;f__Inquilinaceae;g__Inquilinus;
Thiogranum	0	0	0	1	0	0	0	3	1	24	0	0	0	0	0	k__Bacteria;p__Proteobacteria;c__Gammaproteobacteria;o__Ectothiorhodospirales;f__Ectothiorhodospiraceae;g__Thiogranum;
Kribbella	0	1	0	9	11	11	20	24	1	3	6	0	2	1	8	k__Bacteria;p__Actinobacteriota;c__Actinobacteria;o__Propionibacteriales;f__Nocardioidaceae;g__Kribbella;
Ruminiclostridium	20	20	20	5	6	9	2	1	13	5	0	6	13	20	24	k__Bacteria;p__Firmicutes;c__Clostridia;o__Clostridia;f__Hungateiclostridiaceae;g__Ruminiclostridium;
Rhizomicrobium	5	14	7	21	16	24	17	1	0	0	4	5	22	11	13	k__Bacteria;p__Proteobacteria;c__Alphaproteobacteria;o__Micropepsales;f__Micropepsaceae;g__Rhizomicrobium;
Amycolatopsis	1	4	1	21	24	16	12	0	6	1	4	0	1	2	6	k__Bacteria;p__Actinobacteriota;c__Actinobacteria;o__Pseudonocardiales;f__Pseudonocardiaceae;g__Amycolatopsis;
Nostoc_PCC-7107	0	0	0	1	1	0	2	24	0	0	0	2	0	3	1	k__Bacteria;p__Cyanobacteria;c__Cyanobacteriia;o__Cyanobacteriales;f__Nostocaceae;g__Nostoc_PCC-7107;
Lachnospiraceae_UCG-010	1	0	2	4	17	21	24	17	23	17	18	0	10	11	13	k__Bacteria;p__Firmicutes;c__Clostridia;o__Lachnospirales;f__Lachnospiraceae;g__Lachnospiraceae_UCG-010;
vadinBA26	9	12	14	1	5	7	3	24	1	12	9	1	3	7	10	k__Bacteria;p__Chloroflexi;c__Dehalococcoidia;o__vadinBA26;f__vadinBA26;g__vadinBA26;
Adlercreutzia	6	0	2	19	24	11	5	14	10	5	6	7	11	1	7	k__Bacteria;p__Actinobacteriota;c__Coriobacteriia;o__Coriobacteriales;f__Eggerthellaceae;g__Adlercreutzia;
FCPU426	8	9	24	18	11	12	6	0	3	10	23	5	2	10	1	k__Bacteria;p__FCPU426;c__FCPU426;o__FCPU426;f__FCPU426;g__FCPU426;
JG30a-KF-32	0	0	3	19	7	24	2	0	1	0	2	0	8	1	9	k__Bacteria;p__Chloroflexi;c__Ktedonobacteria;o__Ktedonobacterales;f__Ktedonobacteraceae;g__JG30a-KF-32;
JCM_18997	3	7	5	10	5	4	11	2	0	4	17	0	23	16	1	k__Bacteria;p__Actinobacteriota;c__Thermoleophilia;o__Solirubrobacterales;f__Solirubrobacteraceae;g__JCM_18997;
Brevibacillus	4	5	8	5	0	7	0	0	1	1	1	0	7	23	16	k__Bacteria;p__Firmicutes;c__Bacilli;o__Brevibacillales;f__Brevibacillaceae;g__Brevibacillus;
DEV007	6	23	1	0	0	0	1	2	1	0	1	15	2	0	0	k__Bacteria;p__Verrucomicrobiota;c__Verrucomicrobiae;o__Verrucomicrobiales;f__DEV007;g__DEV007;
Edaphobaculum	9	14	4	4	20	23	14	4	7	10	0	4	15	23	16	k__Bacteria;p__Bacteroidota;c__Bacteroidia;o__Chitinophagales;f__Chitinophagaceae;g__Edaphobaculum;
Legionella	17	23	17	1	0	0	3	3	0	1	22	0	7	1	8	k__Bacteria;p__Proteobacteria;c__Gammaproteobacteria;o__Legionellales;f__Legionellaceae;g__Legionella;
Iamia	15	23	10	0	0	0	3	0	0	1	9	3	3	3	13	k__Bacteria;p__Actinobacteriota;c__Acidimicrobiia;o__Microtrichales;f__Iamiaceae;g__Iamia;
Methanoregula	0	0	0	0	1	0	0	0	23	0	0	2	0	1	0	k__Archaea;p__Halobacterota;c__Methanomicrobia;o__Methanomicrobiales;f__Methanoregulaceae;g__Methanoregula;
Phycicoccus	1	6	3	0	0	0	0	0	0	0	0	0	7	23	18	k__Bacteria;p__Actinobacteriota;c__Actinobacteria;o__Micrococcales;f__Intrasporangiaceae;g__Phycicoccus;
Kordiimonas	22	10	8	0	0	0	0	0	0	0	0	0	5	3	4	k__Bacteria;p__Proteobacteria;c__Alphaproteobacteria;o__Kordiimonadales;f__Kordiimonadaceae;g__Kordiimonas;
Lautropia	2	3	3	0	3	2	5	22	0	1	6	5	0	4	3	k__Bacteria;p__Proteobacteria;c__Gammaproteobacteria;o__Burkholderiales;f__Burkholderiaceae;g__Lautropia;
KCLunmb-38-53	3	0	0	0	0	0	0	0	0	0	0	22	0	0	0	k__Bacteria;p__Planctomycetota;c__Phycisphaerae;o__MSBL9;f__KCLunmb-38-53;g__KCLunmb-38-53;
Desulfurispora	22	22	18	0	0	0	3	0	0	0	0	6	5	3	0	k__Bacteria;p__Firmicutes;c__Desulfotomaculia;o__Desulfotomaculales;f__Desulfotomaculales;g__Desulfurispora;
Rhodoluna	6	3	9	6	2	4	1	1	0	1	0	22	0	2	2	k__Bacteria;p__Actinobacteriota;c__Actinobacteria;o__Micrococcales;f__Microbacteriaceae;g__Rhodoluna;
Gemella	0	0	2	0	0	0	0	1	0	0	3	0	4	11	22	k__Bacteria;p__Firmicutes;c__Bacilli;o__Staphylococcales;f__Gemellaceae;g__Gemella;
MM2	2	0	6	1	0	0	0	0	0	6	1	22	0	0	0	k__Bacteria;p__Proteobacteria;c__Gammaproteobacteria;o__Burkholderiales;f__Methylophilaceae;g__MM2;
Lachnospiraceae_UCG-006	7	22	7	0	1	6	9	6	8	0	0	0	0	6	6	k__Bacteria;p__Firmicutes;c__Clostridia;o__Lachnospirales;f__Lachnospiraceae;g__Lachnospiraceae_UCG-006;
hoa5-07d05_gut_group	0	15	8	0	0	7	22	8	10	1	0	0	0	12	3	k__Bacteria;p__Bacteroidota;c__Bacteroidia;o__Bacteroidales;f__Rikenellaceae;g__hoa5-07d05_gut_group;
VHS-B4-70	0	0	0	0	0	0	6	2	0	7	22	8	0	0	0	k__Bacteria;p__Myxococcota;c__Polyangia;o__VHS-B4-70;f__VHS-B4-70;g__VHS-B4-70;
Singulisphaera	0	6	0	6	9	11	0	0	0	0	0	0	13	21	11	k__Bacteria;p__Planctomycetota;c__Planctomycetes;o__Isosphaerales;f__Isosphaeraceae;g__Singulisphaera;
Rhodovastum	0	0	0	0	0	0	0	0	0	0	21	0	0	0	0	k__Bacteria;p__Proteobacteria;c__Alphaproteobacteria;o__Acetobacterales;f__Acetobacteraceae;g__Rhodovastum;
Psychrobacter	0	1	0	1	0	1	0	21	0	0	1	0	4	2	0	k__Bacteria;p__Proteobacteria;c__Gammaproteobacteria;o__Pseudomonadales;f__Moraxellaceae;g__Psychrobacter;
Poseidonibacter	0	0	0	0	0	0	0	0	0	21	0	0	0	0	0	k__Bacteria;p__Campilobacterota;c__Campylobacteria;o__Campylobacterales;f__Arcobacteraceae;g__Poseidonibacter;
Elev-16S-1166	0	4	4	0	1	5	4	4	0	21	1	13	0	0	0	k__Bacteria;p__Acidobacteriota;c__Acidobacteriae;o__Elev-16S-1166;f__Elev-16S-1166;g__Elev-16S-1166;
Methanosarcina	3	1	4	16	3	18	0	5	0	0	4	5	20	21	11	k__Archaea;p__Halobacterota;c__Methanosarcinia;o__Methanosarciniales;f__Methanosarcinaceae;g__Methanosarcina;
Permianibacter	0	0	0	0	0	0	1	0	0	1	0	21	0	0	0	k__Bacteria;p__Proteobacteria;c__Gammaproteobacteria;o__Pseudomonadales;f__Moraxellaceae;g__Permianibacter;
Actinoallomurus	18	13	21	15	10	14	12	19	1	3	7	0	11	5	6	k__Bacteria;p__Actinobacteriota;c__Actinobacteria;o__Streptosporangiales;f__Thermomonosporaceae;g__Actinoallomurus;
Phreatobacter	1	0	0	0	0	0	2	0	0	0	0	21	0	0	0	k__Bacteria;p__Proteobacteria;c__Alphaproteobacteria;o__Rhizobiales;f__Rhizobiales_Incertae_Sedis;g__Phreatobacter;
Syntrophomonas	1	9	0	0	2	1	2	1	1	5	21	1	1	8	5	k__Bacteria;p__Firmicutes;c__Syntrophomonadia;o__Syntrophomonadales;f__Syntrophomonadaceae;g__Syntrophomonas;
Caulobacter	0	1	8	0	0	0	1	0	1	7	1	8	5	13	20	k__Bacteria;p__Proteobacteria;c__Alphaproteobacteria;o__Caulobacterales;f__Caulobacteraceae;g__Caulobacter;
Candidatus_Entotheonella	11	20	5	0	1	0	0	0	0	7	0	0	4	3	2	k__Bacteria;p__Entotheonellaeota;c__Entotheonellia;o__Entotheonellales;f__Entotheonellaceae;g__Candidatus_Entotheonella;
RBG-16-49-21	2	1	5	0	0	0	1	0	1	4	0	20	0	0	5	k__Bacteria;p__Spirochaetota;c__Leptospirae;o__Leptospirales;f__Leptospiraceae;g__RBG-16-49-21;
Nitrosarchaeum	20	16	11	0	0	0	0	0	0	0	0	0	0	0	0	k__Archaea;p__Crenarchaeota;c__Nitrososphaeria;o__Nitrosopumilales;f__Nitrosopumilaceae;g__Nitrosarchaeum;
Mogibacterium	1	20	10	0	0	1	2	7	4	0	0	0	0	11	4	k__Bacteria;p__Firmicutes;c__Clostridia;o__Peptostreptococcales-Tissierellales;f__Anaerovoracaceae;g__Mogibacterium;
Smithella	0	4	9	0	0	0	2	0	0	0	0	2	20	20	15	k__Bacteria;p__Desulfobacterota;c__Syntrophia;o__Syntrophales;f__Smithellaceae;g__Smithella;
Actinomycetospora	4	2	1	4	0	2	3	0	0	0	0	0	5	20	7	k__Bacteria;p__Actinobacteriota;c__Actinobacteria;o__Pseudonocardiales;f__Pseudonocardiaceae;g__Actinomycetospora;
Parviterribacter	3	6	0	0	1	0	11	0	0	0	0	0	12	20	6	k__Bacteria;p__Actinobacteriota;c__Thermoleophilia;o__Solirubrobacterales;f__Solirubrobacteraceae;g__Parviterribacter;
Leptonema	0	1	3	0	0	0	0	0	0	20	0	9	0	0	0	k__Bacteria;p__Spirochaetota;c__Leptospirae;o__Leptospirales;f__Leptospiraceae;g__Leptonema;
Gven-F17	0	0	0	0	0	1	0	20	3	9	0	0	0	0	0	k__Bacteria;p__Proteobacteria;c__Gammaproteobacteria;o__Oceanospirillales;f__Gven-F17;g__Gven-F17;
Gracilibacter	1	0	6	0	0	0	0	0	0	0	0	19	0	0	0	k__Bacteria;p__Firmicutes;c__Clostridia;o__Clostridia;f__Gracilibacteraceae;g__Gracilibacter;
Dubosiella	0	3	1	0	0	0	0	0	0	0	0	0	18	19	10	k__Bacteria;p__Firmicutes;c__Bacilli;o__Erysipelotrichales;f__Erysipelotrichaceae;g__Dubosiella;
Psychrobium	0	0	0	0	0	0	0	0	0	19	0	0	0	0	0	k__Bacteria;p__Proteobacteria;c__Gammaproteobacteria;o__Alteromonadales;f__Shewanellaceae;g__Psychrobium;
Roseimarinus	8	1	4	0	0	0	0	5	2	8	19	7	0	0	2	k__Bacteria;p__Bacteroidota;c__Bacteroidia;o__Bacteroidales;f__Prolixibacteraceae;g__Roseimarinus;
Rheinheimera	0	0	0	0	0	0	0	1	0	0	19	0	0	0	0	k__Bacteria;p__Proteobacteria;c__Gammaproteobacteria;o__Alteromonadales;f__Alteromonadaceae;g__Rheinheimera;
Oribacterium	0	19	12	0	0	0	2	5	7	1	0	0	0	6	4	k__Bacteria;p__Firmicutes;c__Clostridia;o__Lachnospirales;f__Lachnospiraceae;g__Oribacterium;
C39	3	3	19	0	0	0	1	0	0	0	0	0	0	0	0	k__Bacteria;p__Proteobacteria;c__Gammaproteobacteria;o__Burkholderiales;f__Rhodocyclaceae;g__C39;
Desulfatitalea	11	3	15	0	0	0	3	2	1	12	1	19	3	0	3	k__Bacteria;p__Desulfobacterota;c__Desulfobacteria;o__Desulfobacterales;f__Desulfosarcinaceae;g__Desulfatitalea;
Leptolyngbya_EcFYyyy-00	1	4	0	0	0	0	0	0	0	0	0	0	10	19	3	k__Bacteria;p__Cyanobacteria;c__Cyanobacteriia;o__Oxyphotobacteria_Incertae_Sedis;f__Unknown_Family;g__Leptolyngbya_EcFYyyy-00;
Hoppeia	18	4	3	0	0	0	0	0	0	0	0	0	0	1	0	k__Bacteria;p__Bacteroidota;c__Bacteroidia;o__Flavobacteriales;f__Flavobacteriaceae;g__Hoppeia;
Proteiniphilum	0	1	0	0	0	0	0	18	0	2	3	0	0	2	0	k__Bacteria;p__Bacteroidota;c__Bacteroidia;o__Bacteroidales;f__Dysgonomonadaceae;g__Proteiniphilum;
Rhodocytophaga	0	5	4	0	0	0	2	0	0	2	0	0	9	5	18	k__Bacteria;p__Bacteroidota;c__Bacteroidia;o__Cytophagales;f__Cytophagaceae;g__Rhodocytophaga;
AT-s3-28	9	18	13	0	1	0	1	0	2	3	2	9	0	0	0	k__Bacteria;p__Acidobacteriota;c__AT-s3-28;o__AT-s3-28;f__AT-s3-28;g__AT-s3-28;
DSSD61	0	0	0	0	0	0	0	1	0	1	18	0	0	0	0	k__Bacteria;p__Proteobacteria;c__Gammaproteobacteria;o__Burkholderiales;f__Nitrosomonadaceae;g__DSSD61;
Crocinitomix	0	0	0	0	0	0	0	0	0	1	0	18	0	0	0	k__Bacteria;p__Bacteroidota;c__Bacteroidia;o__Flavobacteriales;f__Crocinitomicaceae;g__Crocinitomix;
WD260	5	6	2	0	0	0	0	0	0	0	0	0	15	10	18	k__Bacteria;p__Proteobacteria;c__Gammaproteobacteria;o__WD260;f__WD260;g__WD260;
Kaistia	1	0	4	0	0	0	1	0	0	0	0	18	2	2	10	k__Bacteria;p__Proteobacteria;c__Alphaproteobacteria;o__Rhizobiales;f__Kaistiaceae;g__Kaistia;
Leptolyngbya_ANT.L52.2	10	0	0	0	3	2	7	18	0	1	3	0	4	0	0	k__Bacteria;p__Cyanobacteria;c__Cyanobacteriia;o__Oxyphotobacteria_Incertae_Sedis;f__Unknown_Family;g__Leptolyngbya_ANT.L52.2;
Deinococcus	4	2	8	0	0	0	0	0	0	0	0	0	10	17	14	k__Bacteria;p__Deinococcota;c__Deinococci;o__Deinococcales;f__Deinococcaceae;g__Deinococcus;
Nannocystaceae	8	9	12	0	0	3	12	0	0	17	1	14	1	0	4	k__Bacteria;p__Myxococcota;c__Polyangia;o__Nannocystales;f__Nannocystaceae;g__Nannocystaceae;
Lachnospiraceae_ND3007_group	6	3	3	0	2	3	11	0	3	0	1	0	9	8	17	k__Bacteria;p__Firmicutes;c__Clostridia;o__Lachnospirales;f__Lachnospiraceae;g__Lachnospiraceae_ND3007_group;
URHD0088	2	0	0	17	1	16	0	1	3	1	0	0	14	6	11	k__Bacteria;p__Proteobacteria;c__Alphaproteobacteria;o__Elsterales;f__URHD0088;g__URHD0088;
Lacibacter	4	2	2	0	0	0	17	2	0	3	1	6	0	0	0	k__Bacteria;p__Bacteroidota;c__Bacteroidia;o__Chitinophagales;f__Chitinophagaceae;g__Lacibacter;
Kryptoniaceae	4	6	17	0	0	0	0	0	0	0	0	0	0	0	1	k__Bacteria;p__Bacteroidota;c__Kryptonia;o__Kryptoniales;f__Kryptoniaceae;g__Kryptoniaceae;
Rubrobacter	7	0	4	0	0	0	1	1	0	3	1	5	17	14	10	k__Bacteria;p__Actinobacteriota;c__Rubrobacteria;o__Rubrobacterales;f__Rubrobacteriaceae;g__Rubrobacter;
Actinophytocola	0	0	0	10	15	14	17	7	2	14	1	1	1	1	0	k__Bacteria;p__Actinobacteriota;c__Actinobacteria;o__Pseudonocardiales;f__Pseudonocardiaceae;g__Actinophytocola;
A2	0	0	0	1	0	0	0	1	1	17	0	0	0	0	0	k__Bacteria;p__Firmicutes;c__Clostridia;o__Lachnospirales;f__Lachnospiraceae;g__A2;
Hahella	1	9	17	0	0	0	0	0	0	0	0	0	0	0	1	k__Bacteria;p__Proteobacteria;c__Gammaproteobacteria;o__Oceanospirillales;f__Hahellaceae;g__Hahella;
Clostridium_sensu_stricto_3	1	0	1	7	7	5	10	2	3	8	2	9	4	17	9	k__Bacteria;p__Firmicutes;c__Clostridia;o__Clostridiales;f__Clostridiaceae;g__Clostridium_sensu_stricto_3;
Halobacillus	17	14	8	0	0	0	0	0	0	0	0	0	2	2	3	k__Bacteria;p__Firmicutes;c__Bacilli;o__Bacillales;f__Bacillaceae;g__Halobacillus;
Nocardia	4	5	2	8	3	10	12	17	0	2	5	0	16	11	16	k__Bacteria;p__Actinobacteriota;c__Actinobacteria;o__Corynebacteriales;f__Nocardiaceae;g__Nocardia;
Rubritalea	0	0	0	0	0	0	0	2	5	6	17	0	0	0	0	k__Bacteria;p__Verrucomicrobiota;c__Verrucomicrobiae;o__Verrucomicrobiales;f__Rubritaleaceae;g__Rubritalea;
Endomicrobium	9	13	9	11	9	17	1	1	0	1	1	9	7	14	3	k__Bacteria;p__Elusimicrobiota;c__Endomicrobia;o__Endomicrobiales;f__Endomicrobiaceae;g__Endomicrobium;
B2M28	0	0	0	1	0	0	0	17	2	6	1	0	0	0	0	k__Bacteria;p__Proteobacteria;c__Gammaproteobacteria;o__B2M28;f__B2M28;g__B2M28;
Candidatus_Azambacteria	17	4	3	0	0	0	2	0	0	3	0	3	2	0	1	k__Bacteria;p__Patescibacteria;c__Parcubacteria;o__Candidatus_Azambacteria;f__Candidatus_Azambacteria;g__Candidatus_Azambacteria;
Rhodopila	7	1	16	3	0	0	1	0	0	0	0	0	0	0	3	k__Bacteria;p__Proteobacteria;c__Alphaproteobacteria;o__Acetobacterales;f__Acetobacteraceae;g__Rhodopila;
Promicromonospora	0	1	0	0	2	1	0	0	0	0	14	16	2	0	1	k__Bacteria;p__Actinobacteriota;c__Actinobacteria;o__Micrococcales;f__Promicromonosporaceae;g__Promicromonospora;
Ilumatobacter	10	16	1	0	0	0	10	7	4	10	3	12	4	1	0	k__Bacteria;p__Actinobacteriota;c__Acidimicrobiia;o__Microtrichales;f__Ilumatobacteraceae;g__Ilumatobacter;
S-70	7	9	1	0	0	0	0	0	0	9	0	16	2	0	0	k__Bacteria;p__Planctomycetota;c__Phycisphaerae;o__S-70;f__S-70;g__S-70;
Thiomonas	16	1	13	0	0	0	0	0	5	0	0	0	0	0	1	k__Bacteria;p__Proteobacteria;c__Gammaproteobacteria;o__Burkholderiales;f__Comamonadaceae;g__Thiomonas;
Frankiales	1	3	0	0	0	1	4	1	0	16	1	1	0	0	1	k__Bacteria;p__Actinobacteriota;c__Actinobacteria;o__Frankiales;f__Frankiales;g__Frankiales;
AKIW781	2	0	9	0	0	1	4	0	0	0	0	0	1	16	1	k__Bacteria;p__Chloroflexi;c__Chloroflexia;o__Kallotenuales;f__AKIW781;g__AKIW781;
Prosthecobacter	2	1	2	2	6	2	4	0	0	1	16	16	2	1	2	k__Bacteria;p__Verrucomicrobiota;c__Verrucomicrobiae;o__Verrucomicrobiales;f__Verrucomicrobiaceae;g__Prosthecobacter;
Mailhella	3	9	4	0	0	5	2	16	7	0	0	0	0	5	4	k__Bacteria;p__Desulfobacterota;c__Desulfovibrionia;o__Desulfovibrionales;f__Desulfovibrionaceae;g__Mailhella;
DTB120	1	0	0	0	0	0	16	3	5	0	0	0	0	0	0	k__Bacteria;p__DTB120;c__DTB120;o__DTB120;f__DTB120;g__DTB120;
NKB15	0	0	0	0	0	0	2	0	0	0	0	16	0	0	0	k__Bacteria;p__NKB15;c__NKB15;o__NKB15;f__NKB15;g__NKB15;
Ketobacter	3	0	0	1	0	0	9	0	0	16	3	1	0	0	0	k__Bacteria;p__Proteobacteria;c__Gammaproteobacteria;o__Oceanospirillales;f__Alcanivoracaceae;g__Ketobacter;
27F-1492R	16	0	11	9	16	9	0	1	1	0	1	0	0	3	0	k__Bacteria;p__Myxococcota;c__Myxococcia;o__Myxococcales;f__27F-1492R;g__27F-1492R;
Holdemania	0	1	0	0	11	10	2	1	16	8	1	3	0	0	0	k__Bacteria;p__Firmicutes;c__Bacilli;o__Erysipelotrichales;f__Erysipelotrichaceae;g__Holdemania;
Lawsonella	0	0	0	0	0	0	0	0	0	0	16	0	0	0	0	k__Bacteria;p__Actinobacteriota;c__Actinobacteria;o__Corynebacteriales;f__Corynebacteriaceae;g__Lawsonella;
Synechococcus_CC9902	0	0	0	0	0	1	0	15	10	8	0	0	0	0	0	k__Bacteria;p__Cyanobacteria;c__Cyanobacteriia;o__Synechococcales;f__Cyanobiaceae;g__Synechococcus_CC9902;
Sphingopyxis	15	10	6	0	8	1	14	1	3	3	13	0	2	4	2	k__Bacteria;p__Proteobacteria;c__Alphaproteobacteria;o__Sphingomonadales;f__Sphingomonadaceae;g__Sphingopyxis;
PS-B29	0	0	0	4	0	0	0	0	2	0	0	15	1	4	0	k__Bacteria;p__Myxococcota;c__Polyangia;o__PS-B29;f__PS-B29;g__PS-B29;
Uliginosibacterium	0	0	1	2	0	3	1	2	0	14	1	15	0	0	4	k__Bacteria;p__Proteobacteria;c__Gammaproteobacteria;o__Burkholderiales;f__Rhodocyclaceae;g__Uliginosibacterium;
Quinella	5	9	6	0	0	2	8	15	7	0	2	0	0	1	4	k__Bacteria;p__Firmicutes;c__Negativicutes;o__Veillonellales-Selenomonadales;f__Selenomonadaceae;g__Quinella;
Thermorudis	5	1	0	0	0	0	0	0	0	0	0	0	15	8	14	k__Bacteria;p__Chloroflexi;c__Chloroflexia;o__Thermomicrobiales;f__Thermomicrobiaceae;g__Thermorudis;
Eubacterium_eligens_group	2	7	6	0	0	0	0	0	0	0	0	0	15	14	10	k__Bacteria;p__Firmicutes;c__Clostridia;o__Lachnospirales;f__Lachnospiraceae;g__Eubacterium_eligens_group;
Gastranaerophilales	2	15	11	4	6	9	2	11	14	7	1	0	6	9	6	k__Bacteria;p__Cyanobacteria;c__Vampirivibrionia;o__Gastranaerophilales;f__Gastranaerophilales;g__Gastranaerophilales;
CWT_CU03-E12	9	10	15	0	1	3	0	0	0	1	0	0	0	0	3	k__Bacteria;p__Bacteroidota;c__Bacteroidia;o__Sphingobacteriales;f__CWT_CU03-E12;g__CWT_CU03-E12;
Rice_Cluster_II	0	0	0	2	1	1	0	15	2	0	0	0	6	8	6	k__Archaea;p__Halobacterota;c__Methanomicrobia;o__Methanomicrobiales;f__Rice_Cluster_II;g__Rice_Cluster_II;
Butyricimonas	0	0	0	1	8	7	7	9	9	15	6	0	4	3	1	k__Bacteria;p__Bacteroidota;c__Bacteroidia;o__Bacteroidales;f__Marinifilaceae;g__Butyricimonas;
Sellimonas	1	2	2	2	3	4	3	1	8	9	9	4	15	1	6	k__Bacteria;p__Firmicutes;c__Clostridia;o__Lachnospirales;f__Lachnospiraceae;g__Sellimonas;
Candidatus_Soleaferrea	0	13	12	0	2	4	2	2	6	2	0	0	0	15	3	k__Bacteria;p__Firmicutes;c__Clostridia;o__Oscillospirales;f__Ruminococcaceae;g__Candidatus_Soleaferrea;
WS2	3	4	1	2	0	0	7	1	1	3	15	0	1	6	0	k__Bacteria;p__WS2;c__WS2;o__WS2;f__WS2;g__WS2;
Eubacterium_nodatum_group	0	1	0	3	10	6	10	15	15	10	14	0	0	0	1	k__Bacteria;p__Firmicutes;c__Clostridia;o__Peptostreptococcales-Tissierellales;f__Anaerovoracaceae;g__Eubacterium_nodatum_group;
Microlunatus	1	0	2	0	0	0	0	0	1	0	0	0	15	12	13	k__Bacteria;p__Actinobacteriota;c__Actinobacteria;o__Propionibacteriales;f__Propionibacteriaceae;g__Microlunatus;
Tyzzerella	0	3	4	0	0	0	0	0	0	0	0	0	8	5	15	k__Bacteria;p__Firmicutes;c__Clostridia;o__Lachnospirales;f__Lachnospiraceae;g__Tyzzerella;
Sulfurimonas	3	2	6	0	0	0	0	0	0	0	0	0	8	12	15	k__Bacteria;p__Campilobacterota;c__Campylobacteria;o__Campylobacterales;f__Sulfurimonadaceae;g__Sulfurimonas;
Tychonema_CCAP_1459-11B	0	0	1	0	0	0	0	0	0	0	0	0	10	9	15	k__Bacteria;p__Cyanobacteria;c__Cyanobacteriia;o__Cyanobacteriales;f__Phormidiaceae;g__Tychonema_CCAP_1459-11B;
Desulfitobacterium	4	15	8	2	0	3	0	0	0	1	0	0	3	7	13	k__Bacteria;p__Firmicutes;c__Desulfitobacteriia;o__Desulfitobacteriales;f__Desulfitobacteriaceae;g__Desulfitobacterium;
028H05-P-BN-P5	14	15	1	0	0	0	0	0	0	0	0	0	1	4	0	k__Bacteria;p__Planctomycetota;c__028H05-P-BN-P5;o__028H05-P-BN-P5;f__028H05-P-BN-P5;g__028H05-P-BN-P5;
Bradymonadales	2	4	2	1	0	14	4	6	3	2	0	3	0	1	1	k__Bacteria;p__Desulfobacterota;c__Desulfuromonadia;o__Bradymonadales;f__Bradymonadales;g__Bradymonadales;
Belnapia	0	0	5	0	0	1	8	1	0	0	0	0	5	12	14	k__Bacteria;p__Proteobacteria;c__Alphaproteobacteria;o__Acetobacterales;f__Acetobacteraceae;g__Belnapia;
Lachnospiraceae_UCG-004	3	5	0	0	0	0	0	0	0	0	0	0	9	2	14	k__Bacteria;p__Firmicutes;c__Clostridia;o__Lachnospirales;f__Lachnospiraceae;g__Lachnospiraceae_UCG-004;
Neisseria	0	0	6	0	0	0	0	0	3	0	0	0	8	14	10	k__Bacteria;p__Proteobacteria;c__Gammaproteobacteria;o__Burkholderiales;f__Neisseriaceae;g__Neisseria;
Terrisporobacter	5	1	0	0	0	0	0	0	0	1	0	0	14	8	5	k__Bacteria;p__Firmicutes;c__Clostridia;o__Peptostreptococcales-Tissierellales;f__Peptostreptococcaceae;g__Terrisporobacter;
Papillibacter	1	11	13	0	0	9	4	9	14	0	0	0	0	5	7	k__Bacteria;p__Firmicutes;c__Clostridia;o__Oscillospirales;f__Oscillospiraceae;g__Papillibacter;
Terrimicrobium	0	0	3	0	0	0	3	0	0	1	0	14	0	0	1	k__Bacteria;p__Verrucomicrobiota;c__Verrucomicrobiae;o__Chthoniobacterales;f__Terrimicrobiaceae;g__Terrimicrobium;
Ferritrophicum	0	0	0	0	0	0	0	0	0	1	0	14	0	0	0	k__Bacteria;p__Proteobacteria;c__Gammaproteobacteria;o__Burkholderiales;f__Sulfuricellaceae;g__Ferritrophicum;
Gracilibacteria	3	4	0	0	0	1	0	11	0	14	2	8	0	0	0	k__Bacteria;p__Patescibacteria;c__Gracilibacteria;o__Gracilibacteria;f__Gracilibacteria;g__Gracilibacteria;
Pseudahrensia	0	0	0	0	0	0	0	0	0	14	0	0	0	0	0	k__Bacteria;p__Proteobacteria;c__Alphaproteobacteria;o__Rhizobiales;f__Rhizobiaceae;g__Pseudahrensia;
Ktedonobacter	0	0	0	9	0	7	4	0	1	1	0	0	0	14	0	k__Bacteria;p__Chloroflexi;c__Ktedonobacteria;o__Ktedonobacterales;f__Ktedonobacteraceae;g__Ktedonobacter;
Anaerorhabdus_furcosa_group	1	14	1	0	0	1	0	0	4	0	0	0	0	1	2	k__Bacteria;p__Firmicutes;c__Bacilli;o__Erysipelotrichales;f__Erysipelotrichaceae;g__Anaerorhabdus_furcosa_group;
Lachnospiraceae_UCG-001	6	0	1	0	2	0	0	0	0	2	2	2	14	7	9	k__Bacteria;p__Firmicutes;c__Clostridia;o__Lachnospirales;f__Lachnospiraceae;g__Lachnospiraceae_UCG-001;
Babeliaceae	14	4	9	0	0	0	4	0	0	0	0	6	0	0	0	k__Bacteria;p__Dependentiae;c__Babeliae;o__Babeliales;f__Babeliaceae;g__Babeliaceae;
BIyi10	2	5	7	0	0	0	6	0	0	2	0	14	1	4	1	k__Bacteria;p__Proteobacteria;c__Gammaproteobacteria;o__Oceanospirillales;f__Pseudohongiellaceae;g__BIyi10;
Unknown_Family	2	3	7	1	0	4	5	1	1	4	1	0	14	13	7	k__Bacteria;p__Proteobacteria;c__Gammaproteobacteria;o__Gammaproteobacteria_Incertae_Sedis;f__Unknown_Family;g__Unknown_Family;
Thalassobaculum	13	5	13	0	0	0	0	0	0	0	0	0	0	0	0	k__Bacteria;p__Proteobacteria;c__Alphaproteobacteria;o__Thalassobaculales;f__Thalassobaculaceae;g__Thalassobaculum;
Acetitomaculum	5	13	12	0	1	7	0	5	2	0	0	0	3	4	6	k__Bacteria;p__Firmicutes;c__Clostridia;o__Lachnospirales;f__Lachnospiraceae;g__Acetitomaculum;
Holophagaceae	0	0	0	0	0	0	0	0	0	7	1	13	1	0	0	k__Bacteria;p__Acidobacteriota;c__Holophagae;o__Holophagales;f__Holophagaceae;g__Holophagaceae;
Cellulosilyticum	6	13	13	0	0	0	0	0	0	0	0	0	0	0	2	k__Bacteria;p__Firmicutes;c__Clostridia;o__Lachnospirales;f__Lachnospiraceae;g__Cellulosilyticum;
Acidiphilium	5	1	0	0	4	0	0	0	0	0	0	0	7	13	0	k__Bacteria;p__Proteobacteria;c__Alphaproteobacteria;o__Acetobacterales;f__Acetobacteraceae;g__Acidiphilium;
Nonomuraea	3	2	0	3	0	0	2	0	0	0	1	0	13	0	5	k__Bacteria;p__Actinobacteriota;c__Actinobacteria;o__Streptosporangiales;f__Streptosporangiaceae;g__Nonomuraea;
Sphaerisporangium	13	3	0	0	0	0	0	0	0	0	0	0	0	2	0	k__Bacteria;p__Actinobacteriota;c__Actinobacteria;o__Streptosporangiales;f__Streptosporangiaceae;g__Sphaerisporangium;
Thermomicrobium	4	5	1	0	0	0	0	0	0	0	0	0	10	7	13	k__Bacteria;p__Chloroflexi;c__Chloroflexia;o__Thermomicrobiales;f__Thermomicrobiaceae;g__Thermomicrobium;
Rhodoblastus	2	6	0	6	3	0	2	0	1	0	0	13	9	3	11	k__Bacteria;p__Proteobacteria;c__Alphaproteobacteria;o__Rhizobiales;f__Beijerinckiaceae;g__Rhodoblastus;
Gramella	9	13	0	0	0	0	0	0	0	0	0	0	1	0	0	k__Bacteria;p__Bacteroidota;c__Bacteroidia;o__Flavobacteriales;f__Flavobacteriaceae;g__Gramella;
Cellulomonas	1	4	2	0	0	0	7	4	1	3	0	5	8	13	12	k__Bacteria;p__Actinobacteriota;c__Actinobacteria;o__Micrococcales;f__Cellulomonadaceae;g__Cellulomonas;
PHOS-HE36	11	3	4	0	0	0	13	0	0	0	0	2	0	3	1	k__Bacteria;p__Bacteroidota;c__Ignavibacteria;o__Ignavibacteriales;f__PHOS-HE36;g__PHOS-HE36;
Sulfurospirillum	0	0	0	0	0	0	1	0	0	13	2	11	0	0	0	k__Bacteria;p__Campilobacterota;c__Campylobacteria;o__Campylobacterales;f__Sulfurospirillaceae;g__Sulfurospirillum;
TM7a	1	2	0	1	0	3	3	3	3	3	3	1	1	13	2	k__Bacteria;p__Patescibacteria;c__Saccharimonadia;o__Saccharimonadales;f__Saccharimonadaceae;g__TM7a;
Chthoniobacteraceae	0	0	0	3	6	1	9	0	2	13	1	0	0	0	2	k__Bacteria;p__Verrucomicrobiota;c__Verrucomicrobiae;o__Chthoniobacterales;f__Chthoniobacteraceae;g__Chthoniobacteraceae;
Aeromicrobium	2	3	8	0	0	1	0	0	0	0	8	0	9	13	6	k__Bacteria;p__Actinobacteriota;c__Actinobacteria;o__Propionibacteriales;f__Nocardioidaceae;g__Aeromicrobium;
Aneurinibacillus	6	9	2	6	3	0	0	0	0	0	1	2	6	13	3	k__Bacteria;p__Firmicutes;c__Bacilli;o__Aneurinibacillales;f__Aneurinibacillaceae;g__Aneurinibacillus;
Candidatus_Woykebacteria	1	2	13	0	0	0	0	0	0	0	0	0	0	0	0	k__Bacteria;p__Patescibacteria;c__Microgenomatia;o__Candidatus_Woykebacteria;f__Candidatus_Woykebacteria;g__Candidatus_Woykebacteria;
Ferrovibrio	2	2	0	0	0	0	7	2	1	6	9	13	0	0	0	k__Bacteria;p__Proteobacteria;c__Alphaproteobacteria;o__Ferrovibrionales;f__Ferrovibrionaceae;g__Ferrovibrio;
Cerasicoccus	0	0	0	7	1	4	0	1	1	0	13	8	0	0	0	k__Bacteria;p__Verrucomicrobiota;c__Verrucomicrobiae;o__Opitutales;f__Puniceicoccaceae;g__Cerasicoccus;
WS1	10	13	4	0	0	0	4	2	1	4	0	0	0	8	7	k__Bacteria;p__WS1;c__WS1;o__WS1;f__WS1;g__WS1;
Edwardsbacteria	0	0	0	0	0	0	2	1	0	9	11	13	0	0	0	k__Bacteria;p__Edwardsbacteria;c__Edwardsbacteria;o__Edwardsbacteria;f__Edwardsbacteria;g__Edwardsbacteria;
Oxobacter	8	13	9	2	8	2	0	0	0	0	0	0	0	4	0	k__Bacteria;p__Firmicutes;c__Clostridia;o__Clostridiales;f__Oxobacteraceae;g__Oxobacter;
Paracoccus	2	4	0	0	0	0	2	1	0	0	3	0	5	12	5	k__Bacteria;p__Proteobacteria;c__Alphaproteobacteria;o__Rhodobacterales;f__Rhodobacteraceae;g__Paracoccus;
Algoriphagus	0	0	0	0	0	0	12	0	0	0	1	6	0	0	0	k__Bacteria;p__Bacteroidota;c__Bacteroidia;o__Cytophagales;f__Cyclobacteriaceae;g__Algoriphagus;
Sh765B-TzT-20	0	0	0	3	0	0	2	2	0	0	0	12	6	0	2	k__Bacteria;p__Chloroflexi;c__Dehalococcoidia;o__Sh765B-TzT-20;f__Sh765B-TzT-20;g__Sh765B-TzT-20;
Helicobacter	0	2	0	0	0	0	0	0	0	0	0	0	1	12	1	k__Bacteria;p__Campilobacterota;c__Campylobacteria;o__Campylobacterales;f__Helicobacteraceae;g__Helicobacter;
Eggerthella	4	2	3	0	0	0	0	0	0	0	0	0	12	1	9	k__Bacteria;p__Actinobacteriota;c__Coriobacteriia;o__Coriobacteriales;f__Eggerthellaceae;g__Eggerthella;
Bacteriovorax	10	3	0	2	0	1	1	0	1	12	0	3	6	1	4	k__Bacteria;p__Bdellovibrionota;c__Bdellovibrionia;o__Bacteriovoracales;f__Bacteriovoracaceae;g__Bacteriovorax;
Rhodopirellula	3	12	1	2	0	0	2	9	0	0	4	0	0	1	0	k__Bacteria;p__Planctomycetota;c__Planctomycetes;o__Pirellulales;f__Pirellulaceae;g__Rhodopirellula;
Actinomyces	0	2	4	0	0	0	0	0	0	0	0	0	9	5	12	k__Bacteria;p__Actinobacteriota;c__Actinobacteria;o__Actinomycetales;f__Actinomycetaceae;g__Actinomyces;
Enterorhabdus	0	0	0	11	7	7	12	7	5	4	6	3	1	0	0	k__Bacteria;p__Actinobacteriota;c__Coriobacteriia;o__Coriobacteriales;f__Eggerthellaceae;g__Enterorhabdus;
Lachnospiraceae_XPB1014_group	6	12	10	0	0	5	10	1	2	0	0	0	0	0	0	k__Bacteria;p__Firmicutes;c__Clostridia;o__Lachnospirales;f__Lachnospiraceae;g__Lachnospiraceae_XPB1014_group;
Crenobacter	0	0	0	12	5	1	0	0	2	0	4	0	0	5	0	k__Bacteria;p__Proteobacteria;c__Gammaproteobacteria;o__Burkholderiales;f__Chromobacteriaceae;g__Crenobacter;
Pir2_lineage	2	1	0	0	0	4	0	0	0	0	0	0	2	12	2	k__Bacteria;p__Planctomycetota;c__Planctomycetes;o__Pirellulales;f__Pirellulaceae;g__Pir2_lineage;
Marine_Benthic_Group_D_and_DHVEG-1	0	1	0	0	0	0	0	0	0	0	0	0	2	12	9	k__Archaea;p__Thermoplasmatota;c__Thermoplasmata;o__Marine_Benthic_Group_D_and_DHVEG-1;f__Marine_Benthic_Group_D_and_DHVEG-1;g__Marine_Benthic_Group_D_and_DHVEG-1;
Amphritea	0	0	0	0	0	0	0	0	0	12	0	0	0	0	0	k__Bacteria;p__Proteobacteria;c__Gammaproteobacteria;o__Oceanospirillales;f__Nitrincolaceae;g__Amphritea;
Gemmataceae	1	0	1	0	0	4	0	0	0	0	3	0	3	2	12	k__Bacteria;p__Planctomycetota;c__Planctomycetes;o__Gemmatales;f__Gemmataceae;g__Gemmataceae;
Nitrosomonas	8	12	3	0	1	0	10	0	0	6	3	6	1	2	0	k__Bacteria;p__Proteobacteria;c__Gammaproteobacteria;o__Burkholderiales;f__Nitrosomonadaceae;g__Nitrosomonas;
Methylomagnum	0	0	0	0	0	0	1	0	0	0	0	12	0	0	1	k__Bacteria;p__Proteobacteria;c__Gammaproteobacteria;o__Methylococcales;f__Methylococcaceae;g__Methylomagnum;
Fontimonas	12	8	6	0	0	0	0	0	0	0	0	4	1	0	1	k__Bacteria;p__Proteobacteria;c__Gammaproteobacteria;o__Salinisphaerales;f__Solimonadaceae;g__Fontimonas;
Rhodomicrobium	8	6	0	8	6	3	1	0	0	0	1	4	11	3	5	k__Bacteria;p__Proteobacteria;c__Alphaproteobacteria;o__Rhizobiales;f__Rhodomicrobiaceae;g__Rhodomicrobium;
Lactococcus	0	2	0	0	0	0	1	0	0	0	0	0	6	11	5	k__Bacteria;p__Firmicutes;c__Bacilli;o__Lactobacillales;f__Streptococcaceae;g__Lactococcus;
Cetobacterium	0	0	0	0	0	0	0	0	0	0	0	11	0	2	1	k__Bacteria;p__Fusobacteriota;c__Fusobacteriia;o__Fusobacteriales;f__Fusobacteriaceae;g__Cetobacterium;
Pseudenhygromyxa	1	4	11	0	0	0	2	0	0	0	0	1	0	0	0	k__Bacteria;p__Myxococcota;c__Polyangia;o__Nannocystales;f__Nannocystaceae;g__Pseudenhygromyxa;
Planctomicrobium	5	11	4	0	0	0	0	0	0	0	0	0	0	0	0	k__Bacteria;p__Planctomycetota;c__Planctomycetes;o__Planctomycetales;f__Rubinisphaeraceae;g__Planctomicrobium;
Porticoccus	0	0	0	0	0	0	1	3	3	6	1	11	0	0	0	k__Bacteria;p__Proteobacteria;c__Gammaproteobacteria;o__Cellvibrionales;f__Porticoccaceae;g__Porticoccus;
Pseudoflavitalea	0	3	1	0	0	1	0	0	0	0	11	0	0	1	0	k__Bacteria;p__Bacteroidota;c__Bacteroidia;o__Chitinophagales;f__Chitinophagaceae;g__Pseudoflavitalea;
Microbispora	10	11	6	0	2	3	0	0	0	0	0	0	1	1	0	k__Bacteria;p__Actinobacteriota;c__Actinobacteria;o__Streptosporangiales;f__Streptosporangiaceae;g__Microbispora;
Clostridia_vadinBB60_group	1	1	5	2	0	4	8	4	7	6	3	0	0	5	11	k__Bacteria;p__Firmicutes;c__Clostridia;o__Clostridia_vadinBB60_group;f__Clostridia_vadinBB60_group;g__Clostridia_vadinBB60_group;
Family_XIII_UCG-001	5	11	6	0	0	3	2	3	3	0	0	0	1	6	6	k__Bacteria;p__Firmicutes;c__Clostridia;o__Peptostreptococcales-Tissierellales;f__Anaerovoracaceae;g__Family_XIII_UCG-001;
Geoalkalibacter	5	11	4	0	0	0	5	0	0	1	0	0	1	0	2	k__Bacteria;p__Desulfobacterota;c__Desulfuromonadia;o__Desulfuromonadia;f__Geoalkalibacteraceae;g__Geoalkalibacter;
Nevskia	0	0	11	2	0	3	0	0	0	0	0	0	0	0	4	k__Bacteria;p__Proteobacteria;c__Gammaproteobacteria;o__Salinisphaerales;f__Solimonadaceae;g__Nevskia;
Candidatus_Giovannonibacteria	0	0	0	0	0	0	0	0	0	11	0	0	0	0	0	k__Bacteria;p__Patescibacteria;c__Parcubacteria;o__Candidatus_Giovannonibacteria;f__Candidatus_Giovannonibacteria;g__Candidatus_Giovannonibacteria;
Phoenicibacter	0	8	2	0	0	0	0	0	6	2	0	0	0	11	0	k__Bacteria;p__Actinobacteriota;c__Coriobacteriia;o__Coriobacteriales;f__Coriobacteriales_Incertae_Sedis;g__Phoenicibacter;
Mariprofundus	11	2	1	0	0	0	0	0	0	0	0	0	0	0	0	k__Bacteria;p__Proteobacteria;c__Zetaproteobacteria;o__Mariprofundales;f__Mariprofundaceae;g__Mariprofundus;
Methanobrevibacter	0	9	0	0	0	2	11	2	0	0	0	0	0	2	0	k__Archaea;p__Euryarchaeota;c__Methanobacteria;o__Methanobacteriales;f__Methanobacteriaceae;g__Methanobrevibacter;
Pedosphaera	2	6	0	4	11	4	0	0	0	0	0	0	1	10	0	k__Bacteria;p__Verrucomicrobiota;c__Verrucomicrobiae;o__Pedosphaerales;f__Pedosphaeraceae;g__Pedosphaera;
Arcticibacter	0	2	0	0	0	0	0	0	0	0	0	0	0	11	1	k__Bacteria;p__Bacteroidota;c__Bacteroidia;o__Sphingobacteriales;f__Sphingobacteriaceae;g__Arcticibacter;
Thermanaerothrix	3	4	2	0	0	0	0	0	0	0	0	0	3	11	10	k__Bacteria;p__Chloroflexi;c__Anaerolineae;o__Anaerolineales;f__Anaerolineaceae;g__Thermanaerothrix;
hgcI_clade	0	0	0	10	6	5	0	3	3	5	11	3	1	0	0	k__Bacteria;p__Actinobacteriota;c__Actinobacteria;o__Frankiales;f__Sporichthyaceae;g__hgcI_clade;
Arsenicitalea	11	10	3	0	0	3	2	7	0	0	1	0	3	0	0	k__Bacteria;p__Proteobacteria;c__Alphaproteobacteria;o__Rhizobiales;f__Devosiaceae;g__Arsenicitalea;
Micropepsis	5	4	10	0	0	0	0	0	0	0	0	0	0	0	8	k__Bacteria;p__Proteobacteria;c__Alphaproteobacteria;o__Micropepsales;f__Micropepsaceae;g__Micropepsis;
Clostridium_sensu_stricto_6	1	3	3	2	10	2	1	0	0	1	0	0	6	5	5	k__Bacteria;p__Firmicutes;c__Clostridia;o__Clostridiales;f__Clostridiaceae;g__Clostridium_sensu_stricto_6;
Rubritaleaceae	0	0	0	0	0	2	0	0	10	2	0	0	0	0	0	k__Bacteria;p__Verrucomicrobiota;c__Verrucomicrobiae;o__Verrucomicrobiales;f__Rubritaleaceae;g__Rubritaleaceae;
RBG-16-55-12	1	10	4	0	0	0	0	0	0	0	0	0	0	0	0	k__Bacteria;p__Actinobacteriota;c__RBG-16-55-12;o__RBG-16-55-12;f__RBG-16-55-12;g__RBG-16-55-12;
FFCH16263	0	1	0	0	0	0	0	0	0	0	0	0	10	1	4	k__Bacteria;p__Actinobacteriota;c__Actinobacteria;o__FFCH16263;f__FFCH16263;g__FFCH16263;
Sporomusa	1	1	1	8	1	2	0	3	0	0	0	5	5	10	8	k__Bacteria;p__Firmicutes;c__Negativicutes;o__Veillonellales-Selenomonadales;f__Sporomusaceae;g__Sporomusa;
Lachnospiraceae_FCS020_group	1	0	0	0	0	3	0	0	1	5	1	0	5	1	10	k__Bacteria;p__Firmicutes;c__Clostridia;o__Lachnospirales;f__Lachnospiraceae;g__Lachnospiraceae_FCS020_group;
Silvanigrella	0	0	0	0	0	2	0	10	0	0	0	0	0	0	0	k__Bacteria;p__Bdellovibrionota;c__Oligoflexia;o__Silvanigrellales;f__Silvanigrellaceae;g__Silvanigrella;
Candidatus_Peribacteria	5	3	10	0	0	0	0	0	0	0	0	0	0	0	0	k__Bacteria;p__Patescibacteria;c__Gracilibacteria;o__Candidatus_Peribacteria;f__Candidatus_Peribacteria;g__Candidatus_Peribacteria;
p-1088-a5_gut_group	0	5	1	0	0	1	0	7	10	0	1	0	0	2	2	k__Bacteria;p__Planctomycetota;c__Planctomycetes;o__Pirellulales;f__Pirellulaceae;g__p-1088-a5_gut_group;
Edaphobacter	0	0	0	10	9	2	0	0	1	5	0	0	0	1	2	k__Bacteria;p__Acidobacteriota;c__Acidobacteriae;o__Acidobacteriales;f__Acidobacteriaceae_(Subgroup_1);g__Edaphobacter;
XBB1006	0	10	1	0	0	3	1	1	1	0	0	0	0	2	0	k__Bacteria;p__Firmicutes;c__Clostridia;o__Lachnospirales;f__Lachnospiraceae;g__XBB1006;
Candidatus_Latescibacter	1	1	10	0	2	0	0	0	0	0	0	0	2	1	4	k__Bacteria;p__Latescibacterota;c__Latescibacteria;o__Latescibacterales;f__Latescibacteraceae;g__Candidatus_Latescibacter;
Tagaea	10	1	7	0	0	0	0	0	0	0	0	0	0	0	0	k__Bacteria;p__Proteobacteria;c__Alphaproteobacteria;o__Kiloniellales;f__Kiloniellaceae;g__Tagaea;
Rudaea	0	0	0	1	1	10	0	0	0	3	1	0	0	0	0	k__Bacteria;p__Proteobacteria;c__Gammaproteobacteria;o__Xanthomonadales;f__Rhodanobacteraceae;g__Rudaea;
Sporomusaceae	0	0	0	0	0	0	0	10	0	0	0	0	0	0	0	k__Bacteria;p__Firmicutes;c__Negativicutes;o__Veillonellales-Selenomonadales;f__Sporomusaceae;g__Sporomusaceae;
Flexilinea	1	9	1	0	0	0	0	0	1	0	0	0	0	10	3	k__Bacteria;p__Chloroflexi;c__Anaerolineae;o__Anaerolineales;f__Anaerolineaceae;g__Flexilinea;
Salana	1	0	3	0	0	0	0	0	0	0	0	0	0	3	10	k__Bacteria;p__Actinobacteriota;c__Actinobacteria;o__Micrococcales;f__Beutenbergiaceae;g__Salana;
Frisingicoccus	8	8	3	9	1	10	7	0	1	5	9	0	1	3	0	k__Bacteria;p__Firmicutes;c__Clostridia;o__Lachnospirales;f__Lachnospiraceae;g__Frisingicoccus;
Nitrococcus	10	3	2	0	0	0	0	0	0	0	0	0	1	0	0	k__Bacteria;p__Proteobacteria;c__Gammaproteobacteria;o__Nitrococcales;f__Nitrococcaceae;g__Nitrococcus;
Desulfitibacter	10	2	4	0	0	0	0	0	0	0	0	0	0	2	0	k__Bacteria;p__Firmicutes;c__Moorellia;o__Desulfitibacterales;f__Desulfitibacteraceae;g__Desulfitibacter;
B122	7	1	1	6	1	0	0	0	1	1	0	10	5	2	4	k__Bacteria;p__Fibrobacterota;c__Fibrobacteria;o__Fibrobacterales;f__B122;g__B122;
Prosthecomicrobium	0	0	0	0	0	0	1	0	0	0	0	10	0	0	0	k__Bacteria;p__Proteobacteria;c__Alphaproteobacteria;o__Rhizobiales;f__Pleomorphomonadaceae;g__Prosthecomicrobium;
ADurb.Bin180	10	2	3	0	0	0	0	0	0	0	0	0	2	0	2	k__Bacteria;p__Chloroflexi;c__Anaerolineae;o__ADurb.Bin180;f__ADurb.Bin180;g__ADurb.Bin180;
Candidatus_Protochlamydia	2	10	7	0	0	0	7	0	0	0	0	0	0	5	1	k__Bacteria;p__Verrucomicrobiota;c__Chlamydiae;o__Chlamydiales;f__Parachlamydiaceae;g__Candidatus_Protochlamydia;
Solirubrobacteraceae	2	0	0	0	1	1	0	0	0	0	0	0	10	3	3	k__Bacteria;p__Actinobacteriota;c__Thermoleophilia;o__Solirubrobacterales;f__Solirubrobacteraceae;g__Solirubrobacteraceae;
Tistlia	10	1	0	0	0	0	0	0	0	0	0	0	0	0	0	k__Bacteria;p__Proteobacteria;c__Alphaproteobacteria;o__Kiloniellales;f__Kiloniellaceae;g__Tistlia;
Candidatus_Spechtbacteria	7	10	0	0	0	0	0	0	0	0	0	0	0	0	0	k__Bacteria;p__Patescibacteria;c__Parcubacteria;o__Candidatus_Spechtbacteria;f__Candidatus_Spechtbacteria;g__Candidatus_Spechtbacteria;
Persicirhabdus	0	0	0	0	0	0	0	0	1	0	10	0	0	0	0	k__Bacteria;p__Verrucomicrobiota;c__Verrucomicrobiae;o__Verrucomicrobiales;f__Rubritaleaceae;g__Persicirhabdus;
NLS2-31	3	0	3	10	1	2	2	7	0	0	0	10	1	0	0	k__Bacteria;p__Chloroflexi;c__NLS2-31;o__NLS2-31;f__NLS2-31;g__NLS2-31;
Abditibacterium	0	4	0	0	3	0	2	0	0	0	1	2	10	10	9	k__Bacteria;p__Abditibacteriota;c__Abditibacteria;o__Abditibacteriales;f__Abditibacteriaceae;g__Abditibacterium;
Sphaerochaeta	0	1	10	0	0	6	1	1	3	0	0	0	0	1	4	k__Bacteria;p__Spirochaetota;c__Spirochaetia;o__Spirochaetales;f__Spirochaetaceae;g__Sphaerochaeta;
Sutterella	1	0	1	0	1	0	3	0	0	0	0	0	3	10	6	k__Bacteria;p__Proteobacteria;c__Gammaproteobacteria;o__Burkholderiales;f__Sutterellaceae;g__Sutterella;
Tepidisphaerales	1	9	0	0	0	0	0	0	0	0	0	0	0	0	0	k__Bacteria;p__Planctomycetota;c__Phycisphaerae;o__Tepidisphaerales;f__Tepidisphaerales;g__Tepidisphaerales;
Chujaibacter	2	5	9	0	0	0	0	0	0	0	0	0	0	0	2	k__Bacteria;p__Proteobacteria;c__Gammaproteobacteria;o__Xanthomonadales;f__Rhodanobacteraceae;g__Chujaibacter;
Breznakia	0	0	0	0	0	0	0	0	0	0	0	9	0	0	0	k__Bacteria;p__Firmicutes;c__Bacilli;o__Erysipelotrichales;f__Erysipelotrichaceae;g__Breznakia;
Pelosinus	2	0	2	0	0	0	1	0	0	0	0	0	9	5	7	k__Bacteria;p__Firmicutes;c__Negativicutes;o__Veillonellales-Selenomonadales;f__Sporomusaceae;g__Pelosinus;
Nubsella	4	1	1	0	0	0	0	0	0	0	0	0	8	6	9	k__Bacteria;p__Bacteroidota;c__Bacteroidia;o__Sphingobacteriales;f__Sphingobacteriaceae;g__Nubsella;
Simkania	3	0	9	0	0	0	0	0	0	0	0	0	0	0	0	k__Bacteria;p__Verrucomicrobiota;c__Chlamydiae;o__Chlamydiales;f__Simkaniaceae;g__Simkania;
Candidatus_Amesbacteria	8	4	2	1	0	1	8	2	4	7	9	1	3	4	1	k__Bacteria;p__Patescibacteria;c__Microgenomatia;o__Candidatus_Amesbacteria;f__Candidatus_Amesbacteria;g__Candidatus_Amesbacteria;
Pseudoalteromonas	0	0	0	0	0	0	0	3	9	7	0	0	0	0	0	k__Bacteria;p__Proteobacteria;c__Gammaproteobacteria;o__Alteromonadales;f__Pseudoalteromonadaceae;g__Pseudoalteromonas;
Glycomyces	5	0	0	0	0	0	4	0	0	0	3	0	1	9	0	k__Bacteria;p__Actinobacteriota;c__Actinobacteria;o__Glycomycetales;f__Glycomycetaceae;g__Glycomyces;
Catenibacterium	2	0	0	0	0	0	0	0	0	0	0	0	2	2	9	k__Bacteria;p__Firmicutes;c__Bacilli;o__Erysipelotrichales;f__Erysipelatoclostridiaceae;g__Catenibacterium;
Leptospirillum	2	0	0	0	0	0	0	0	0	2	9	3	0	0	0	k__Bacteria;p__Nitrospirota;c__Leptospirillia;o__Leptospirillales;f__Leptospirillaceae;g__Leptospirillum;
Flavonifractor	1	4	0	0	4	1	3	0	2	9	2	0	8	9	3	k__Bacteria;p__Firmicutes;c__Clostridia;o__Oscillospirales;f__Oscillospiraceae;g__Flavonifractor;
MD2902-B12	0	9	4	0	0	0	0	0	0	0	0	0	1	1	0	k__Bacteria;p__Gemmatimonadota;c__MD2902-B12;o__MD2902-B12;f__MD2902-B12;g__MD2902-B12;
RBG-13-46-9	9	0	0	0	0	1	0	0	0	0	0	0	7	1	4	k__Bacteria;p__Chloroflexi;c__Dehalococcoidia;o__RBG-13-46-9;f__RBG-13-46-9;g__RBG-13-46-9;
4572-13	6	9	0	0	0	0	0	1	0	0	5	0	0	0	0	k__Bacteria;p__Planctomycetota;c__Phycisphaerae;o__MSBL9;f__4572-13;g__4572-13;
Longivirga	0	0	0	0	0	0	3	1	3	0	0	0	0	1	9	k__Bacteria;p__Actinobacteriota;c__Actinobacteria;o__Frankiales;f__Sporichthyaceae;g__Longivirga;
Methanocorpusculum	0	0	4	0	0	0	0	0	9	0	0	0	0	0	1	k__Archaea;p__Halobacterota;c__Methanomicrobia;o__Methanomicrobiales;f__Methanocorpusculaceae;g__Methanocorpusculum;
Izemoplasmatales	0	5	8	1	2	9	3	1	2	0	1	0	0	0	3	k__Bacteria;p__Firmicutes;c__Bacilli;o__Izemoplasmatales;f__Izemoplasmatales;g__Izemoplasmatales;
Absconditabacteriales_(SR1)	2	9	1	0	0	0	0	0	1	2	0	0	0	0	1	k__Bacteria;p__Patescibacteria;c__Gracilibacteria;o__Absconditabacteriales_(SR1);f__Absconditabacteriales_(SR1);g__Absconditabacteriales_(SR1);
GWC2-45-44	0	1	1	2	0	3	1	1	0	2	0	0	9	2	6	k__Bacteria;p__Planctomycetota;c__Phycisphaerae;o__MSBL9;f__GWC2-45-44;g__GWC2-45-44;
Rhodobacter	6	6	4	0	2	2	5	7	0	4	7	9	0	6	5	k__Bacteria;p__Proteobacteria;c__Alphaproteobacteria;o__Rhodobacterales;f__Rhodobacteraceae;g__Rhodobacter;
Roseimicrobium	0	0	0	0	0	0	9	0	0	0	0	0	0	0	0	k__Bacteria;p__Verrucomicrobiota;c__Verrucomicrobiae;o__Verrucomicrobiales;f__Verrucomicrobiaceae;g__Roseimicrobium;
C1-B045	9	8	2	0	0	0	0	0	0	0	0	0	1	2	0	k__Bacteria;p__Proteobacteria;c__Gammaproteobacteria;o__Cellvibrionales;f__Porticoccaceae;g__C1-B045;
Fusobacterium	1	2	0	0	0	0	0	0	0	0	0	0	3	0	9	k__Bacteria;p__Fusobacteriota;c__Fusobacteriia;o__Fusobacteriales;f__Fusobacteriaceae;g__Fusobacterium;
JGI_0000069-P22	0	0	0	0	0	0	0	0	0	7	9	2	0	0	0	k__Bacteria;p__Patescibacteria;c__Gracilibacteria;o__JGI_0000069-P22;f__JGI_0000069-P22;g__JGI_0000069-P22;
Candidatus_Methanoperedens	0	0	1	0	0	0	0	9	0	0	0	0	0	0	0	k__Archaea;p__Halobacterota;c__Methanosarcinia;o__Methanosarciniales;f__Methanoperedenaceae;g__Candidatus_Methanoperedens;
Rurimicrobium	0	0	5	0	0	0	0	0	0	0	0	0	0	0	9	k__Bacteria;p__Bacteroidota;c__Bacteroidia;o__Chitinophagales;f__Chitinophagaceae;g__Rurimicrobium;
Thermomonas	5	0	0	0	2	0	9	5	0	0	2	0	1	0	0	k__Bacteria;p__Proteobacteria;c__Gammaproteobacteria;o__Xanthomonadales;f__Xanthomonadaceae;g__Thermomonas;
CL500-3	1	6	0	0	3	2	3	8	1	9	0	0	0	0	0	k__Bacteria;p__Planctomycetota;c__Phycisphaerae;o__Phycisphaerales;f__Phycisphaeraceae;g__CL500-3;
Thiofaba	0	0	0	0	0	0	0	0	0	0	0	9	0	0	0	k__Bacteria;p__Proteobacteria;c__Gammaproteobacteria;o__Halothiobacillales;f__Halothiobacillaceae;g__Thiofaba;
I-8	5	8	1	0	0	0	0	0	0	0	0	0	0	0	0	k__Bacteria;p__Planctomycetota;c__Phycisphaerae;o__Phycisphaerales;f__Phycisphaeraceae;g__I-8;
Desulfurivibrio	0	0	0	0	0	0	2	0	0	0	2	8	0	0	0	k__Bacteria;p__Desulfobacterota;c__Desulfobulbia;o__Desulfobulbales;f__Desulfurivibrionaceae;g__Desulfurivibrio;
Dehalogenimonas	4	0	3	1	2	0	0	0	0	1	0	8	3	0	0	k__Bacteria;p__Chloroflexi;c__Dehalococcoidia;o__Dehalococcoidales;f__Dehalococcoidaceae;g__Dehalogenimonas;
S15-21	0	8	0	0	0	0	0	0	0	1	0	0	0	1	0	k__Bacteria;p__Bacteroidota;c__Bacteroidia;o__Sphingobacteriales;f__S15-21;g__S15-21;
Stigmatella	2	0	0	0	0	0	0	0	0	0	8	0	0	0	0	k__Bacteria;p__Myxococcota;c__Myxococcia;o__Myxococcales;f__Myxococcaceae;g__Stigmatella;
possible_genus_04	5	6	8	0	2	3	5	0	0	0	0	6	0	0	6	k__Bacteria;p__Fibrobacterota;c__Fibrobacteria;o__Fibrobacterales;f__Fibrobacteraceae;g__possible_genus_04;
Desulfatiferula	0	0	0	0	0	0	0	0	0	0	0	8	0	0	0	k__Bacteria;p__Desulfobacterota;c__Desulfobacteria;o__Desulfobacterales;f__Desulfobacterales;g__Desulfatiferula;
Prevotellaceae_Ga6A1_group	0	3	0	0	0	5	3	2	8	0	0	0	0	0	0	k__Bacteria;p__Bacteroidota;c__Bacteroidia;o__Bacteroidales;f__Prevotellaceae;g__Prevotellaceae_Ga6A1_group;
Armatimonas	0	0	0	0	0	0	8	0	0	0	0	0	0	0	0	k__Bacteria;p__Armatimonadota;c__Armatimonadia;o__Armatimonadales;f__Armatimonadaceae;g__Armatimonas;
Litorilinea	4	2	0	0	0	0	0	8	0	0	0	0	1	0	0	k__Bacteria;p__Chloroflexi;c__Anaerolineae;o__Caldilineales;f__Caldilineaceae;g__Litorilinea;
UBA12409	4	8	2	0	0	0	4	1	0	2	0	8	0	3	1	k__Bacteria;p__Dependentiae;c__Babeliae;o__Babeliales;f__UBA12409;g__UBA12409;
Saccharopolyspora	3	1	6	1	0	3	0	0	0	2	0	0	3	1	8	k__Bacteria;p__Actinobacteriota;c__Actinobacteria;o__Pseudonocardiales;f__Pseudonocardiaceae;g__Saccharopolyspora;
Methylocaldum	0	8	7	0	0	0	1	0	0	0	0	2	0	0	0	k__Bacteria;p__Proteobacteria;c__Gammaproteobacteria;o__Methylococcales;f__Methylococcaceae;g__Methylocaldum;
Terriglobus	2	0	0	8	3	2	0	0	1	1	0	0	4	1	0	k__Bacteria;p__Acidobacteriota;c__Acidobacteriae;o__Acidobacteriales;f__Acidobacteriaceae_(Subgroup_1);g__Terriglobus;
Mobilitalea	5	6	2	5	1	3	0	4	0	2	0	1	1	2	8	k__Bacteria;p__Firmicutes;c__Clostridia;o__Lachnospirales;f__Lachnospiraceae;g__Mobilitalea;
gir-aah93h0	0	1	8	0	0	5	8	0	3	0	0	0	0	0	1	k__Bacteria;p__Bacteroidota;c__Bacteroidia;o__Bacteroidales;f__gir-aah93h0;g__gir-aah93h0;
Pelagibacterium	2	8	3	0	0	0	0	0	0	0	0	0	0	0	0	k__Bacteria;p__Proteobacteria;c__Alphaproteobacteria;o__Rhizobiales;f__Devosiaceae;g__Pelagibacterium;
Urania-1B-19_marine_sediment_group	8	3	0	0	0	0	0	0	0	0	0	0	0	0	0	k__Bacteria;p__Planctomycetota;c__Phycisphaerae;o__Phycisphaerales;f__Phycisphaeraceae;g__Urania-1B-19_marine_sediment_group;
Incertae_Sedis	0	3	0	0	0	4	3	2	2	0	0	0	1	2	8	k__Bacteria;p__Firmicutes;c__Clostridia;o__Oscillospirales;f__Ethanoligenenaceae;g__Incertae_Sedis;
TA06	0	0	0	0	0	0	8	0	1	0	0	0	1	0	0	k__Bacteria;p__TA06;c__TA06;o__TA06;f__TA06;g__TA06;
Eubacterium_xylanophilum_group	2	3	8	1	1	1	1	6	3	6	4	0	1	1	8	k__Bacteria;p__Firmicutes;c__Clostridia;o__Lachnospirales;f__Lachnospiraceae;g__Eubacterium_xylanophilum_group;
dgA-11_gut_group	0	8	4	0	0	2	4	0	6	0	0	0	0	6	0	k__Bacteria;p__Bacteroidota;c__Bacteroidia;o__Bacteroidales;f__Rikenellaceae;g__dgA-11_gut_group;
Flavitalea	7	3	1	0	0	2	8	1	1	1	0	3	0	6	0	k__Bacteria;p__Bacteroidota;c__Bacteroidia;o__Chitinophagales;f__Chitinophagaceae;g__Flavitalea;
Lewinella	8	3	3	0	0	0	4	2	0	0	0	2	0	0	0	k__Bacteria;p__Bacteroidota;c__Bacteroidia;o__Chitinophagales;f__Saprospiraceae;g__Lewinella;
GAL15	0	0	0	3	3	8	0	0	1	0	2	0	0	2	0	k__Bacteria;p__GAL15;c__GAL15;o__GAL15;f__GAL15;g__GAL15;
FW22	1	0	2	4	7	4	0	1	4	0	0	5	3	0	0	k__Bacteria;p__Chloroflexi;c__Dehalococcoidia;o__FW22;f__FW22;g__FW22;
Desulfonema	0	0	0	0	0	0	0	0	1	7	0	2	1	0	0	k__Bacteria;p__Desulfobacterota;c__Desulfobacteria;o__Desulfobacterales;f__Desulfococcaceae;g__Desulfonema;
Verruc-01	1	7	1	0	0	0	0	0	0	0	0	0	0	0	0	k__Bacteria;p__Verrucomicrobiota;c__Verrucomicrobiae;o__Opitutales;f__Puniceicoccaceae;g__Verruc-01;
Sva1033	0	0	0	0	0	0	0	5	1	7	1	0	0	0	0	k__Bacteria;p__Desulfobacterota;c__Desulfuromonadia;o__Sva1033;f__Sva1033;g__Sva1033;
Brevibacterium	0	0	0	0	0	0	0	7	3	3	5	0	0	0	0	k__Bacteria;p__Actinobacteriota;c__Actinobacteria;o__Micrococcales;f__Brevibacteriaceae;g__Brevibacterium;
Candidatus_Nomurabacteria	0	5	7	0	0	0	0	0	0	3	0	5	0	0	0	k__Bacteria;p__Patescibacteria;c__Parcubacteria;o__Candidatus_Nomurabacteria;f__Candidatus_Nomurabacteria;g__Candidatus_Nomurabacteria;
0319-7L14	6	2	5	0	0	0	0	0	0	0	0	0	3	6	7	k__Bacteria;p__Actinobacteriota;c__Actinobacteria;o__0319-7L14;f__0319-7L14;g__0319-7L14;
Paraprevotella	1	0	1	0	0	0	0	0	0	0	0	0	7	3	0	k__Bacteria;p__Bacteroidota;c__Bacteroidia;o__Bacteroidales;f__Prevotellaceae;g__Paraprevotella;
PeM15	0	0	0	0	0	0	1	6	7	7	0	1	0	0	0	k__Bacteria;p__Actinobacteriota;c__Actinobacteria;o__PeM15;f__PeM15;g__PeM15;
Filomicrobium	0	0	0	0	0	0	0	7	0	0	0	0	0	0	0	k__Bacteria;p__Proteobacteria;c__Alphaproteobacteria;o__Rhizobiales;f__Hyphomicrobiaceae;g__Filomicrobium;
Anaeroplasma	0	7	2	0	0	5	2	1	0	0	0	0	1	6	3	k__Bacteria;p__Firmicutes;c__Bacilli;o__Acholeplasmatales;f__Acholeplasmataceae;g__Anaeroplasma;
Schwartzia	1	1	0	0	0	4	7	4	3	0	0	0	0	3	0	k__Bacteria;p__Firmicutes;c__Negativicutes;o__Veillonellales-Selenomonadales;f__Selenomonadaceae;g__Schwartzia;
Sandarakinorhabdus	0	0	0	0	0	0	7	2	0	0	0	0	0	0	0	k__Bacteria;p__Proteobacteria;c__Alphaproteobacteria;o__Sphingomonadales;f__Sphingomonadaceae;g__Sandarakinorhabdus;
Taibaiella	4	0	0	2	3	1	0	0	0	0	0	4	6	7	5	k__Bacteria;p__Bacteroidota;c__Bacteroidia;o__Chitinophagales;f__Chitinophagaceae;g__Taibaiella;
Sediminispirochaeta	0	0	7	0	0	1	0	0	0	0	0	0	0	0	1	k__Bacteria;p__Spirochaetota;c__Spirochaetia;o__Spirochaetales;f__Spirochaetaceae;g__Sediminispirochaeta;
CPR2	0	0	0	0	0	3	7	0	0	1	0	0	0	0	0	k__Bacteria;p__Patescibacteria;c__CPR2;o__CPR2;f__CPR2;g__CPR2;
Formivibrio	0	0	0	0	0	0	0	0	0	1	0	7	0	0	0	k__Bacteria;p__Proteobacteria;c__Gammaproteobacteria;o__Burkholderiales;f__Chitinibacteraceae;g__Formivibrio;
Imperialibacter	7	5	3	0	0	0	0	0	0	0	0	0	0	0	0	k__Bacteria;p__Bacteroidota;c__Bacteroidia;o__Cytophagales;f__Cyclobacteriaceae;g__Imperialibacter;
Leucobacter	1	0	0	0	1	0	0	0	0	0	3	0	7	2	4	k__Bacteria;p__Actinobacteriota;c__Actinobacteria;o__Micrococcales;f__Microbacteriaceae;g__Leucobacter;
SH-PL14	4	7	4	0	0	0	0	0	0	2	4	0	2	5	0	k__Bacteria;p__Planctomycetota;c__Planctomycetes;o__Planctomycetales;f__Rubinisphaeraceae;g__SH-PL14;
Algimonas	0	0	0	0	0	0	0	0	7	0	0	0	0	0	0	k__Bacteria;p__Proteobacteria;c__Alphaproteobacteria;o__Caulobacterales;f__Hyphomonadaceae;g__Algimonas;
Candidatus_Gottesmanbacteria	0	0	0	0	0	2	3	7	0	0	2	0	0	0	0	k__Bacteria;p__Patescibacteria;c__Microgenomatia;o__Candidatus_Gottesmanbacteria;f__Candidatus_Gottesmanbacteria;g__Candidatus_Gottesmanbacteria;
Rhodothermus	0	6	3	0	0	0	0	0	0	0	0	0	3	4	7	k__Bacteria;p__Bacteroidota;c__Rhodothermia;o__Rhodothermales;f__Rhodothermaceae;g__Rhodothermus;
Sediminibacterium	0	0	0	0	1	1	5	1	0	0	0	7	0	0	0	k__Bacteria;p__Bacteroidota;c__Bacteroidia;o__Chitinophagales;f__Chitinophagaceae;g__Sediminibacterium;
Euzebya	7	1	1	0	0	0	0	0	0	0	0	0	1	0	0	k__Bacteria;p__Actinobacteriota;c__Actinobacteria;o__Euzebyales;f__Euzebyaceae;g__Euzebya;
Melittangium	0	0	2	0	0	0	5	0	0	0	0	0	0	0	7	k__Bacteria;p__Myxococcota;c__Myxococcia;o__Myxococcales;f__Myxococcaceae;g__Melittangium;
AR15	5	0	2	0	0	0	0	0	0	7	0	2	0	0	0	k__Archaea;p__Nanoarchaeota;c__Nanoarchaeia;o__Woesearchaeales;f__GW2011;g__AR15;
Marinoscillum	7	0	2	0	0	0	0	0	0	0	0	0	0	0	0	k__Bacteria;p__Bacteroidota;c__Bacteroidia;o__Cytophagales;f__Cyclobacteriaceae;g__Marinoscillum;
Candidatus_Wolfebacteria	0	0	2	0	0	0	0	0	0	0	0	7	0	0	0	k__Bacteria;p__Patescibacteria;c__Parcubacteria;o__Candidatus_Wolfebacteria;f__Candidatus_Wolfebacteria;g__Candidatus_Wolfebacteria;
D05-2	1	7	0	0	0	0	0	0	0	1	2	0	0	0	0	k__Bacteria;p__Proteobacteria;c__Alphaproteobacteria;o__Rhizobiales;f__D05-2;g__D05-2;
Cellulosimicrobium	3	7	7	0	0	0	0	0	0	0	0	0	0	7	5	k__Bacteria;p__Actinobacteriota;c__Actinobacteria;o__Micrococcales;f__Promicromonosporaceae;g__Cellulosimicrobium;
CAG-352	2	0	0	0	0	0	0	0	0	0	0	0	7	1	0	k__Bacteria;p__Firmicutes;c__Clostridia;o__Oscillospirales;f__Ruminococcaceae;g__CAG-352;
Candidatus_Chloroploca	0	0	0	0	0	0	0	0	0	0	0	0	5	7	2	k__Bacteria;p__Chloroflexi;c__Chloroflexia;o__Chloroflexales;f__Chloroflexaceae;g__Candidatus_Chloroploca;
Lachnospiraceae_UCG-003	0	0	0	0	0	0	0	0	0	0	0	0	7	4	1	k__Bacteria;p__Firmicutes;c__Clostridia;o__Lachnospirales;f__Lachnospiraceae;g__Lachnospiraceae_UCG-003;
Colwellia	0	0	0	0	0	0	0	0	0	7	0	0	0	0	0	k__Bacteria;p__Proteobacteria;c__Gammaproteobacteria;o__Alteromonadales;f__Colwelliaceae;g__Colwellia;
Planktothrix_NIVA-CYA_15	0	0	0	0	0	0	3	0	0	0	0	0	7	1	0	k__Bacteria;p__Cyanobacteria;c__Cyanobacteriia;o__Cyanobacteriales;f__Phormidiaceae;g__Planktothrix_NIVA-CYA_15;
Brochothrix	4	1	4	0	0	0	0	0	0	0	0	0	6	7	6	k__Bacteria;p__Firmicutes;c__Bacilli;o__Lactobacillales;f__Listeriaceae;g__Brochothrix;
Ga0077536	6	2	0	0	0	0	2	0	0	2	0	0	4	0	0	k__Bacteria;p__Proteobacteria;c__Gammaproteobacteria;o__Ga0077536;f__Ga0077536;g__Ga0077536;
Asticcacaulis	0	0	0	0	0	0	5	0	0	0	0	0	0	1	6	k__Bacteria;p__Proteobacteria;c__Alphaproteobacteria;o__Caulobacterales;f__Caulobacteraceae;g__Asticcacaulis;
SZB30	0	0	0	0	3	0	6	0	0	1	0	0	0	0	0	k__Bacteria;p__Proteobacteria;c__Gammaproteobacteria;o__SZB30;f__SZB30;g__SZB30;
Frankia	1	2	1	0	0	0	1	0	1	3	0	0	6	3	1	k__Bacteria;p__Actinobacteriota;c__Actinobacteria;o__Frankiales;f__Frankiaceae;g__Frankia;
Subgroup_20	0	0	0	0	0	0	2	0	0	2	0	6	0	0	0	k__Bacteria;p__Acidobacteriota;c__Subgroup_20;o__Subgroup_20;f__Subgroup_20;g__Subgroup_20;
vadinBE97	0	1	6	0	0	0	0	4	0	0	0	0	0	2	1	k__Bacteria;p__Verrucomicrobiota;c__Lentisphaeria;o__Victivallales;f__vadinBE97;g__vadinBE97;
Ferruginibacter	0	0	0	0	0	1	6	2	0	0	0	0	1	5	0	k__Bacteria;p__Bacteroidota;c__Bacteroidia;o__Chitinophagales;f__Chitinophagaceae;g__Ferruginibacter;
Wolbachia	0	0	0	0	0	0	0	0	0	0	0	0	0	0	6	k__Bacteria;p__Proteobacteria;c__Alphaproteobacteria;o__Rickettsiales;f__Anaplasmataceae;g__Wolbachia;
Berkelbacteria	6	0	0	2	0	0	0	0	0	0	0	0	0	0	5	k__Bacteria;p__Patescibacteria;c__Berkelbacteria;o__Berkelbacteria;f__Berkelbacteria;g__Berkelbacteria;
Sedimentibacter	0	0	0	0	0	0	0	0	0	1	0	6	3	0	0	k__Bacteria;p__Firmicutes;c__Clostridia;o__Peptostreptococcales-Tissierellales;f__Sedimentibacteraceae;g__Sedimentibacter;
MSBL7	6	0	5	0	0	0	0	0	0	0	0	0	0	0	0	k__Bacteria;p__Desulfobacterota;c__Desulfobulbia;o__Desulfobulbales;f__Desulfurivibrionaceae;g__MSBL7;
Rhizorhapis	2	2	6	0	0	0	0	0	0	0	0	0	0	0	0	k__Bacteria;p__Proteobacteria;c__Alphaproteobacteria;o__Sphingomonadales;f__Sphingomonadaceae;g__Rhizorhapis;
Candidatus_Altiarchaeum	0	1	0	0	0	0	0	0	0	0	0	0	0	6	0	k__Archaea;p__Altiarchaeota;c__Altiarchaeia;o__Altiarchaeales;f__Altiarchaeaceae;g__Candidatus_Altiarchaeum;
Ethanoligenenaceae	0	0	1	0	0	0	0	0	0	0	0	0	0	0	6	k__Bacteria;p__Firmicutes;c__Clostridia;o__Oscillospirales;f__Ethanoligenenaceae;g__Ethanoligenenaceae;
Candidatus_Alysiosphaera	0	6	2	0	0	0	2	1	0	4	0	5	1	4	4	k__Bacteria;p__Proteobacteria;c__Alphaproteobacteria;o__Tistrellales;f__Geminicoccaceae;g__Candidatus_Alysiosphaera;
Anaerofustis	1	6	0	0	0	0	0	0	0	0	0	0	0	3	2	k__Bacteria;p__Firmicutes;c__Clostridia;o__Eubacteriales;f__Anaerofustaceae;g__Anaerofustis;
Defluviitaleaceae_UCG-011	4	6	3	1	0	6	0	4	3	1	1	0	3	0	0	k__Bacteria;p__Firmicutes;c__Clostridia;o__Lachnospirales;f__Defluviitaleaceae;g__Defluviitaleaceae_UCG-011;
Desulfallas-Sporotomaculum	6	0	0	1	0	1	0	0	0	1	2	0	0	0	0	k__Bacteria;p__Firmicutes;c__Desulfotomaculia;o__Desulfotomaculales;f__Desulfallas-Sporotomaculum;g__Desulfallas-Sporotomaculum;
Clostridium_sensu_stricto_11	1	0	3	6	6	4	3	0	1	0	0	0	0	2	3	k__Bacteria;p__Firmicutes;c__Clostridia;o__Clostridiales;f__Clostridiaceae;g__Clostridium_sensu_stricto_11;
Methylophaga	0	0	6	0	0	0	0	0	0	0	0	0	0	0	0	k__Bacteria;p__Proteobacteria;c__Gammaproteobacteria;o__Nitrosococcales;f__Methylophagaceae;g__Methylophaga;
Diplosphaera	2	5	6	0	0	0	0	0	0	0	0	0	2	3	0	k__Bacteria;p__Verrucomicrobiota;c__Verrucomicrobiae;o__Opitutales;f__Opitutaceae;g__Diplosphaera;
Babeliales	2	0	0	0	0	0	0	0	0	0	0	6	0	0	0	k__Bacteria;p__Dependentiae;c__Babeliae;o__Babeliales;f__Babeliales;g__Babeliales;
Filimonas	2	0	0	6	6	5	3	0	2	1	3	0	2	4	3	k__Bacteria;p__Bacteroidota;c__Bacteroidia;o__Chitinophagales;f__Chitinophagaceae;g__Filimonas;
Polynucleobacter	6	1	4	3	3	5	1	0	0	0	0	0	0	0	1	k__Bacteria;p__Proteobacteria;c__Gammaproteobacteria;o__Burkholderiales;f__Burkholderiaceae;g__Polynucleobacter;
Candidatus_Iainarchaeum	6	1	3	0	0	0	0	0	0	2	0	0	0	0	0	k__Archaea;p__Iainarchaeota;c__Iainarchaeia;o__Iainarchaeales;f__Iainarchaeales;g__Candidatus_Iainarchaeum;
Anaerobacterium	4	1	5	2	3	3	2	0	0	0	0	0	0	1	6	k__Bacteria;p__Firmicutes;c__Clostridia;o__Clostridia;f__Hungateiclostridiaceae;g__Anaerobacterium;
Friedmanniella	0	1	0	0	0	0	0	0	0	0	0	0	3	6	6	k__Bacteria;p__Actinobacteriota;c__Actinobacteria;o__Propionibacteriales;f__Propionibacteriaceae;g__Friedmanniella;
Elev-1554	0	0	3	4	0	2	0	0	0	0	0	0	1	2	6	k__Bacteria;p__Chloroflexi;c__Chloroflexia;o__Elev-1554;f__Elev-1554;g__Elev-1554;
Demequina	5	6	4	0	0	0	1	0	0	0	0	0	0	0	0	k__Bacteria;p__Actinobacteriota;c__Actinobacteria;o__Micrococcales;f__Demequinaceae;g__Demequina;
Candidatus_Ovatusbacter	1	1	6	1	4	2	2	0	0	2	0	3	4	0	5	k__Bacteria;p__Proteobacteria;c__Gammaproteobacteria;o__Gammaproteobacteria_Incertae_Sedis;f__Unknown_Family;g__Candidatus_Ovatusbacter;
Oscillochloris	0	0	0	0	0	0	0	6	0	3	4	0	3	0	1	k__Bacteria;p__Chloroflexi;c__Chloroflexia;o__Chloroflexales;f__Chloroflexaceae;g__Oscillochloris;
Chitinibacter	0	0	0	0	0	0	0	0	2	0	0	6	0	0	0	k__Bacteria;p__Proteobacteria;c__Gammaproteobacteria;o__Burkholderiales;f__Chitinibacteraceae;g__Chitinibacter;
Pseudanabaena_NgrPSln22	2	1	0	0	0	0	6	1	0	0	1	0	0	0	0	k__Bacteria;p__Cyanobacteria;c__Cyanobacteriia;o__Oxyphotobacteria_Incertae_Sedis;f__Unknown_Family;g__Pseudanabaena_NgrPSln22;
Cyanobium_PCC-6307	0	0	0	0	0	0	0	0	0	6	0	0	0	0	0	k__Bacteria;p__Cyanobacteria;c__Cyanobacteriia;o__Synechococcales;f__Cyanobiaceae;g__Cyanobium_PCC-6307;
Clostridium_methylpentosum_group	0	0	0	0	0	0	6	0	3	0	0	0	0	5	0	k__Bacteria;p__Firmicutes;c__Clostridia;o__Oscillospirales;f__Clostridium_methylpentosum_group;g__Clostridium_methylpentosum_group;
Planctopirus	0	0	0	2	0	0	1	2	1	6	0	0	0	0	1	k__Bacteria;p__Planctomycetota;c__Planctomycetes;o__Planctomycetales;f__Schlesneriaceae;g__Planctopirus;
Owenweeksia	6	0	0	0	0	0	0	0	0	0	0	0	0	0	0	k__Bacteria;p__Bacteroidota;c__Bacteroidia;o__Flavobacteriales;f__Cryomorphaceae;g__Owenweeksia;
Megasphaera	0	0	0	0	0	0	0	0	0	0	0	0	1	5	6	k__Bacteria;p__Firmicutes;c__Negativicutes;o__Veillonellales-Selenomonadales;f__Veillonellaceae;g__Megasphaera;
1174-901-12	0	0	0	0	0	0	0	0	0	0	0	0	0	6	0	k__Bacteria;p__Proteobacteria;c__Alphaproteobacteria;o__Rhizobiales;f__Beijerinckiaceae;g__1174-901-12;
Marine_Group_II	3	6	4	0	0	1	0	0	0	0	0	0	0	0	1	k__Archaea;p__Thermoplasmatota;c__Thermoplasmata;o__Marine_Group_II;f__Marine_Group_II;g__Marine_Group_II;
Phormidium_MBIC10003	1	2	0	0	0	0	0	0	0	0	0	5	0	0	0	k__Bacteria;p__Cyanobacteria;c__Cyanobacteriia;o__Phormidesmiales;f__Phormidesmiaceae;g__Phormidium_MBIC10003;
Atopostipes	0	0	0	0	0	0	0	5	0	0	0	0	3	0	3	k__Bacteria;p__Firmicutes;c__Bacilli;o__Lactobacillales;f__Carnobacteriaceae;g__Atopostipes;
Sutterellaceae	0	4	5	0	0	4	0	1	0	0	1	0	0	1	5	k__Bacteria;p__Proteobacteria;c__Gammaproteobacteria;o__Burkholderiales;f__Sutterellaceae;g__Sutterellaceae;
Candidatus_Amoebophilus	0	2	5	0	0	0	0	0	0	0	0	0	0	2	3	k__Bacteria;p__Bacteroidota;c__Bacteroidia;o__Cytophagales;f__Amoebophilaceae;g__Candidatus_Amoebophilus;
UBA10353_marine_group	0	0	0	0	0	0	0	1	0	5	0	0	0	0	0	k__Bacteria;p__Proteobacteria;c__Gammaproteobacteria;o__UBA10353_marine_group;f__UBA10353_marine_group;g__UBA10353_marine_group;
Thiopseudomonas	0	0	1	0	0	0	0	0	0	0	0	0	5	2	5	k__Bacteria;p__Proteobacteria;c__Gammaproteobacteria;o__Pseudomonadales;f__Pseudomonadaceae;g__Thiopseudomonas;
053A03-B-DI-P58	0	2	4	1	0	0	0	0	0	0	3	5	0	3	0	k__Bacteria;p__Bdellovibrionota;c__Oligoflexia;o__053A03-B-DI-P58;f__053A03-B-DI-P58;g__053A03-B-DI-P58;
GWE2-31-10	0	0	0	0	0	0	0	0	0	0	0	5	4	0	0	k__Bacteria;p__Spirochaetota;c__Spirochaetia;o__Spirochaetales;f__Spirochaetaceae;g__GWE2-31-10;
Hydrogenobacter	0	3	1	0	0	0	0	0	0	0	0	0	5	4	1	k__Bacteria;p__Aquificota;c__Aquificae;o__Aquificales;f__Aquificaceae;g__Hydrogenobacter;
UCG-009	1	3	0	1	0	0	0	4	3	5	2	1	0	4	0	k__Bacteria;p__Firmicutes;c__Clostridia;o__Oscillospirales;f__Butyricicoccaceae;g__UCG-009;
Vampirovibrio	0	0	5	0	0	2	0	0	0	0	0	0	0	2	0	k__Bacteria;p__Cyanobacteria;c__Vampirivibrionia;o__Vampirovibrionales;f__Vampirovibrionaceae;g__Vampirovibrio;
CENA533	5	0	0	0	0	0	1	0	0	0	0	0	0	0	0	k__Bacteria;p__Cyanobacteria;c__Cyanobacteriia;o__Cyanobacteriales;f__Desertifilaceae;g__CENA533;
Aquipuribacter	1	0	0	0	0	0	0	0	0	0	0	0	4	2	5	k__Bacteria;p__Actinobacteriota;c__Actinobacteria;o__Micrococcales;f__Intrasporangiaceae;g__Aquipuribacter;
MidBa8	0	0	0	0	0	0	0	0	0	0	0	5	0	0	0	k__Bacteria;p__Myxococcota;c__Polyangia;o__MidBa8;f__MidBa8;g__MidBa8;
Catenisphaera	2	4	5	0	0	5	0	0	2	0	0	0	0	0	0	k__Bacteria;p__Firmicutes;c__Bacilli;o__Erysipelotrichales;f__Erysipelotrichaceae;g__Catenisphaera;
Candidatus_Saccharimonas	0	2	0	0	0	0	2	0	5	0	0	0	0	1	0	k__Bacteria;p__Patescibacteria;c__Saccharimonadia;o__Saccharimonadales;f__Saccharimonadaceae;g__Candidatus_Saccharimonas;
Truepera	4	2	4	0	0	0	0	0	0	0	0	0	5	1	4	k__Bacteria;p__Deinococcota;c__Deinococci;o__Deinococcales;f__Trueperaceae;g__Truepera;
HN-HF0106	3	1	0	1	1	5	0	0	1	0	0	0	0	4	2	k__Bacteria;p__Firmicutes;c__Clostridia;o__Clostridia;f__Hungateiclostridiaceae;g__HN-HF0106;
Symbiobacterium	1	0	0	1	0	0	0	0	0	0	0	0	3	5	0	k__Bacteria;p__Firmicutes;c__Symbiobacteriia;o__Symbiobacteriales;f__Symbiobacteraceae;g__Symbiobacterium;
Vicinamibacter	0	0	0	2	0	5	3	0	0	3	0	0	1	4	0	k__Bacteria;p__Acidobacteriota;c__Vicinamibacteria;o__Vicinamibacterales;f__Vicinamibacteraceae;g__Vicinamibacter;
DTU014	0	0	4	0	0	0	0	0	0	0	0	0	5	2	5	k__Bacteria;p__Firmicutes;c__Incertae_Sedis;o__DTU014;f__DTU014;g__DTU014;
Peptococcus	0	0	0	0	0	5	4	0	3	3	0	0	0	0	0	k__Bacteria;p__Firmicutes;c__Clostridia;o__Peptococcales;f__Peptococcaceae;g__Peptococcus;
BD7-8	0	0	0	0	0	0	0	5	0	0	0	0	0	0	0	k__Bacteria;p__Proteobacteria;c__Gammaproteobacteria;o__BD7-8;f__BD7-8;g__BD7-8;
JGI_0001001-H03	0	5	0	0	2	0	0	4	2	0	5	1	0	0	3	k__Bacteria;p__Acidobacteriota;c__Blastocatellia;o__Blastocatellales;f__Blastocatellaceae;g__JGI_0001001-H03;
Proteobacteria	0	5	0	0	0	0	0	0	0	0	0	0	0	0	0	k__Bacteria;p__Proteobacteria;c__Proteobacteria;o__Proteobacteria;f__Proteobacteria;g__Proteobacteria;
Cellvibrionaceae	0	0	0	0	0	0	0	0	0	5	0	0	0	0	0	k__Bacteria;p__Proteobacteria;c__Gammaproteobacteria;o__Cellvibrionales;f__Cellvibrionaceae;g__Cellvibrionaceae;
Gordonibacter	0	0	5	0	0	0	0	0	0	0	0	0	0	0	0	k__Bacteria;p__Actinobacteriota;c__Coriobacteriia;o__Coriobacteriales;f__Eggerthellaceae;g__Gordonibacter;
Polyangium	0	5	2	0	0	0	1	0	0	0	0	5	0	0	4	k__Bacteria;p__Myxococcota;c__Polyangia;o__Polyangiales;f__Polyangiaceae;g__Polyangium;
Ruegeria	5	2	0	0	0	0	0	1	1	4	0	0	0	0	0	k__Bacteria;p__Proteobacteria;c__Alphaproteobacteria;o__Rhodobacterales;f__Rhodobacteraceae;g__Ruegeria;
UBA9983	0	0	0	0	0	0	2	0	0	1	5	0	0	0	0	k__Bacteria;p__Patescibacteria;c__Parcubacteria;o__UBA9983;f__UBA9983;g__UBA9983;
Olivibacter	0	0	0	0	0	0	0	0	0	0	5	0	0	0	0	k__Bacteria;p__Bacteroidota;c__Bacteroidia;o__Sphingobacteriales;f__Sphingobacteriaceae;g__Olivibacter;
Pseudohongiella	5	3	0	0	0	0	0	1	0	0	0	0	0	0	0	k__Bacteria;p__Proteobacteria;c__Gammaproteobacteria;o__Oceanospirillales;f__Pseudohongiellaceae;g__Pseudohongiella;
Longispora	5	0	0	1	0	0	5	1	0	0	1	0	0	0	1	k__Bacteria;p__Actinobacteriota;c__Actinobacteria;o__Micromonosporales;f__Micromonosporaceae;g__Longispora;
ADurb.Bin118	0	0	0	0	0	0	0	0	4	0	5	0	0	0	0	k__Bacteria;p__Verrucomicrobiota;c__Verrucomicrobiae;o__Pedosphaerales;f__Pedosphaeraceae;g__ADurb.Bin118;
Candidatus_Kerfeldbacteria	0	0	0	0	0	0	0	0	0	0	0	5	0	0	3	k__Bacteria;p__Patescibacteria;c__ABY1;o__Candidatus_Kerfeldbacteria;f__Candidatus_Kerfeldbacteria;g__Candidatus_Kerfeldbacteria;
Hadarchaeales	5	1	2	0	0	0	0	0	0	0	0	0	0	0	0	k__Archaea;p__Hadarchaeota;c__Hadarchaeia;o__Hadarchaeia;f__Hadarchaeales;g__Hadarchaeales;
SAR202_clade	1	0	5	0	0	0	5	0	0	0	0	0	0	0	0	k__Bacteria;p__Chloroflexi;c__Dehalococcoidia;o__SAR202_clade;f__SAR202_clade;g__SAR202_clade;
Echinicola	3	5	0	0	0	0	0	0	0	0	0	0	0	1	2	k__Bacteria;p__Bacteroidota;c__Bacteroidia;o__Cytophagales;f__Cyclobacteriaceae;g__Echinicola;
Candidatus_Nostocoida	0	1	0	0	0	0	0	0	0	0	0	0	5	3	0	k__Bacteria;p__Planctomycetota;c__Planctomycetes;o__Isosphaerales;f__Isosphaeraceae;g__Candidatus_Nostocoida;
CG1-02-32-21	0	5	4	0	0	0	0	0	0	0	0	0	0	0	0	k__Archaea;p__Micrarchaeota;c__Micrarchaeia;o__Micrarchaeales;f__CG1-02-32-21;g__CG1-02-32-21;
Candidatus_Obscuribacter	0	0	0	0	0	0	0	0	0	0	0	5	0	0	0	k__Bacteria;p__Cyanobacteria;c__Vampirivibrionia;o__Obscuribacterales;f__Obscuribacteraceae;g__Candidatus_Obscuribacter;
Cytophaga	0	0	0	0	1	0	5	2	0	0	0	2	0	0	0	k__Bacteria;p__Bacteroidota;c__Bacteroidia;o__Cytophagales;f__Cytophagaceae;g__Cytophaga;
Eubacterium_brachy_group	0	0	0	0	0	0	0	5	0	4	0	1	0	0	3	k__Bacteria;p__Firmicutes;c__Clostridia;o__Peptostreptococcales-Tissierellales;f__Anaerovoracaceae;g__Eubacterium_brachy_group;
Candidatus_Captivus	3	3	5	0	0	0	0	0	0	0	0	0	1	1	2	k__Bacteria;p__Proteobacteria;c__Alphaproteobacteria;o__Paracaedibacterales;f__Paracaedibacteraceae;g__Candidatus_Captivus;
Candidatus_Kryptonium	0	0	5	0	0	0	0	0	0	0	0	0	1	0	3	k__Bacteria;p__Bacteroidota;c__Kryptonia;o__Kryptoniales;f__Kryptoniaceae;g__Candidatus_Kryptonium;
Candidatus_Hepatoplasma	0	0	0	0	0	0	0	0	5	0	0	0	0	0	0	k__Bacteria;p__Firmicutes;c__Bacilli;o__Entomoplasmatales;f__Entomoplasmatales_Incertae_Sedis;g__Candidatus_Hepatoplasma;
Thermomicrobiaceae	0	0	0	0	0	0	0	0	0	0	0	0	5	0	0	k__Bacteria;p__Chloroflexi;c__Chloroflexia;o__Thermomicrobiales;f__Thermomicrobiaceae;g__Thermomicrobiaceae;
Magnetospirillaceae	0	0	0	0	0	0	0	0	0	0	0	5	0	1	0	k__Bacteria;p__Proteobacteria;c__Alphaproteobacteria;o__Rhodospirillales;f__Magnetospirillaceae;g__Magnetospirillaceae;
Roseibacillus	0	0	0	0	0	0	0	5	0	0	1	0	0	0	0	k__Bacteria;p__Verrucomicrobiota;c__Verrucomicrobiae;o__Verrucomicrobiales;f__Rubritaleaceae;g__Roseibacillus;
Elusimicrobium	0	2	0	0	0	5	0	0	1	0	0	0	0	0	1	k__Bacteria;p__Elusimicrobiota;c__Elusimicrobia;o__Elusimicrobiales;f__Elusimicrobiaceae;g__Elusimicrobium;
Candidatus_Zambryskibacteria	0	0	2	0	1	0	0	0	0	5	0	0	2	0	2	k__Bacteria;p__Patescibacteria;c__Parcubacteria;o__Candidatus_Zambryskibacteria;f__Candidatus_Zambryskibacteria;g__Candidatus_Zambryskibacteria;
Margulisbacteria	5	4	0	0	0	0	0	0	0	0	0	0	0	0	0	k__Bacteria;p__Margulisbacteria;c__Margulisbacteria;o__Margulisbacteria;f__Margulisbacteria;g__Margulisbacteria;
Sulfitobacter	0	0	0	0	0	0	0	2	5	0	5	0	0	0	0	k__Bacteria;p__Proteobacteria;c__Alphaproteobacteria;o__Rhodobacterales;f__Rhodobacteraceae;g__Sulfitobacter;
Candidatus_Shapirobacteria	2	0	0	0	0	0	2	0	0	0	0	5	3	0	1	k__Bacteria;p__Patescibacteria;c__Microgenomatia;o__Candidatus_Shapirobacteria;f__Candidatus_Shapirobacteria;g__Candidatus_Shapirobacteria;
Succinivibrionaceae_UCG-002	2	5	2	0	0	0	0	1	1	0	0	0	0	0	0	k__Bacteria;p__Proteobacteria;c__Gammaproteobacteria;o__Aeromonadales;f__Succinivibrionaceae;g__Succinivibrionaceae_UCG-002;
Candidatus_Curtissbacteria	5	0	4	0	0	0	0	0	0	0	0	0	0	0	1	k__Bacteria;p__Patescibacteria;c__Microgenomatia;o__Candidatus_Curtissbacteria;f__Candidatus_Curtissbacteria;g__Candidatus_Curtissbacteria;
Peptoniphilus	0	1	0	0	0	0	0	0	0	0	0	0	4	1	1	k__Bacteria;p__Firmicutes;c__Clostridia;o__Peptostreptococcales-Tissierellales;f__Peptostreptococcales-Tissierellales;g__Peptoniphilus;
Synechococcus_IR11	0	1	0	0	0	0	1	2	0	0	0	0	1	4	1	k__Bacteria;p__Cyanobacteria;c__Cyanobacteriia;o__Thermosynechococcales;f__Thermosynechococcaceae;g__Synechococcus_IR11;
Salegentibacter	4	0	0	0	0	0	0	0	0	0	0	0	0	0	0	k__Bacteria;p__Bacteroidota;c__Bacteroidia;o__Flavobacteriales;f__Flavobacteriaceae;g__Salegentibacter;
Fervidicella	1	0	2	2	4	0	0	0	0	1	0	0	0	0	1	k__Bacteria;p__Firmicutes;c__Clostridia;o__Clostridiales;f__Caloramatoraceae;g__Fervidicella;
Z20	0	0	0	0	0	1	0	4	0	0	0	0	0	0	2	k__Bacteria;p__Verrucomicrobiota;c__Lentisphaeria;o__Oligosphaerales;f__Oligosphaeraceae;g__Z20;
SZB85	0	0	0	0	0	0	0	0	0	0	0	0	4	0	1	k__Bacteria;p__Proteobacteria;c__Gammaproteobacteria;o__Nitrosococcales;f__Nitrosococcaceae;g__SZB85;
Sandaracinobacter	0	0	0	0	0	0	4	2	0	0	0	0	0	0	0	k__Bacteria;p__Proteobacteria;c__Alphaproteobacteria;o__Sphingomonadales;f__Sphingomonadaceae;g__Sandaracinobacter;
Porphyromonas	1	0	0	0	0	0	0	0	0	0	0	0	0	1	4	k__Bacteria;p__Bacteroidota;c__Bacteroidia;o__Bacteroidales;f__Porphyromonadaceae;g__Porphyromonas;
Pelolinea	0	0	0	0	0	0	0	0	0	0	0	0	0	2	4	k__Bacteria;p__Chloroflexi;c__Anaerolineae;o__Anaerolineales;f__Anaerolineaceae;g__Pelolinea;
Candidatus_Fritschea	0	4	0	0	0	0	0	0	0	0	0	0	0	0	0	k__Bacteria;p__Verrucomicrobiota;c__Chlamydiae;o__Chlamydiales;f__Simkaniaceae;g__Candidatus_Fritschea;
Segetibacter	1	0	0	0	4	0	0	0	0	0	0	0	2	2	2	k__Bacteria;p__Bacteroidota;c__Bacteroidia;o__Chitinophagales;f__Chitinophagaceae;g__Segetibacter;
Nitrosopumilaceae	4	2	1	0	0	0	0	0	0	0	0	0	0	0	0	k__Archaea;p__Crenarchaeota;c__Nitrososphaeria;o__Nitrosopumilales;f__Nitrosopumilaceae;g__Nitrosopumilaceae;
Rhodopseudomonas	0	0	0	0	0	0	2	4	0	0	0	0	1	0	0	k__Bacteria;p__Proteobacteria;c__Alphaproteobacteria;o__Rhizobiales;f__Xanthobacteraceae;g__Rhodopseudomonas;
Magnetospirillum	4	3	0	2	1	0	0	0	0	1	2	0	1	0	0	k__Bacteria;p__Proteobacteria;c__Alphaproteobacteria;o__Rhodospirillales;f__Magnetospirillaceae;g__Magnetospirillum;
Paludisphaera	0	0	0	0	0	2	4	0	0	0	0	0	0	1	0	k__Bacteria;p__Planctomycetota;c__Planctomycetes;o__Isosphaerales;f__Isosphaeraceae;g__Paludisphaera;
Pseudorhodoplanes	0	0	0	1	0	0	0	4	0	0	0	0	0	0	0	k__Bacteria;p__Proteobacteria;c__Alphaproteobacteria;o__Rhizobiales;f__Xanthobacteraceae;g__Pseudorhodoplanes;
Eubacterium	0	2	4	0	0	0	0	1	4	0	0	0	0	3	1	k__Bacteria;p__Firmicutes;c__Clostridia;o__Eubacteriales;f__Eubacteriaceae;g__Eubacterium;
Campylobacter	0	3	0	0	0	0	4	0	0	0	0	0	0	0	0	k__Bacteria;p__Campilobacterota;c__Campylobacteria;o__Campylobacterales;f__Campylobacteraceae;g__Campylobacter;
Buchnera	0	0	0	0	0	0	0	0	0	0	0	0	0	0	4	k__Bacteria;p__Proteobacteria;c__Gammaproteobacteria;o__Enterobacterales;f__Morganellaceae;g__Buchnera;
Vulgatibacter	2	4	1	0	0	0	0	0	0	0	0	0	0	3	0	k__Bacteria;p__Myxococcota;c__Myxococcia;o__Myxococcales;f__Vulgatibacteraceae;g__Vulgatibacter;
PAUC34f	4	1	4	0	0	0	4	0	0	0	0	1	2	0	0	k__Bacteria;p__PAUC34f;c__PAUC34f;o__PAUC34f;f__PAUC34f;g__PAUC34f;
Mooreia	2	4	1	0	0	0	0	0	0	0	0	0	0	0	0	k__Bacteria;p__Bacteroidota;c__Bacteroidia;o__Cytophagales;f__Mooreiaceae;g__Mooreia;
Marine_Benthic_Group_A	1	2	3	0	0	0	0	0	0	0	0	0	0	0	4	k__Archaea;p__Crenarchaeota;c__Nitrososphaeria;o__Marine_Benthic_Group_A;f__Marine_Benthic_Group_A;g__Marine_Benthic_Group_A;
Coraliomargarita	0	0	0	0	0	0	0	2	0	4	0	0	0	0	0	k__Bacteria;p__Verrucomicrobiota;c__Verrucomicrobiae;o__Opitutales;f__Puniceicoccaceae;g__Coraliomargarita;
Motilibacter	0	0	0	0	4	1	0	0	0	0	0	0	0	0	0	k__Bacteria;p__Actinobacteriota;c__Actinobacteria;o__Streptosporangiales;f__Streptosporangiales_Incertae_Sedis;g__Motilibacter;
Nitratireductor	1	0	0	0	0	0	0	0	0	0	0	0	0	0	4	k__Bacteria;p__Proteobacteria;c__Alphaproteobacteria;o__Rhizobiales;f__Rhizobiaceae;g__Nitratireductor;
Negativibacillus	0	0	0	0	0	0	0	0	0	4	3	0	0	0	4	k__Bacteria;p__Firmicutes;c__Clostridia;o__Oscillospirales;f__Ruminococcaceae;g__Negativibacillus;
Tissierella	0	0	0	0	0	0	0	4	1	0	0	0	0	0	0	k__Bacteria;p__Firmicutes;c__Clostridia;o__Peptostreptococcales-Tissierellales;f__Peptostreptococcales-Tissierellales;g__Tissierella;
Fibrella	0	0	0	0	0	0	0	0	0	0	0	0	0	4	1	k__Bacteria;p__Bacteroidota;c__Bacteroidia;o__Cytophagales;f__Spirosomaceae;g__Fibrella;
Vallitalea	0	0	0	0	0	0	0	4	0	0	0	0	0	0	0	k__Bacteria;p__Firmicutes;c__Clostridia;o__Lachnospirales;f__Lachnospiraceae;g__Vallitalea;
GWE2-42-42	0	0	0	0	0	0	0	0	0	0	0	4	0	0	0	k__Bacteria;p__Bacteroidota;c__Bacteroidia;o__Bacteroidales;f__Rs-E47_termite_group;g__GWE2-42-42;
Phormidium_IAM_M-71	0	0	0	0	0	0	2	0	1	0	0	0	3	4	1	k__Bacteria;p__Cyanobacteria;c__Cyanobacteriia;o__Cyanobacteriales;f__Phormidiaceae;g__Phormidium_IAM_M-71;
Angustibacter	0	0	0	0	0	0	2	0	0	0	0	0	2	2	4	k__Bacteria;p__Actinobacteriota;c__Actinobacteria;o__Kineosporiales;f__Kineosporiaceae;g__Angustibacter;
Arthronema_SAG_12.89	4	0	0	0	0	0	0	0	0	0	1	0	0	0	0	k__Bacteria;p__Cyanobacteria;c__Cyanobacteriia;o__Leptolyngbyales;f__Leptolyngbyaceae;g__Arthronema_SAG_12.89;
Parvibaculum	4	4	4	0	0	0	0	0	0	0	0	0	0	0	0	k__Bacteria;p__Proteobacteria;c__Alphaproteobacteria;o__Parvibaculales;f__Parvibaculaceae;g__Parvibaculum;
Photobacterium	0	0	0	0	0	0	0	0	1	4	2	0	0	0	0	k__Bacteria;p__Proteobacteria;c__Gammaproteobacteria;o__Vibrionales;f__Vibrionaceae;g__Photobacterium;
Olsenella	0	0	0	0	0	0	0	0	0	0	0	0	4	2	0	k__Bacteria;p__Actinobacteriota;c__Coriobacteriia;o__Coriobacteriales;f__Atopobiaceae;g__Olsenella;
Tepidisphaera	4	0	2	0	0	0	0	0	0	0	0	0	1	2	2	k__Bacteria;p__Planctomycetota;c__Phycisphaerae;o__Tepidisphaerales;f__Tepidisphaeraceae;g__Tepidisphaera;
Gilliamella	0	0	0	0	0	0	0	0	0	0	0	0	0	0	4	k__Bacteria;p__Proteobacteria;c__Gammaproteobacteria;o__Orbales;f__Orbaceae;g__Gilliamella;
CK-2C2-2	0	3	4	0	0	0	0	0	0	0	0	0	0	0	0	k__Bacteria;p__CK-2C2-2;c__CK-2C2-2;o__CK-2C2-2;f__CK-2C2-2;g__CK-2C2-2;
Candidatus_Electronema	0	0	0	0	0	0	0	0	0	4	0	1	0	0	0	k__Bacteria;p__Desulfobacterota;c__Desulfobulbia;o__Desulfobulbales;f__Desulfobulbaceae;g__Candidatus_Electronema;
wb1-P19	0	1	0	0	0	0	0	0	0	0	0	0	1	4	0	k__Bacteria;p__Proteobacteria;c__Gammaproteobacteria;o__Nitrosococcales;f__Nitrosococcaceae;g__wb1-P19;
Leptolinea	2	0	0	0	0	0	4	2	2	0	1	1	3	2	0	k__Bacteria;p__Chloroflexi;c__Anaerolineae;o__Anaerolineales;f__Anaerolineaceae;g__Leptolinea;
Phaeodactylibacter	1	4	1	0	0	0	0	0	0	0	0	0	0	0	0	k__Bacteria;p__Bacteroidota;c__Bacteroidia;o__Chitinophagales;f__Saprospiraceae;g__Phaeodactylibacter;
Zeaxanthinibacter	1	1	4	0	0	0	0	0	0	0	0	0	0	0	0	k__Bacteria;p__Bacteroidota;c__Bacteroidia;o__Flavobacteriales;f__Flavobacteriaceae;g__Zeaxanthinibacter;
Telmatospirillum	0	0	0	1	3	4	0	0	0	1	0	0	2	0	0	k__Bacteria;p__Proteobacteria;c__Alphaproteobacteria;o__Rhodospirillales;f__Magnetospirillaceae;g__Telmatospirillum;
Acidibacillus	4	0	0	0	0	0	0	0	0	0	0	0	0	0	0	k__Bacteria;p__Firmicutes;c__Bacilli;o__Alicyclobacillales;f__Alicyclobacillaceae;g__Acidibacillus;
NRB23	4	1	0	0	0	0	0	0	0	0	0	0	0	0	0	k__Bacteria;p__Firmicutes;c__Moorellia;o__NRB23;f__NRB23;g__NRB23;
Kutzneria	0	0	0	4	1	0	0	0	0	0	1	0	2	0	1	k__Bacteria;p__Actinobacteriota;c__Actinobacteria;o__Pseudonocardiales;f__Pseudonocardiaceae;g__Kutzneria;
JGI-0000079-D21	0	0	1	0	0	0	0	0	0	0	0	0	0	4	0	k__Bacteria;p__Synergistota;c__Synergistia;o__Synergistales;f__Synergistaceae;g__JGI-0000079-D21;
Ekhidna	2	4	0	0	0	0	0	0	0	0	0	0	0	0	0	k__Bacteria;p__Bacteroidota;c__Bacteroidia;o__Cytophagales;f__Cyclobacteriaceae;g__Ekhidna;
Alcaligenes	0	0	0	0	0	0	0	0	0	0	0	0	0	0	3	k__Bacteria;p__Proteobacteria;c__Gammaproteobacteria;o__Burkholderiales;f__Alcaligenaceae;g__Alcaligenes;
Tuzzerella	0	0	0	0	0	0	0	1	0	3	3	0	3	0	1	k__Bacteria;p__Firmicutes;c__Clostridia;o__Lachnospirales;f__Lachnospiraceae;g__Tuzzerella;
B5-096	2	0	0	0	0	0	0	0	0	0	0	0	2	3	3	k__Bacteria;p__Fibrobacterota;c__Fibrobacteria;o__Fibrobacterales;f__B5-096;g__B5-096;
Actibacter	0	0	0	0	0	0	0	1	1	3	0	0	0	0	0	k__Bacteria;p__Bacteroidota;c__Bacteroidia;o__Flavobacteriales;f__Flavobacteriaceae;g__Actibacter;
Caldilineaceae	0	0	0	0	0	1	3	1	0	0	0	0	0	0	0	k__Bacteria;p__Chloroflexi;c__Anaerolineae;o__Caldilineales;f__Caldilineaceae;g__Caldilineaceae;
Hydrothermae	0	0	1	0	0	0	0	0	0	0	0	0	2	1	3	k__Bacteria;p__Hydrothermae;c__Hydrothermae;o__Hydrothermae;f__Hydrothermae;g__Hydrothermae;
Candidatus_Finniella	0	3	0	0	0	0	0	0	0	0	0	0	0	0	0	k__Bacteria;p__Proteobacteria;c__Alphaproteobacteria;o__Paracaedibacterales;f__Paracaedibacteraceae;g__Candidatus_Finniella;
Sulfuritortus	0	0	0	0	0	0	0	0	0	2	0	3	0	0	0	k__Bacteria;p__Proteobacteria;c__Gammaproteobacteria;o__Burkholderiales;f__Hydrogenophilaceae;g__Sulfuritortus;
Allochromatium	0	0	0	0	0	0	0	0	0	3	0	0	0	0	0	k__Bacteria;p__Proteobacteria;c__Gammaproteobacteria;o__Chromatiales;f__Chromatiaceae;g__Allochromatium;
Caedibacter	0	0	0	0	0	0	0	0	0	0	0	3	0	0	0	k__Bacteria;p__Proteobacteria;c__Alphaproteobacteria;o__Caedibacterales;f__Caedibacteraceae;g__Caedibacter;
Hungateiclostridiaceae	0	0	3	0	0	0	1	0	0	0	0	0	0	0	0	k__Bacteria;p__Firmicutes;c__Clostridia;o__Clostridia;f__Hungateiclostridiaceae;g__Hungateiclostridiaceae;
Hydrogenoanaerobacterium	0	0	0	0	0	0	0	0	3	0	0	0	0	0	0	k__Bacteria;p__Firmicutes;c__Clostridia;o__Oscillospirales;f__Oscillospirales;g__Hydrogenoanaerobacterium;
Yaniella	0	0	0	0	0	0	0	0	0	2	0	0	0	3	0	k__Bacteria;p__Actinobacteriota;c__Actinobacteria;o__Micrococcales;f__Micrococcaceae;g__Yaniella;
Smaragdicoccus	0	3	0	0	0	0	0	0	0	0	0	0	0	0	1	k__Bacteria;p__Actinobacteriota;c__Actinobacteria;o__Corynebacteriales;f__Nocardiaceae;g__Smaragdicoccus;
Mucispirillum	0	0	0	1	0	0	0	1	2	2	0	0	1	0	3	k__Bacteria;p__Deferribacterota;c__Deferribacteres;o__Deferribacterales;f__Deferribacteraceae;g__Mucispirillum;
HdN1	0	0	0	0	0	0	1	0	3	0	1	0	0	0	0	k__Bacteria;p__Proteobacteria;c__Gammaproteobacteria;o__Oceanospirillales;f__Halomonadaceae;g__HdN1;
Pir3_lineage	2	3	0	0	0	2	0	0	0	0	0	0	0	1	1	k__Bacteria;p__Planctomycetota;c__Planctomycetes;o__Pirellulales;f__Pirellulaceae;g__Pir3_lineage;
Raineya	0	0	0	0	0	0	0	0	0	0	0	3	0	0	0	k__Bacteria;p__Bacteroidota;c__Bacteroidia;o__Cytophagales;f__Raineyaceae;g__Raineya;
Proteiniborus	0	0	0	0	0	0	0	0	0	3	0	0	0	0	0	k__Bacteria;p__Firmicutes;c__Clostridia;o__Peptostreptococcales-Tissierellales;f__Proteiniboraceae;g__Proteiniborus;
Saccharothrix	0	0	0	0	0	0	0	0	0	0	3	0	0	0	0	k__Bacteria;p__Actinobacteriota;c__Actinobacteria;o__Pseudonocardiales;f__Pseudonocardiaceae;g__Saccharothrix;
01D2Z36	2	0	3	0	0	0	0	0	0	0	0	0	0	0	0	k__Bacteria;p__Verrucomicrobiota;c__Verrucomicrobiae;o__Chthoniobacterales;f__01D2Z36;g__01D2Z36;
PAUC43f_marine_benthic_group	0	3	0	0	0	0	0	0	0	0	0	0	0	0	0	k__Bacteria;p__Gemmatimonadota;c__PAUC43f_marine_benthic_group;o__PAUC43f_marine_benthic_group;f__PAUC43f_marine_benthic_group;g__PAUC43f_marine_benthic_group;
Desulfofarcimen	3	0	0	0	0	0	0	0	0	0	0	0	3	0	0	k__Bacteria;p__Firmicutes;c__Desulfotomaculia;o__Desulfotomaculales;f__Desulfotomaculales;g__Desulfofarcimen;
Subgroup_26	0	2	2	0	0	0	0	0	0	3	3	0	0	0	0	k__Bacteria;p__Acidobacteriota;c__Subgroup_26;o__Subgroup_26;f__Subgroup_26;g__Subgroup_26;
Leptolyngbya_PCC-6306	0	0	0	0	0	0	3	0	0	0	0	0	0	0	0	k__Bacteria;p__Cyanobacteria;c__Cyanobacteriia;o__Leptolyngbyales;f__Leptolyngbyaceae;g__Leptolyngbya_PCC-6306;
Haliscomenobacter	0	0	0	0	0	0	3	1	0	0	0	1	0	0	0	k__Bacteria;p__Bacteroidota;c__Bacteroidia;o__Chitinophagales;f__Saprospiraceae;g__Haliscomenobacter;
Fenollaria	3	0	0	0	0	0	0	0	0	0	0	0	0	0	1	k__Bacteria;p__Firmicutes;c__Clostridia;o__Peptostreptococcales-Tissierellales;f__Peptostreptococcales-Tissierellales;g__Fenollaria;
Anaerosporomusa	0	0	0	0	0	0	0	0	0	1	0	3	0	0	0	k__Bacteria;p__Firmicutes;c__Negativicutes;o__Veillonellales-Selenomonadales;f__Sporomusaceae;g__Anaerosporomusa;
Atopobium	0	0	0	0	0	0	0	0	0	0	0	0	0	3	0	k__Bacteria;p__Actinobacteriota;c__Coriobacteriia;o__Coriobacteriales;f__Atopobiaceae;g__Atopobium;
Methanospirillum	0	0	0	0	0	0	0	0	0	0	0	2	0	2	3	k__Archaea;p__Halobacterota;c__Methanomicrobia;o__Methanomicrobiales;f__Methanospirillaceae;g__Methanospirillum;
Ancalomicrobium	0	0	0	0	0	0	0	0	0	1	0	3	0	0	0	k__Bacteria;p__Proteobacteria;c__Alphaproteobacteria;o__Rhizobiales;f__Ancalomicrobiaceae;g__Ancalomicrobium;
FCPU453	0	0	0	0	0	0	0	0	0	3	0	0	0	0	0	k__Bacteria;p__Elusimicrobiota;c__Elusimicrobia;o__FCPU453;f__FCPU453;g__FCPU453;
GIF3	0	2	3	0	0	0	0	0	0	0	0	0	0	0	0	k__Bacteria;p__Chloroflexi;c__Dehalococcoidia;o__GIF3;f__GIF3;g__GIF3;
Fibrisoma	0	0	0	0	0	0	0	0	0	0	0	0	0	3	0	k__Bacteria;p__Bacteroidota;c__Bacteroidia;o__Cytophagales;f__Spirosomaceae;g__Fibrisoma;
Microgenomatia	1	3	0	0	0	0	0	0	0	0	0	0	0	0	0	k__Bacteria;p__Patescibacteria;c__Microgenomatia;o__Microgenomatia;f__Microgenomatia;g__Microgenomatia;
Anaerofilum	0	0	0	2	1	0	0	0	1	3	2	0	0	0	0	k__Bacteria;p__Firmicutes;c__Clostridia;o__Oscillospirales;f__Ruminococcaceae;g__Anaerofilum;
EF100-94H03	3	3	3	0	0	0	0	0	0	0	0	0	0	0	0	k__Bacteria;p__Proteobacteria;c__Alphaproteobacteria;o__Puniceispirillales;f__EF100-94H03;g__EF100-94H03;
Polyangia	3	2	1	0	0	0	0	0	0	0	0	0	0	0	0	k__Bacteria;p__Myxococcota;c__Polyangia;o__Polyangia;f__Polyangia;g__Polyangia;
Salinimicrobium	0	0	0	0	0	0	0	3	0	1	0	0	0	0	0	k__Bacteria;p__Bacteroidota;c__Bacteroidia;o__Flavobacteriales;f__Flavobacteriaceae;g__Salinimicrobium;
Phycisphaeraceae	3	1	0	0	0	0	0	0	0	0	0	0	0	0	0	k__Bacteria;p__Planctomycetota;c__Phycisphaerae;o__Phycisphaerales;f__Phycisphaeraceae;g__Phycisphaeraceae;
Alkalibaculum	0	0	0	0	0	3	0	0	0	0	0	0	0	0	0	k__Bacteria;p__Firmicutes;c__Clostridia;o__Eubacteriales;f__Eubacteriales;g__Alkalibaculum;
Geminicoccus	0	1	0	0	0	0	0	0	0	0	0	0	0	3	0	k__Bacteria;p__Proteobacteria;c__Alphaproteobacteria;o__Tistrellales;f__Geminicoccaceae;g__Geminicoccus;
Fischerella_PCC-9339	0	3	0	0	0	0	0	0	0	0	0	0	0	0	0	k__Bacteria;p__Cyanobacteria;c__Cyanobacteriia;o__Cyanobacteriales;f__Nostocaceae;g__Fischerella_PCC-9339;
Christensenella	0	0	0	0	2	1	0	1	3	1	2	0	0	0	0	k__Bacteria;p__Firmicutes;c__Clostridia;o__Christensenellales;f__Christensenellaceae;g__Christensenella;
Pir1_lineage	0	0	0	0	0	0	0	0	0	0	0	0	0	0	3	k__Bacteria;p__Planctomycetota;c__Planctomycetes;o__Pirellulales;f__Pirellulaceae;g__Pir1_lineage;
AT-s2-59	0	0	0	0	0	0	0	3	0	0	0	0	0	0	0	k__Bacteria;p__Proteobacteria;c__Gammaproteobacteria;o__AT-s2-59;f__AT-s2-59;g__AT-s2-59;
Candidatus_Chisholmbacteria	3	0	1	0	0	0	1	1	0	0	0	0	0	0	0	k__Bacteria;p__Patescibacteria;c__Microgenomatia;o__Candidatus_Chisholmbacteria;f__Candidatus_Chisholmbacteria;g__Candidatus_Chisholmbacteria;
NED5E9	0	0	2	0	0	0	0	0	0	0	0	0	0	0	3	k__Bacteria;p__Firmicutes;c__Bacilli;o__Acholeplasmatales;f__Acholeplasmataceae;g__NED5E9;
DNF00809	0	0	0	0	0	0	0	1	0	0	3	0	0	0	0	k__Bacteria;p__Actinobacteriota;c__Coriobacteriia;o__Coriobacteriales;f__Eggerthellaceae;g__DNF00809;
Halalkalicoccus	3	1	0	0	0	0	0	0	0	0	0	0	0	0	0	k__Archaea;p__Halobacterota;c__Halobacteria;o__Halobacterales;f__Halococcaceae;g__Halalkalicoccus;
Desulfoconvexum	0	0	0	0	0	0	0	0	0	3	0	0	0	0	0	k__Bacteria;p__Desulfobacterota;c__Desulfobacteria;o__Desulfobacterales;f__Desulfobacteraceae;g__Desulfoconvexum;
F9P41300-M23	0	0	0	0	0	0	0	0	0	3	0	0	0	0	0	k__Bacteria;p__Proteobacteria;c__Gammaproteobacteria;o__F9P41300-M23;f__F9P41300-M23;g__F9P41300-M23;
TM7x	0	0	0	0	0	0	0	0	0	0	0	0	0	3	2	k__Bacteria;p__Patescibacteria;c__Saccharimonadia;o__Saccharimonadales;f__Saccharimonadaceae;g__TM7x;
Candidatus_Daviesbacteria	0	0	0	2	0	0	2	0	0	0	3	3	2	0	0	k__Bacteria;p__Patescibacteria;c__Microgenomatia;o__Candidatus_Daviesbacteria;f__Candidatus_Daviesbacteria;g__Candidatus_Daviesbacteria;
DEV114	0	0	1	0	0	2	0	0	1	0	0	0	0	0	3	k__Bacteria;p__Verrucomicrobiota;c__Verrucomicrobiae;o__Pedosphaerales;f__Pedosphaeraceae;g__DEV114;
Micavibrio	0	0	3	0	0	0	0	0	0	0	0	0	0	0	0	k__Bacteria;p__Proteobacteria;c__Alphaproteobacteria;o__Micavibrionales;f__Micavibrionaceae;g__Micavibrio;
Defluviicoccus	0	0	0	0	2	0	3	0	3	0	0	0	0	0	2	k__Bacteria;p__Proteobacteria;c__Alphaproteobacteria;o__Defluviicoccales;f__Defluviicoccaceae;g__Defluviicoccus;
Elsteraceae	0	0	0	0	0	1	0	0	0	0	0	0	3	0	1	k__Bacteria;p__Proteobacteria;c__Alphaproteobacteria;o__Elsterales;f__Elsteraceae;g__Elsteraceae;
Eubacterium_saphenum_group	0	0	3	0	0	0	0	0	0	0	0	0	0	0	0	k__Bacteria;p__Firmicutes;c__Clostridia;o__Peptostreptococcales-Tissierellales;f__Anaerovoracaceae;g__Eubacterium_saphenum_group;
Myceligenerans	3	0	0	0	0	0	0	0	0	0	3	0	0	0	0	k__Bacteria;p__Actinobacteriota;c__Actinobacteria;o__Micrococcales;f__Promicromonosporaceae;g__Myceligenerans;
Pelagicoccus	1	0	3	0	0	0	0	0	0	0	0	0	0	0	0	k__Bacteria;p__Verrucomicrobiota;c__Verrucomicrobiae;o__Opitutales;f__Puniceicoccaceae;g__Pelagicoccus;
Desulfonatronobacter	0	3	0	0	0	0	3	0	0	0	0	0	0	0	0	k__Bacteria;p__Desulfobacterota;c__Desulfobacteria;o__Desulfobacterales;f__Desulfosarcinaceae;g__Desulfonatronobacter;
Candidatus_Kaiserbacteria	0	0	0	0	0	0	0	0	0	0	0	2	3	0	0	k__Bacteria;p__Patescibacteria;c__Parcubacteria;o__Candidatus_Kaiserbacteria;f__Candidatus_Kaiserbacteria;g__Candidatus_Kaiserbacteria;
Dehalobacter	0	0	0	0	0	0	0	0	0	0	0	3	0	0	0	k__Bacteria;p__Firmicutes;c__Desulfitobacteriia;o__Desulfitobacteriales;f__Syntrophobotulaceae;g__Dehalobacter;
Coriobacteriales	0	3	2	0	0	2	0	3	0	0	0	0	0	1	0	k__Bacteria;p__Actinobacteriota;c__Coriobacteriia;o__Coriobacteriales;f__Coriobacteriales;g__Coriobacteriales;
Anaerosolibacter	3	0	1	0	0	0	0	0	0	0	0	0	0	0	0	k__Bacteria;p__Firmicutes;c__Clostridia;o__Peptostreptococcales-Tissierellales;f__Thermotaleaceae;g__Anaerosolibacter;
Candidatus_Terrybacteria	3	0	0	0	0	0	0	0	0	0	0	0	0	0	0	k__Bacteria;p__Patescibacteria;c__Parcubacteria;o__Candidatus_Terrybacteria;f__Candidatus_Terrybacteria;g__Candidatus_Terrybacteria;
GCA-900066575	0	0	0	0	0	3	0	0	2	0	3	0	0	0	0	k__Bacteria;p__Firmicutes;c__Clostridia;o__Lachnospirales;f__Lachnospiraceae;g__GCA-900066575;
MAT-CR-H6-H10	0	0	0	0	0	0	0	0	0	0	0	0	0	2	3	k__Bacteria;p__Fibrobacterota;c__Fibrobacteria;o__Fibrobacterales;f__MAT-CR-H6-H10;g__MAT-CR-H6-H10;
Oryzihumus	2	0	0	0	0	0	0	0	0	0	0	0	3	0	3	k__Bacteria;p__Actinobacteriota;c__Actinobacteria;o__Micrococcales;f__Intrasporangiaceae;g__Oryzihumus;
Fimbriimonas	0	1	0	0	3	0	0	0	0	0	0	0	0	2	0	k__Bacteria;p__Armatimonadota;c__Fimbriimonadia;o__Fimbriimonadales;f__Fimbriimonadaceae;g__Fimbriimonas;
Chitinimonas	0	0	3	0	0	0	0	0	0	0	0	0	0	0	0	k__Bacteria;p__Proteobacteria;c__Gammaproteobacteria;o__Burkholderiales;f__Chitinimonadaceae;g__Chitinimonas;
FTLpost3	0	0	0	0	0	0	0	0	0	3	3	0	0	0	0	k__Bacteria;p__Bacteroidota;c__Bacteroidia;o__Bacteroidales;f__FTLpost3;g__FTLpost3;
CG1-02-57-44	0	0	0	0	0	0	0	0	0	0	0	0	0	3	2	k__Archaea;p__Nanoarchaeota;c__Nanoarchaeia;o__Woesearchaeales;f__CG1-02-57-44;g__CG1-02-57-44;
Candidatus_Nitrosopumilus	0	0	2	0	0	0	0	3	2	1	0	0	0	0	0	k__Archaea;p__Crenarchaeota;c__Nitrososphaeria;o__Nitrosopumilales;f__Nitrosopumilaceae;g__Candidatus_Nitrosopumilus;
Vampirovibrionaceae	0	0	0	3	0	1	0	0	0	0	0	0	0	2	1	k__Bacteria;p__Cyanobacteria;c__Vampirivibrionia;o__Vampirovibrionales;f__Vampirovibrionaceae;g__Vampirovibrionaceae;
LD29	0	0	0	3	2	3	0	1	1	0	0	0	0	3	1	k__Bacteria;p__Verrucomicrobiota;c__Verrucomicrobiae;o__Chthoniobacterales;f__Chthoniobacteraceae;g__LD29;
FS118-23B-02	3	2	0	0	0	0	0	0	0	0	0	0	0	0	0	k__Bacteria;p__Actinobacteriota;c__Coriobacteriia;o__FS118-23B-02;f__FS118-23B-02;g__FS118-23B-02;
Microtrichales	0	0	0	0	0	0	0	0	0	0	3	1	0	0	0	k__Bacteria;p__Actinobacteriota;c__Acidimicrobiia;o__Microtrichales;f__Microtrichales;g__Microtrichales;
PS1_clade	0	0	0	0	0	0	0	0	1	0	3	0	0	0	0	k__Bacteria;p__Proteobacteria;c__Alphaproteobacteria;o__Parvibaculales;f__PS1_clade;g__PS1_clade;
Acetothermiia	0	0	0	0	0	0	0	0	0	0	0	0	3	1	2	k__Bacteria;p__Acetothermia;c__Acetothermiia;o__Acetothermiia;f__Acetothermiia;g__Acetothermiia;
Virgibacillus	2	3	1	1	0	0	0	0	0	2	0	0	2	3	0	k__Bacteria;p__Firmicutes;c__Bacilli;o__Bacillales;f__Bacillaceae;g__Virgibacillus;
FFCH7168	0	0	0	0	0	0	3	0	0	0	0	0	3	0	0	k__Bacteria;p__Chloroflexi;c__Chloroflexia;o__Chloroflexales;f__Chloroflexaceae;g__FFCH7168;
Phycisphaera	0	0	0	0	0	0	0	0	0	0	0	3	0	0	0	k__Bacteria;p__Planctomycetota;c__Phycisphaerae;o__Phycisphaerales;f__Phycisphaeraceae;g__Phycisphaera;
Microcoleus_SAG_1449-1a	0	0	0	0	0	0	0	0	0	0	0	0	3	0	1	k__Bacteria;p__Cyanobacteria;c__Cyanobacteriia;o__Cyanobacteriales;f__Coleofasciculaceae;g__Microcoleus_SAG_1449-1a;
Vampirovibrionales	3	0	0	2	0	1	0	0	0	0	0	0	0	1	0	k__Bacteria;p__Cyanobacteria;c__Vampirivibrionia;o__Vampirovibrionales;f__Vampirovibrionales;g__Vampirovibrionales;
Acidicapsa	0	0	0	1	0	0	0	0	0	0	0	0	2	2	3	k__Bacteria;p__Acidobacteriota;c__Acidobacteriae;o__Acidobacteriales;f__Acidobacteriaceae_(Subgroup_1);g__Acidicapsa;
Irregularibacter	0	3	0	0	0	0	0	0	0	0	0	0	0	0	0	k__Bacteria;p__Firmicutes;c__Clostridia;o__Eubacteriales;f__Garciellaceae;g__Irregularibacter;
Idiomarina	3	0	0	0	0	0	0	0	0	0	0	0	0	0	0	k__Bacteria;p__Proteobacteria;c__Gammaproteobacteria;o__Alteromonadales;f__Idiomarinaceae;g__Idiomarina;
Longimicrobium	0	0	0	0	0	0	0	0	0	0	0	0	3	3	1	k__Bacteria;p__Gemmatimonadota;c__Longimicrobia;o__Longimicrobiales;f__Longimicrobiaceae;g__Longimicrobium;
V9D2013_group	0	2	3	0	0	3	0	0	1	0	0	0	2	3	3	k__Bacteria;p__Firmicutes;c__Clostridia;o__Oscillospirales;f__Oscillospiraceae;g__V9D2013_group;
Candidatus_Lumbricincola	0	0	0	0	0	0	3	0	0	1	0	0	0	0	0	k__Bacteria;p__Firmicutes;c__Bacilli;o__Mycoplasmatales;f__Mycoplasmataceae;g__Candidatus_Lumbricincola;
Neochlamydia	0	3	0	0	0	0	0	0	0	0	0	0	0	0	0	k__Bacteria;p__Verrucomicrobiota;c__Chlamydiae;o__Chlamydiales;f__Parachlamydiaceae;g__Neochlamydia;
Fimbriimonadales	3	0	0	0	0	0	0	0	0	0	0	0	1	0	0	k__Bacteria;p__Armatimonadota;c__Fimbriimonadia;o__Fimbriimonadales;f__Fimbriimonadales;g__Fimbriimonadales;
Erythrobacter	0	3	1	0	0	0	0	0	0	0	0	0	0	0	1	k__Bacteria;p__Proteobacteria;c__Alphaproteobacteria;o__Sphingomonadales;f__Sphingomonadaceae;g__Erythrobacter;
OLB13	0	3	0	0	0	0	2	0	0	0	0	0	0	0	0	k__Bacteria;p__Chloroflexi;c__Anaerolineae;o__SBR1031;f__A4b;g__OLB13;
Cyanothece_PCC-7424	0	0	0	0	0	3	0	2	0	0	0	0	0	0	0	k__Bacteria;p__Cyanobacteria;c__Cyanobacteriia;o__Cyanobacteriales;f__Microcystaceae;g__Cyanothece_PCC-7424;
Anaerospora	0	1	0	3	0	0	0	0	0	0	3	0	1	0	1	k__Bacteria;p__Firmicutes;c__Negativicutes;o__Veillonellales-Selenomonadales;f__Sporomusaceae;g__Anaerospora;
Desulfatirhabdium	0	0	0	0	0	0	2	0	0	0	0	0	0	0	0	k__Bacteria;p__Desulfobacterota;c__Desulfobacteria;o__Desulfobacterales;f__Desulfosarcinaceae;g__Desulfatirhabdium;
Desulfotomaculum	1	0	2	0	0	0	0	0	0	0	0	0	1	0	0	k__Bacteria;p__Firmicutes;c__Desulfotomaculia;o__Desulfotomaculales;f__Desulfotomaculales;g__Desulfotomaculum;
661256	0	0	0	0	0	0	0	0	0	0	0	0	2	0	0	k__Bacteria;p__Nitrospirota;c__661256;o__661256;f__661256;g__661256;
Thalassotalea	0	0	0	0	0	0	0	0	0	2	0	0	0	0	0	k__Bacteria;p__Proteobacteria;c__Gammaproteobacteria;o__Alteromonadales;f__Colwelliaceae;g__Thalassotalea;
Candidatus_Doudnabacteria	0	0	0	0	0	0	2	0	0	0	0	0	0	0	0	k__Bacteria;p__Patescibacteria;c__Parcubacteria;o__Candidatus_Doudnabacteria;f__Candidatus_Doudnabacteria;g__Candidatus_Doudnabacteria;
Pseudovibrio	0	0	0	0	0	0	0	2	0	0	0	0	0	0	0	k__Bacteria;p__Proteobacteria;c__Alphaproteobacteria;o__Rhizobiales;f__Stappiaceae;g__Pseudovibrio;
Spirochaetota	0	0	0	0	0	0	0	0	0	0	0	2	0	0	0	k__Bacteria;p__Spirochaetota;c__Spirochaetota;o__Spirochaetota;f__Spirochaetota;g__Spirochaetota;
SM1A07	0	0	0	0	0	0	2	0	0	0	0	0	0	0	0	k__Bacteria;p__Bacteroidota;c__Bacteroidia;o__SM1A07;f__SM1A07;g__SM1A07;
Xanthobacteraceae	0	0	0	0	2	0	0	0	0	0	0	0	0	0	1	k__Bacteria;p__Proteobacteria;c__Alphaproteobacteria;o__Rhizobiales;f__Xanthobacteraceae;g__Xanthobacteraceae;
Chloroflexi	0	0	0	0	0	0	0	0	0	0	0	0	2	0	2	k__Bacteria;p__Chloroflexi;c__Chloroflexi;o__Chloroflexi;f__Chloroflexi;g__Chloroflexi;
Candidatus_Nucleicultrix	0	0	0	0	0	0	0	0	0	0	0	0	0	0	2	k__Bacteria;p__Proteobacteria;c__Alphaproteobacteria;o__Caedibacterales;f__Caedibacteraceae;g__Candidatus_Nucleicultrix;
Globicatella	0	0	0	0	0	0	2	0	0	1	1	0	0	0	0	k__Bacteria;p__Firmicutes;c__Bacilli;o__Lactobacillales;f__Aerococcaceae;g__Globicatella;
Shimazuella	0	0	2	0	2	0	1	0	0	0	0	0	0	1	0	k__Bacteria;p__Firmicutes;c__Bacilli;o__Thermoactinomycetales;f__Thermoactinomycetaceae;g__Shimazuella;
Nocardiopsis	0	1	0	0	0	0	0	2	0	0	0	0	0	0	0	k__Bacteria;p__Actinobacteriota;c__Actinobacteria;o__Streptosporangiales;f__Nocardiopsaceae;g__Nocardiopsis;
Phocea	0	0	0	0	0	0	0	0	0	0	0	0	0	0	2	k__Bacteria;p__Firmicutes;c__Clostridia;o__Oscillospirales;f__Ruminococcaceae;g__Phocea;
Azohydromonas	0	0	0	0	0	0	2	0	0	0	0	0	0	0	0	k__Bacteria;p__Proteobacteria;c__Gammaproteobacteria;o__Burkholderiales;f__Comamonadaceae;g__Azohydromonas;
Coprobacter	0	0	0	0	0	0	0	0	0	0	0	0	2	0	1	k__Bacteria;p__Bacteroidota;c__Bacteroidia;o__Bacteroidales;f__Barnesiellaceae;g__Coprobacter;
Candidatus_Buchananbacteria	0	1	0	0	0	0	0	0	0	0	0	2	0	2	0	k__Bacteria;p__Patescibacteria;c__ABY1;o__Candidatus_Buchananbacteria;f__Candidatus_Buchananbacteria;g__Candidatus_Buchananbacteria;
Alteromonas	0	0	0	0	0	0	0	0	0	0	0	0	0	2	1	k__Bacteria;p__Proteobacteria;c__Gammaproteobacteria;o__Alteromonadales;f__Alteromonadaceae;g__Alteromonas;
Psychroglaciecola	0	0	0	0	0	0	0	0	0	0	0	0	0	2	0	k__Bacteria;p__Proteobacteria;c__Alphaproteobacteria;o__Rhizobiales;f__Beijerinckiaceae;g__Psychroglaciecola;
SEEP-SRB1	0	0	2	0	0	0	0	0	0	0	0	1	0	0	0	k__Bacteria;p__Desulfobacterota;c__Desulfobacteria;o__Desulfobacterales;f__Desulfosarcinaceae;g__SEEP-SRB1;
Clostridium_innocuum_group	0	0	1	0	0	0	0	0	0	0	0	0	2	0	1	k__Bacteria;p__Firmicutes;c__Bacilli;o__Erysipelotrichales;f__Erysipelotrichaceae;g__Clostridium_innocuum_group;
FukuN18_freshwater_group	0	0	0	0	0	2	1	0	0	0	0	0	2	0	0	k__Bacteria;p__Verrucomicrobiota;c__Verrucomicrobiae;o__Chthoniobacterales;f__Terrimicrobiaceae;g__FukuN18_freshwater_group;
UA-50	0	0	0	0	0	0	2	0	0	0	0	0	0	0	0	k__Bacteria;p__Bacteroidota;c__Ignavibacteria;o__Ignavibacteriales;f__UA-50;g__UA-50;
Candidatus_Peregrinibacteria	2	1	0	0	0	0	0	0	0	0	0	0	0	0	0	k__Bacteria;p__Patescibacteria;c__Gracilibacteria;o__Candidatus_Peregrinibacteria;f__Candidatus_Peregrinibacteria;g__Candidatus_Peregrinibacteria;
Schlesneria	0	2	0	0	0	0	0	0	0	0	0	0	0	0	0	k__Bacteria;p__Planctomycetota;c__Planctomycetes;o__Planctomycetales;f__Schlesneriaceae;g__Schlesneria;
Kouleothrix	0	0	0	0	0	2	0	0	0	0	0	0	0	0	0	k__Bacteria;p__Chloroflexi;c__Chloroflexia;o__Chloroflexales;f__Roseiflexaceae;g__Kouleothrix;
UCG-012	0	0	0	0	0	0	0	0	0	0	0	0	0	0	2	k__Bacteria;p__Firmicutes;c__Clostridia;o__Clostridia;f__Hungateiclostridiaceae;g__UCG-012;
MSB-4B10	0	0	0	0	0	0	0	0	0	2	0	0	0	0	0	k__Bacteria;p__Myxococcota;c__Polyangia;o__MSB-4B10;f__MSB-4B10;g__MSB-4B10;
Parvimonas	2	0	0	0	0	0	0	0	0	0	0	0	0	1	1	k__Bacteria;p__Firmicutes;c__Clostridia;o__Peptostreptococcales-Tissierellales;f__Peptostreptococcales-Tissierellales;g__Parvimonas;
Paramoritella	0	0	0	0	0	0	0	1	0	2	0	0	0	0	0	k__Bacteria;p__Proteobacteria;c__Gammaproteobacteria;o__Alteromonadales;f__Moritellaceae;g__Paramoritella;
Izemoplasmataceae	0	0	2	0	0	2	0	0	2	0	0	0	0	2	1	k__Bacteria;p__Firmicutes;c__Bacilli;o__Izemoplasmatales;f__Izemoplasmataceae;g__Izemoplasmataceae;
Ga0074140	1	2	0	0	0	0	0	0	0	0	0	0	0	0	0	k__Bacteria;p__Verrucomicrobiota;c__Chlamydiae;o__Chlamydiales;f__Simkaniaceae;g__Ga0074140;
Elusimicrobiota	0	0	0	0	0	1	0	2	0	0	0	0	0	0	0	k__Bacteria;p__Elusimicrobiota;c__Elusimicrobiota;o__Elusimicrobiota;f__Elusimicrobiota;g__Elusimicrobiota;
Saccharospirillum	1	2	0	0	0	0	0	0	0	0	0	0	0	0	0	k__Bacteria;p__Proteobacteria;c__Gammaproteobacteria;o__Oceanospirillales;f__Saccharospirillaceae;g__Saccharospirillum;
EcFYyy-200	0	0	0	0	0	0	2	0	0	0	0	0	0	0	0	k__Bacteria;p__Cyanobacteria;c__Cyanobacteriia;o__Oxyphotobacteria_Incertae_Sedis;f__Unknown_Family;g__EcFYyy-200;
Marinobacter	0	0	0	0	2	0	0	0	0	0	0	0	0	0	0	k__Bacteria;p__Proteobacteria;c__Gammaproteobacteria;o__Alteromonadales;f__Marinobacteraceae;g__Marinobacter;
Rhabdobacter	0	0	0	0	0	0	0	0	0	0	0	0	0	2	0	k__Bacteria;p__Bacteroidota;c__Bacteroidia;o__Cytophagales;f__Spirosomaceae;g__Rhabdobacter;
Chlamydiaceae	2	0	0	0	0	0	0	0	0	0	0	0	0	0	0	k__Bacteria;p__Verrucomicrobiota;c__Chlamydiae;o__Chlamydiales;f__Chlamydiaceae;g__Chlamydiaceae;
Sporichthya	0	0	0	2	0	0	0	0	0	0	0	0	0	0	0	k__Bacteria;p__Actinobacteriota;c__Actinobacteria;o__Frankiales;f__Sporichthyaceae;g__Sporichthya;
NRL2	0	2	0	0	0	0	0	0	0	0	0	0	0	0	0	k__Bacteria;p__Proteobacteria;c__Alphaproteobacteria;o__NRL2;f__NRL2;g__NRL2;
Flaviaesturariibacter	0	0	0	0	0	0	0	0	0	0	0	0	0	2	0	k__Bacteria;p__Bacteroidota;c__Bacteroidia;o__Chitinophagales;f__Chitinophagaceae;g__Flaviaesturariibacter;
VHS-B3-70	0	0	0	0	0	0	0	0	0	0	0	0	0	2	0	k__Bacteria;p__Myxococcota;c__Polyangia;o__VHS-B3-70;f__VHS-B3-70;g__VHS-B3-70;
N9D0	0	2	0	0	0	0	0	0	0	0	0	0	0	0	0	k__Bacteria;p__Chloroflexi;c__N9D0;o__N9D0;f__N9D0;g__N9D0;
Solobacterium	0	2	1	0	0	1	0	0	0	0	0	0	0	0	0	k__Bacteria;p__Firmicutes;c__Bacilli;o__Erysipelotrichales;f__Erysipelotrichaceae;g__Solobacterium;
Oleiagrimonas	2	0	0	0	0	0	0	0	0	0	0	0	0	0	0	k__Bacteria;p__Proteobacteria;c__Gammaproteobacteria;o__Xanthomonadales;f__Rhodanobacteraceae;g__Oleiagrimonas;
CK06-06-Mud-MAS4B-21	0	0	2	0	0	0	0	0	0	0	0	0	0	0	0	k__Bacteria;p__Bacteroidota;c__Rhodothermia;o__Balneolales;f__Balneolaceae;g__CK06-06-Mud-MAS4B-21;
S1-3-65	0	2	0	0	0	0	0	0	0	0	0	0	0	0	0	k__Bacteria;p__Proteobacteria;c__Gammaproteobacteria;o__S1-3-65;f__S1-3-65;g__S1-3-65;
Oscillatoria_SAG_1459-8	2	0	0	0	0	0	0	0	0	0	0	0	0	0	0	k__Bacteria;p__Cyanobacteria;c__Cyanobacteriia;o__Oxyphotobacteria_Incertae_Sedis;f__Unknown_Family;g__Oscillatoria_SAG_1459-8;
GTL1	0	0	0	0	0	0	0	2	0	0	0	0	0	0	0	k__Bacteria;p__Patescibacteria;c__Saccharimonadia;o__Saccharimonadales;f__Saccharimonadaceae;g__GTL1;
MSBL5	0	0	0	0	0	0	0	0	2	0	0	0	0	0	0	k__Bacteria;p__Chloroflexi;c__Dehalococcoidia;o__MSBL5;f__MSBL5;g__MSBL5;
Mariniradius	0	0	0	0	0	0	0	0	0	0	0	0	0	0	2	k__Bacteria;p__Bacteroidota;c__Bacteroidia;o__Cytophagales;f__Cyclobacteriaceae;g__Mariniradius;
Candidatus_Megaira	0	2	0	0	0	1	1	0	0	0	0	0	0	0	0	k__Bacteria;p__Proteobacteria;c__Alphaproteobacteria;o__Rickettsiales;f__Rickettsiaceae;g__Candidatus_Megaira;
Risungbinella	0	0	0	2	0	0	0	0	0	0	0	0	0	0	0	k__Bacteria;p__Firmicutes;c__Bacilli;o__Thermoactinomycetales;f__Thermoactinomycetaceae;g__Risungbinella;
Aliidiomarina	0	0	0	0	0	0	0	0	0	0	0	0	0	2	0	k__Bacteria;p__Proteobacteria;c__Gammaproteobacteria;o__Alteromonadales;f__Idiomarinaceae;g__Aliidiomarina;
KD3-93	0	0	0	0	0	2	2	0	0	0	0	0	0	0	0	k__Bacteria;p__Bacteroidota;c__Bacteroidia;o__Sphingobacteriales;f__KD3-93;g__KD3-93;
Micropepsaceae	1	1	2	0	0	0	0	0	0	0	0	0	0	0	0	k__Bacteria;p__Proteobacteria;c__Alphaproteobacteria;o__Micropepsales;f__Micropepsaceae;g__Micropepsaceae;
Psychrilyobacter	0	0	0	0	0	0	0	0	2	2	0	0	0	0	0	k__Bacteria;p__Fusobacteriota;c__Fusobacteriia;o__Fusobacteriales;f__Fusobacteriaceae;g__Psychrilyobacter;
Lachnospiraceae_UCG-007	0	0	2	0	0	0	0	0	0	0	0	0	0	0	0	k__Bacteria;p__Firmicutes;c__Clostridia;o__Lachnospirales;f__Lachnospiraceae;g__Lachnospiraceae_UCG-007;
AncK6	2	0	1	0	0	0	0	0	0	0	0	0	0	0	0	k__Bacteria;p__AncK6;c__AncK6;o__AncK6;f__AncK6;g__AncK6;
Odoribacter	0	0	0	0	0	0	0	0	0	0	0	0	2	1	1	k__Bacteria;p__Bacteroidota;c__Bacteroidia;o__Bacteroidales;f__Marinifilaceae;g__Odoribacter;
Lachnospiraceae_FE2018_group	1	1	0	0	0	1	0	0	0	0	0	0	0	2	0	k__Bacteria;p__Firmicutes;c__Clostridia;o__Lachnospirales;f__Lachnospiraceae;g__Lachnospiraceae_FE2018_group;
Brachybacterium	0	0	0	0	0	0	0	0	2	0	0	0	1	1	1	k__Bacteria;p__Actinobacteriota;c__Actinobacteria;o__Micrococcales;f__Dermabacteraceae;g__Brachybacterium;
IheB3-7	2	1	2	0	0	0	0	0	0	0	0	0	0	0	0	k__Bacteria;p__Bacteroidota;c__Ignavibacteria;o__Ignavibacteriales;f__Melioribacteraceae;g__IheB3-7;
Subgroup_23	0	2	0	0	0	0	0	0	0	0	0	0	0	0	0	k__Bacteria;p__Acidobacteriota;c__Thermoanaerobaculia;o__Thermoanaerobaculales;f__Thermoanaerobaculaceae;g__Subgroup_23;
Christensenellaceae	0	0	0	0	0	0	0	0	2	0	0	0	0	0	0	k__Bacteria;p__Firmicutes;c__Clostridia;o__Christensenellales;f__Christensenellaceae;g__Christensenellaceae;
Candidatus_Campbellbacteria	0	0	0	0	0	0	0	0	0	0	0	2	0	0	0	k__Bacteria;p__Patescibacteria;c__Parcubacteria;o__Candidatus_Campbellbacteria;f__Candidatus_Campbellbacteria;g__Candidatus_Campbellbacteria;
Morganella	0	0	0	0	0	0	0	0	0	2	0	0	0	0	0	k__Bacteria;p__Proteobacteria;c__Gammaproteobacteria;o__Enterobacterales;f__Morganellaceae;g__Morganella;
Balneola	0	0	0	0	0	0	0	0	0	0	0	0	0	2	0	k__Bacteria;p__Bacteroidota;c__Rhodothermia;o__Balneolales;f__Balneolaceae;g__Balneola;
Wenxinia	0	2	0	0	0	0	0	0	0	0	0	0	0	0	0	k__Bacteria;p__Proteobacteria;c__Alphaproteobacteria;o__Rhodobacterales;f__Rhodobacteraceae;g__Wenxinia;
Oceanobacillus	0	0	0	1	0	0	0	0	0	0	0	0	0	2	0	k__Bacteria;p__Firmicutes;c__Bacilli;o__Bacillales;f__Bacillaceae;g__Oceanobacillus;
Limnochordaceae	2	0	2	0	0	0	0	0	0	0	0	0	0	0	0	k__Bacteria;p__Firmicutes;c__Limnochordia;o__Limnochordales;f__Limnochordaceae;g__Limnochordaceae;
Lenti-02	0	0	0	0	0	0	2	0	0	0	0	0	0	0	0	k__Bacteria;p__Verrucomicrobiota;c__Lentisphaeria;o__Oligosphaerales;f__Lenti-02;g__Lenti-02;
Enhydrobacter	1	0	0	0	0	0	0	0	0	0	0	2	0	2	1	k__Bacteria;p__Proteobacteria;c__Gammaproteobacteria;o__Pseudomonadales;f__Moraxellaceae;g__Enhydrobacter;
Allisonella	1	0	0	0	0	0	0	0	0	0	0	0	2	0	2	k__Bacteria;p__Firmicutes;c__Negativicutes;o__Veillonellales-Selenomonadales;f__Veillonellaceae;g__Allisonella;
Anaerococcus	0	0	0	0	0	0	0	0	0	0	0	0	2	0	0	k__Bacteria;p__Firmicutes;c__Clostridia;o__Peptostreptococcales-Tissierellales;f__Peptostreptococcales-Tissierellales;g__Anaerococcus;
Selenomonas	0	0	2	0	0	0	0	0	0	0	0	0	0	1	0	k__Bacteria;p__Firmicutes;c__Negativicutes;o__Veillonellales-Selenomonadales;f__Selenomonadaceae;g__Selenomonas;
MWH-CFBk5	2	2	0	0	0	0	0	0	0	0	0	0	0	0	0	k__Bacteria;p__Bacteroidota;c__Bacteroidia;o__Cytophagales;f__MWH-CFBk5;g__MWH-CFBk5;
Caproiciproducens	1	0	0	0	0	2	0	0	1	0	0	0	0	0	0	k__Bacteria;p__Firmicutes;c__Clostridia;o__Oscillospirales;f__Ruminococcaceae;g__Caproiciproducens;
Cardiobacterium	0	0	0	0	0	0	0	0	0	0	0	0	0	0	2	k__Bacteria;p__Proteobacteria;c__Gammaproteobacteria;o__Cardiobacteriales;f__Cardiobacteriaceae;g__Cardiobacterium;
BRH-c20a	1	0	0	0	0	0	0	0	0	0	0	0	2	0	0	k__Bacteria;p__Firmicutes;c__BRH-c20a;o__BRH-c20a;f__BRH-c20a;g__BRH-c20a;
Arthrospira_PCC-7345	0	0	0	0	0	0	0	0	0	2	0	0	0	0	0	k__Bacteria;p__Cyanobacteria;c__Cyanobacteriia;o__Cyanobacteriales;f__Phormidiaceae;g__Arthrospira_PCC-7345;
DMER64	0	1	0	0	0	0	0	0	0	0	0	0	0	2	0	k__Bacteria;p__Bacteroidota;c__Bacteroidia;o__Bacteroidales;f__Rikenellaceae;g__DMER64;
Acanthopleuribacter	0	0	0	0	0	0	0	2	0	0	0	0	0	0	0	k__Bacteria;p__Acidobacteriota;c__Holophagae;o__Acanthopleuribacterales;f__Acanthopleuribacteraceae;g__Acanthopleuribacter;
Schizothrix_LEGE_07164	0	0	0	0	0	0	0	2	0	0	0	0	0	0	0	k__Bacteria;p__Cyanobacteria;c__Cyanobacteriia;o__Synechococcales;f__Synechococcales_Incertae_Sedis;g__Schizothrix_LEGE_07164;
type_III	0	0	2	0	0	0	0	0	0	0	0	0	0	0	0	k__Bacteria;p__Firmicutes;c__Bacilli;o__Entomoplasmatales;f__type_III;g__type_III;
Plasticicumulans	0	0	0	0	0	0	0	0	0	2	0	1	0	0	0	k__Bacteria;p__Proteobacteria;c__Gammaproteobacteria;o__Competibacterales;f__Competibacteraceae;g__Plasticicumulans;
Gardnerella	0	0	0	0	0	0	0	0	0	0	0	0	0	0	2	k__Bacteria;p__Actinobacteriota;c__Actinobacteria;o__Bifidobacteriales;f__Bifidobacteriaceae;g__Gardnerella;
Pygmaiobacter	0	2	2	0	0	1	0	1	1	2	2	0	0	0	0	k__Bacteria;p__Firmicutes;c__Clostridia;o__Oscillospirales;f__Ruminococcaceae;g__Pygmaiobacter;
Senegalimassilia	0	0	0	0	0	0	0	0	0	0	0	0	2	1	0	k__Bacteria;p__Actinobacteriota;c__Coriobacteriia;o__Coriobacteriales;f__Eggerthellaceae;g__Senegalimassilia;
Verticiella	2	0	0	0	0	0	0	0	0	0	0	0	2	2	1	k__Bacteria;p__Proteobacteria;c__Gammaproteobacteria;o__Burkholderiales;f__Alcaligenaceae;g__Verticiella;
M2PT2-76_termite_group	0	0	0	0	0	0	0	0	0	1	2	2	0	0	0	k__Bacteria;p__Spirochaetota;c__Spirochaetia;o__Spirochaetales;f__Spirochaetaceae;g__M2PT2-76_termite_group;
Stomatobaculum	0	0	0	0	0	0	0	0	0	0	0	0	0	0	2	k__Bacteria;p__Firmicutes;c__Clostridia;o__Lachnospirales;f__Lachnospiraceae;g__Stomatobaculum;
Desulforegula	0	0	0	0	0	0	0	0	0	0	0	2	0	0	0	k__Bacteria;p__Desulfobacterota;c__Desulfobacteria;o__Desulfobacterales;f__Desulforegulaceae;g__Desulforegula;
Niabella	0	0	0	0	0	0	0	1	2	0	0	0	2	1	0	k__Bacteria;p__Bacteroidota;c__Bacteroidia;o__Chitinophagales;f__Chitinophagaceae;g__Niabella;
CI75cm.2.12	2	0	0	0	0	0	0	0	0	0	0	0	0	0	0	k__Bacteria;p__Proteobacteria;c__Gammaproteobacteria;o__Nitrosococcales;f__Nitrosococcaceae;g__CI75cm.2.12;
DS001	0	0	1	0	0	0	2	0	0	0	1	0	2	0	0	k__Bacteria;p__Actinobacteriota;c__Actinobacteria;o__Micrococcales;f__Microbacteriaceae;g__DS001;
Egicoccus	2	0	0	0	0	0	0	0	0	0	0	0	0	0	0	k__Bacteria;p__Actinobacteriota;c__Actinobacteria;o__Nitriliruptorales;f__Nitriliruptoraceae;g__Egicoccus;
Candidatus_Paracaedibacter	0	0	0	0	0	0	0	1	2	0	2	0	0	0	0	k__Bacteria;p__Proteobacteria;c__Alphaproteobacteria;o__Paracaedibacterales;f__Paracaedibacteraceae;g__Candidatus_Paracaedibacter;
Sva0996_marine_group	0	0	0	0	0	0	0	1	0	2	0	0	0	0	0	k__Bacteria;p__Actinobacteriota;c__Acidimicrobiia;o__Microtrichales;f__Microtrichaceae;g__Sva0996_marine_group;
Labrys	0	1	2	1	2	2	0	0	0	0	0	0	0	1	0	k__Bacteria;p__Proteobacteria;c__Alphaproteobacteria;o__Rhizobiales;f__Labraceae;g__Labrys;
c5LKS83	0	0	0	0	0	0	0	0	0	0	0	0	0	0	2	k__Bacteria;p__Acidobacteriota;c__c5LKS83;o__c5LKS83;f__c5LKS83;g__c5LKS83;
GIF9	0	0	0	0	2	0	0	0	0	0	0	0	1	0	0	k__Bacteria;p__Chloroflexi;c__Dehalococcoidia;o__GIF9;f__GIF9;g__GIF9;
Pleurocapsa_PCC-7319	0	0	0	0	0	0	0	2	0	0	0	0	0	0	0	k__Bacteria;p__Cyanobacteria;c__Cyanobacteriia;o__Cyanobacteriales;f__Xenococcaceae;g__Pleurocapsa_PCC-7319;
Cryptanaerobacter	0	0	2	0	0	0	0	0	0	0	0	0	0	0	0	k__Bacteria;p__Firmicutes;c__Desulfotomaculia;o__Desulfotomaculales;f__Desulfotomaculales;g__Cryptanaerobacter;
TSAC18	2	1	1	0	0	0	1	0	0	0	0	0	0	0	0	k__Bacteria;p__Firmicutes;c__TSAC18;o__TSAC18;f__TSAC18;g__TSAC18;
Kazania	0	0	0	0	0	0	0	0	0	0	0	2	0	0	0	k__Bacteria;p__Patescibacteria;c__Kazania;o__Kazania;f__Kazania;g__Kazania;
Candidatus_Caldatribacterium	0	0	0	0	0	0	0	0	0	0	0	0	2	0	0	k__Bacteria;p__Caldatribacteriota;c__Caldatribacteriia;o__Caldatribacteriales;f__Caldatribacteriaceae;g__Candidatus_Caldatribacterium;
Haloplasma	0	0	1	0	0	0	0	0	0	0	0	0	2	0	0	k__Bacteria;p__Firmicutes;c__Bacilli;o__Haloplasmatales;f__Haloplasmataceae;g__Haloplasma;
Magnetococcus	0	0	0	0	0	0	0	0	0	0	0	0	0	2	0	k__Bacteria;p__Proteobacteria;c__Magnetococcia;o__Magnetococcales;f__Magnetococcaceae;g__Magnetococcus;
Sulfurovum	0	0	0	0	0	0	0	1	1	2	0	0	0	0	0	k__Bacteria;p__Campilobacterota;c__Campylobacteria;o__Campylobacterales;f__Sulfurovaceae;g__Sulfurovum;
Chitinilyticum	0	0	0	0	1	0	2	0	0	0	0	0	0	0	0	k__Bacteria;p__Proteobacteria;c__Gammaproteobacteria;o__Burkholderiales;f__Chitinibacteraceae;g__Chitinilyticum;
Panacagrimonas	1	0	0	0	0	0	0	0	0	0	0	0	2	0	0	k__Bacteria;p__Proteobacteria;c__Gammaproteobacteria;o__Salinisphaerales;f__Solimonadaceae;g__Panacagrimonas;
FW113	0	2	0	0	0	0	0	0	0	0	0	0	0	0	0	k__Bacteria;p__FW113;c__FW113;o__FW113;f__FW113;g__FW113;
FS117-23B-02	0	0	0	0	0	0	0	0	0	0	0	0	0	0	2	k__Bacteria;p__Chloroflexi;c__Dehalococcoidia;o__FS117-23B-02;f__FS117-23B-02;g__FS117-23B-02;
Dysgonomonas	0	0	0	0	0	2	0	0	0	0	0	0	0	0	0	k__Bacteria;p__Bacteroidota;c__Bacteroidia;o__Bacteroidales;f__Dysgonomonadaceae;g__Dysgonomonas;
TG3	2	0	1	0	0	0	0	0	0	0	0	0	0	0	0	k__Bacteria;p__Fibrobacterota;c__Fibrobacteria;o__Fibrobacterales;f__TG3;g__TG3;
Ancylothrix_8PC	0	0	0	0	0	0	2	0	0	0	0	0	0	0	0	k__Bacteria;p__Cyanobacteria;c__Cyanobacteriia;o__Cyanobacteriales;f__Nostocaceae;g__Ancylothrix_8PC;
Trichocoleus_SAG_26.92	0	0	0	0	0	0	0	0	0	0	0	0	0	2	0	k__Bacteria;p__Cyanobacteria;c__Cyanobacteriia;o__Cyanobacteriales;f__Phormidiaceae;g__Trichocoleus_SAG_26.92;
LD1-PA32	0	0	0	0	0	0	0	0	0	0	0	0	0	0	2	k__Bacteria;p__Verrucomicrobiota;c__Chlamydiae;o__LD1-PA32;f__LD1-PA32;g__LD1-PA32;
Succinivibrionaceae_UCG-001	0	0	0	0	0	0	0	0	0	0	0	0	0	2	0	k__Bacteria;p__Proteobacteria;c__Gammaproteobacteria;o__Aeromonadales;f__Succinivibrionaceae;g__Succinivibrionaceae_UCG-001;
Nitrospina	1	1	0	0	0	0	0	0	0	0	0	0	0	0	0	k__Bacteria;p__Nitrospinota;c__Nitrospinia;o__Nitrospinales;f__Nitrospinaceae;g__Nitrospina;
Anaerosporobacter	0	0	1	0	0	0	0	0	0	0	0	0	0	0	1	k__Bacteria;p__Firmicutes;c__Clostridia;o__Lachnospirales;f__Lachnospiraceae;g__Anaerosporobacter;
Bythopirellula	0	0	0	0	1	0	0	1	1	0	0	0	0	0	0	k__Bacteria;p__Planctomycetota;c__Planctomycetes;o__Pirellulales;f__Pirellulaceae;g__Bythopirellula;
Ruminobacter	1	1	0	0	0	0	0	0	0	0	0	0	0	0	0	k__Bacteria;p__Proteobacteria;c__Gammaproteobacteria;o__Aeromonadales;f__Succinivibrionaceae;g__Ruminobacter;
Methanimicrococcus	0	1	1	0	0	0	0	0	0	0	0	0	0	0	0	k__Archaea;p__Halobacterota;c__Methanosarcinia;o__Methanosarciniales;f__Methanosarcinaceae;g__Methanimicrococcus;
Angelakisella	0	0	0	0	0	0	0	0	0	0	0	0	0	1	1	k__Bacteria;p__Firmicutes;c__Clostridia;o__Oscillospirales;f__Ruminococcaceae;g__Angelakisella;
Aestuariimicrobium	0	0	0	0	0	0	1	1	1	0	0	0	0	0	0	k__Bacteria;p__Actinobacteriota;c__Actinobacteria;o__Propionibacteriales;f__Propionibacteriaceae;g__Aestuariimicrobium;
Hyphobacterium	1	1	0	0	0	0	0	0	0	0	0	0	0	0	0	k__Bacteria;p__Proteobacteria;c__Alphaproteobacteria;o__Caulobacterales;f__Hyphomonadaceae;g__Hyphobacterium;
Mumia	0	0	0	0	0	0	1	1	0	0	0	0	0	0	1	k__Bacteria;p__Actinobacteriota;c__Actinobacteria;o__Propionibacteriales;f__Nocardioidaceae;g__Mumia;
Candidatus_Uhrbacteria	1	0	1	0	0	0	0	0	0	0	0	0	0	0	0	k__Bacteria;p__Patescibacteria;c__ABY1;o__Candidatus_Uhrbacteria;f__Candidatus_Uhrbacteria;g__Candidatus_Uhrbacteria;
MD2894-B20	0	0	0	0	0	0	0	0	0	0	1	0	1	0	0	k__Bacteria;p__Elusimicrobiota;c__Elusimicrobia;o__MD2894-B20;f__MD2894-B20;g__MD2894-B20;
UCG-008	1	1	0	0	0	0	0	0	0	0	0	0	0	0	0	k__Bacteria;p__Firmicutes;c__Clostridia;o__Oscillospirales;f__Butyricicoccaceae;g__UCG-008;
Hyphomonas	0	1	0	0	0	0	0	0	0	0	0	1	0	0	0	k__Bacteria;p__Proteobacteria;c__Alphaproteobacteria;o__Caulobacterales;f__Hyphomonadaceae;g__Hyphomonas;
DG-20	0	0	0	1	0	0	0	0	1	0	0	0	0	0	0	k__Bacteria;p__Planctomycetota;c__Phycisphaerae;o__DG-20;f__DG-20;g__DG-20;
Others	31587	38918	40770	36265	38837	32348	27674	31569	38792	27938	30165	33463	24942	29483	31134	Others
