# Supplementary material for: Insights into soil nematode diversity and bacterial community of Thai jasmine rice rhizosphere from different paddy fields in Thailand
Source: PeerJ. 2024 Apr 23;12:e17289. doi: 10.7717/peerj.17289 (PMC11048080; doi:10.7717/peerj.17289)
Supplement: Supplemental Information 11 — CCS, sampling from Chachoengsao province; NYK, sampling from Nakhon Nayok province; PTT, sampling from Pathum Thani province; AYY, sampling from Phra Nakhon Si Ayutthaya province; PAR, sampling from Prachin Buri province. [file peerj-12-17289-s011.xls]

Taxonomy	CCS1	CCS2	CCS3	NYK1	NYK2	NYK3	PTT1	PTT2	PTT3	AYY1	AYY2	AYY3	PAR1	PAR2	PAR3	Tax_detail
Acidobacteriota	0.195649940560928	0.221392195136269	0.219865858490981	0.369094618195695	0.396025654196693	0.32271746628117	0.131558477772722	0.112890206495736	0.109089041196413	0.109323862218765	0.105698812686206	0.0906555909417789	0.149713078063313	0.170597472738747	0.143490320970985	k__Bacteria;p__Acidobacteriota;
Proteobacteria	0.25985881386031	0.248293878509473	0.296652332800095	0.124411112904882	0.127625225648326	0.132160206642499	0.211250862233441	0.217679087720328	0.263982858065369	0.242085797731042	0.256263116955546	0.366628997461	0.271262309758282	0.284588402776759	0.351350954694223	k__Bacteria;p__Proteobacteria;
Firmicutes	0.0508093987114193	0.0621688656676987	0.0446159942468848	0.0684650043295125	0.0856949968445924	0.0960711507697722	0.0997842581857136	0.0986835346434388	0.111040990944714	0.144077373526865	0.130046817441331	0.0379676240515432	0.111994951348019	0.083875133921364	0.0921378986453758	k__Bacteria;p__Firmicutes;
Actinobacteriota	0.0534804878406738	0.0409469157726345	0.0412844709922655	0.0740566799242701	0.0701381041137707	0.0718992617814108	0.0563276927366922	0.0593656897133715	0.0390683475938184	0.0309229933809823	0.0444252021662239	0.0173327267123589	0.112156390800886	0.0813508079310798	0.0800739686220406	k__Bacteria;p__Actinobacteriota;
Myxococcota	0.0319650116676695	0.0257422545753408	0.0249790862526967	0.0294553619912822	0.0332418509767086	0.0342691929494987	0.0778578452235934	0.0689639990020106	0.0647812495413652	0.0756417218251463	0.0845649206745233	0.105126436444223	0.0239077153382156	0.0209577762449183	0.018756329160368	k__Bacteria;p__Myxococcota;
Chloroflexi	0.0623596577483596	0.0576192083596283	0.0476686675374612	0.073498979996184	0.0639740522770299	0.0685237095851004	0.0959243876308023	0.0906555909417789	0.0839631918047459	0.0569440979203663	0.0375713635763241	0.0337261693353097	0.0616992236229947	0.0698739304636247	0.0615818131118187	k__Bacteria;p__Chloroflexi;
Verrucomicrobiota	0.0310110512643644	0.0409762684004285	0.036969634706547	0.0799712344247618	0.0588666950408735	0.081336131617183	0.0502957277250246	0.0489895357881914	0.0552563218222112	0.0563130164227952	0.063812612824163	0.0400516606249174	0.0369843110204441	0.0469054992148171	0.0378648898542642	k__Bacteria;p__Verrucomicrobiota;
Bacteroidota	0.0427080734402745	0.0493417673217194	0.0410056210282225	0.00940751720797802	0.0120345773955413	0.027826291148715	0.0540822167104509	0.064282254868867	0.0507213408280376	0.05477200346361	0.0551682639388291	0.0533777536433948	0.0499875251331875	0.0433098023100517	0.0538327193742019	k__Bacteria;p__Bacteroidota;
Desulfobacterota	0.0351497717833189	0.0303799697667933	0.0282078753100371	0.0166869689008908	0.0209871288727123	0.0196956132497762	0.0332565272906056	0.0410349736560165	0.0253313177862248	0.036133084814418	0.0293379514801062	0.0616258420535098	0.00678045702041474	0.00661901756754772	0.00661901756754772	k__Bacteria;p__Desulfobacterota;
Gemmatimonadota	0.0425319576735106	0.0355166796307439	0.0305560855335574	0.0423851945345407	0.0304827039640724	0.0347975402497908	0.0584997871934485	0.045599307277984	0.0559607848892672	0.0332858799183997	0.0335940825102367	0.0394646080690374	0.0168924372954488	0.0137957350631815	0.0123721326151724	k__Bacteria;p__Gemmatimonadota;
Cyanobacteria	0.00240691547910827	0.0026710891292543	0.00107137091448112	0.00215741814285924	0.0118437853148803	0.0099798934499611	0.0105082407502532	0.00836549892129092	0.0154541585335427	0.00385987055491143	0.0101413329028281	0.00231885759572626	0.0339609903576618	0.045452544139014	0.018448126568531	k__Bacteria;p__Cyanobacteria;
Planctomycetota	0.0197543185053641	0.0211779209533732	0.0109191775393692	0.0197543185053641	0.0159384768921437	0.018638918649192	0.0107577380865022	0.0133407693323745	0.0112860853867943	0.0220731761010904	0.0228363444237345	0.0147790480942806	0.0229537549349105	0.0374246004373541	0.0231592233294685	k__Bacteria;p__Planctomycetota;
Nitrospirota	0.0318182485286995	0.027253914906732	0.0311431380894375	0.0132527114489925	0.0134728561574475	0.0129591851710524	0.0277529095792301	0.0231592233294686	0.027004417570483	0.0227776391681465	0.0294993909329733	0.0241865653022587	0.00537153088630259	0.00410936789116046	0.00485785989990754	k__Bacteria;p__Nitrospirota;
Crenarchaeota	0.01825733448787	0.0161145926589078	0.0191085606938961	0.0100385987055491	0.00732348063460381	0.0104935644363562	0.00636952023129871	0.00479915464431953	0.00572376241983064	0.00808664895724789	0.00802794370165989	0.0105816223197382	0.0129591851710524	0.0104055065529742	0.0118584616287773	k__Archaea;p__Crenarchaeota;
WPS-2	0.000997989344996111	0.00120345773955413	0.00101266565889311	0.00653095968416572	0.00488721252770154	0.00526879668902358	0.000792520950438088	0.00120345773955413	0.000440289416910049	0.000675110439262075	0.000381584161322042	0	0.0132527114489925	0.0146469612692076	0.0150432217444267	k__Bacteria;p__WPS-2;
Patescibacteria	0.0100532750194461	0.0126950115209064	0.00951025140525703	0.0054302361418906	0.00334619956851637	0.00431483628571848	0.00402131000777845	0.0143681113051646	0.0081893831545269	0.00584117293100664	0.00441757048299749	0.00653095968416571	0.00249497336249028	0.00135022087852415	0.00149698401749417	k__Bacteria;p__Patescibacteria;
RCP2-54	0.00981845399709409	0.00830679366570292	0.0121079589650263	0.00767571216813185	0.00700060172886977	0.00641354917298971	0.00101266565889311	0.00201065500388922	0.000557699928086062	0.00114475248396613	0.000821873578232091	0.000352231533528039	0.00275914701263631	0.00256835493197529	0.00346361007969238	k__Bacteria;p__RCP2-54;
Latescibacterota	0.00217209445675624	0.00218677077065324	0.00278849964043031	0.0018345392371252	0.0027004417570483	0.00277382332653331	0.0108164433420902	0.0101119802750341	0.0119611958260563	0.00958363297474206	0.00854161468805494	0.00877643571040697	0.00127683930903914	0.00123281036734814	0.00120345773955413	k__Bacteria;p__Latescibacterota;
Armatimonadota	0.00343425745189838	0.00299396803498833	0.00237756285131426	0.0026710891292543	0.0018198629232282	0.00253900230418128	0.00672175176482674	0.0062814623479167	0.00209871288727123	0.00397728106608744	0.00438821785520348	0.00374246004373542	0.00959830928863905	0.0104201828668711	0.0108604722837812	k__Bacteria;p__Armatimonadota;
Campilobacterota	4.40289416910049e-05	7.33815694850081e-05	7.33815694850081e-05	5.87052555880065e-05	7.33815694850081e-05	0.000146763138970016	0.000102734197279011	0.00173180503984619	0.00220144708455024	0.00874708308261297	0.00783715162099887	0.0106256512614292	0.000102734197279011	0.000293526277940033	0.00017611576676402	k__Bacteria;p__Campilobacterota;
Methylomirabilota	0.0103321249834891	0.00838017523518793	0.0101706855306221	0.00676578070651775	0.00528347300292059	0.00481383095821653	0.0080866489572479	0.00532750194461159	0.00918737249952302	0.00791053319048388	0.00592923081438866	0.00917269618562601	0.00121813405345114	0.00149698401749417	0.000792520950438088	k__Bacteria;p__Methylomirabilota;
Spirochaetota	0.00206936025947723	0.00318476011564935	0.00385987055491143	0.000557699928086062	0.00063108149757107	0.00202533131778622	0.00135022087852415	0.00751427271526482	0.00317008380175235	0.00383051792711743	0.00248029704859328	0.00513670986395057	0.000792520950438088	0.00124748668124514	0.00161439452867018	k__Bacteria;p__Spirochaetota;
Halobacterota	0.000587052555880065	0.000660434125365073	0.000763168322644085	0.00101266565889311	0.000763168322644085	0.000836549892129093	7.33815694850081e-05	0.00136489719242115	0.000337555219631037	0.000557699928086062	0.000205468394558023	0.000278849964043031	0.00591455450049165	0.00675110439262075	0.00330217062682537	k__Archaea;p__Halobacterota;
MBNT15	0.00243626810690227	0.00167309978425819	0.00204000763168323	0.000410936789116046	0.000557699928086062	0.000425613103013047	0.0054155598279936	0.00554764665306661	0.00609067026725568	0.00431483628571848	0.00321411274344336	0.00427080734402747	0.000704463067056078	0.000278849964043031	0.000601728869777067	k__Bacteria;p__MBNT15;
Bdellovibrionota	0.00198130237609522	0.0018198629232282	0.00184921555102221	0.00193727343440422	0.00249497336249028	0.00228950496793225	0.00157036558697917	0.00192259712050721	0.00105669460058412	0.00302332066278234	0.00428548365792447	0.00522476774733258	0.00240691547910827	0.00190792080661021	0.00212806551506524	k__Bacteria;p__Bdellovibrionota;
Sva0485	0.00491656515549554	0.00374246004373542	0.00466706781924652	0.000983313031099109	0.000939284089408104	0.000704463067056078	0.00129151562293614	0.000968636717202108	0.000190792080661021	0.00123281036734814	0.00259770755976929	0.00151166033139117	0.00226015234013825	0.00245094442079927	0.00328749431292837	k__Bacteria;p__Sva0485;
NB1-j	0.00129151562293614	0.00129151562293614	0.00114475248396613	0.000190792080661021	0.00017611576676402	0.000161439452867018	0.00161439452867018	0.000484318358601054	0.00148230770359716	0.00438821785520349	0.00368375478814741	0.00416807314674846	0.000190792080661021	5.87052555880065e-05	2.93526277940033e-05	k__Bacteria;p__NB1-j;
Nanoarchaeota	0.00245094442079927	0.00352231533528039	0.00369843110204441	2.93526277940033e-05	0.000161439452867018	1.46763138970016e-05	0.000190792080661021	8.80578833820098e-05	7.33815694850081e-05	0.00113007617006913	0.00202533131778622	0.00137957350631815	0.00120345773955413	0.0017758339815372	0.00115942879786313	k__Archaea;p__Nanoarchaeota;
Thermoplasmatota	0.00162907084256718	0.00199597868999222	0.0026857654431513	4.40289416910049e-05	0	0.000146763138970016	0	0	1.46763138970016e-05	4.40289416910049e-05	0.000278849964043031	2.93526277940033e-05	0.000293526277940033	0.000469642044704052	0.000440289416910049	k__Archaea;p__Thermoplasmatota;
Elusimicrobiota	0.00174648135374319	0.0017758339815372	0.00146763138970016	0.0018051866093312	0.00249497336249028	0.00212806551506524	0.000983313031099109	0.000425613103013047	0.000352231533528039	0.0026564128153573	0.00127683930903914	0.00223079971234425	0.00102734197279011	0.00159971821477318	0.000939284089408104	k__Bacteria;p__Elusimicrobiota;
SAR324_clade(Marine_group_B)	0.00157036558697917	0.00199597868999222	0.00261238387366629	5.87052555880065e-05	0	0	7.33815694850081e-05	0.000117410511176013	0	0	0	0.000381584161322042	0.000117410511176013	0.000161439452867018	8.80578833820098e-05	k__Bacteria;p__SAR324_clade(Marine_group_B);
Dependentiae	0.00202533131778622	0.00127683930903914	0.00258303124587229	1.46763138970016e-05	0.000117410511176013	1.46763138970016e-05	0.000264173650146029	4.40289416910049e-05	2.93526277940033e-05	0.000396260475219044	0.000821873578232091	0.000587052555880065	0.000249497336249028	0.000220144708455024	0.000249497336249028	k__Bacteria;p__Dependentiae;
Fibrobacterota	0.00130619193683315	0.00198130237609522	0.00136489719242115	0.000352231533528039	0.000146763138970016	0.000997989344996111	0.00170245241205219	0.00133554456462715	0.00253900230418128	0.000484318358601054	0.000440289416910049	0.00111539985617212	0.00137957350631815	0.000924607775511103	0.00115942879786313	k__Bacteria;p__Fibrobacterota;
Nitrospinota	0.000132086825073015	0.000161439452867018	2.93526277940033e-05	0.000102734197279011	0.000146763138970016	0.000322878905734036	0.000748492008747083	0.00133554456462715	0.000513670986395057	0.000572376241983064	0.00193727343440422	0.000132086825073015	4.40289416910049e-05	1.46763138970016e-05	0	k__Bacteria;p__Nitrospinota;
Deinococcota	0.000601728869777067	0.000366907847425041	0.000352231533528039	0	0	0	0	0	2.93526277940033e-05	0	2.93526277940033e-05	0	0.0017611576676402	0.00140892613411216	0.00143827876190616	k__Bacteria;p__Deinococcota;
Deferrisomatota	0.000777844636541086	0.000528347300292059	0.00080719726433509	0.000132086825073015	7.33815694850081e-05	0.000102734197279011	0.00124748668124514	7.33815694850081e-05	0.000924607775511103	0.00130619193683315	0.000865902519923096	0.00165842347036118	0.000264173650146029	0.000234821022352026	8.80578833820098e-05	k__Bacteria;p__Deferrisomatota;
Sumerlaeota	0.000836549892129093	0.000513670986395057	0.000675110439262075	0.000528347300292059	0.000484318358601054	0.000645757811468072	0.000454965730807051	0.000645757811468072	4.40289416910049e-05	0.00054302361418906	0.00123281036734814	0.000308202591837034	0.000454965730807051	0.000381584161322042	0.000689786753159077	k__Bacteria;p__Sumerlaeota;
WS4	0.000190792080661021	0.000352231533528039	0.000366907847425041	0.000293526277940033	0.000249497336249028	0.000425613103013047	0	5.87052555880065e-05	2.93526277940033e-05	2.93526277940033e-05	4.40289416910049e-05	8.80578833820098e-05	0.000675110439262075	0.00101266565889311	0.000572376241983064	k__Bacteria;p__WS4;
Zixibacteria	0.000205468394558023	0.000293526277940033	0.000322878905734036	0	1.46763138970016e-05	5.87052555880065e-05	0.000161439452867018	0.000337555219631037	4.40289416910049e-05	0.000102734197279011	2.93526277940033e-05	0.000880578833820098	0.000220144708455024	0.000132086825073015	0.00017611576676402	k__Bacteria;p__Zixibacteria;
Hydrogenedentes	0.000601728869777067	0.000352231533528039	0.000264173650146029	4.40289416910049e-05	2.93526277940033e-05	0	0.00017611576676402	1.46763138970016e-05	0.00017611576676402	0.000396260475219044	0	0.000190792080661021	0.000102734197279011	5.87052555880065e-05	7.33815694850081e-05	k__Bacteria;p__Hydrogenedentes;
Entotheonellaeota	0.00054302361418906	0.000396260475219044	0.000132086825073015	0	0	2.93526277940033e-05	0.000190792080661021	0.000278849964043031	1.46763138970016e-05	0.000308202591837034	7.33815694850081e-05	0.000132086825073015	8.80578833820098e-05	8.80578833820098e-05	4.40289416910049e-05	k__Bacteria;p__Entotheonellaeota;
Dadabacteria	0.000322878905734036	0.000352231533528039	0.000498994672498055	0.000102734197279011	2.93526277940033e-05	2.93526277940033e-05	2.93526277940033e-05	5.87052555880065e-05	0	0	0	0	7.33815694850081e-05	0.000102734197279011	0.000146763138970016	k__Bacteria;p__Dadabacteria;
TX1A-33	4.40289416910049e-05	0	0	0	0	0	1.46763138970016e-05	0	0.000469642044704052	0	1.46763138970016e-05	0	0	0	0	k__Bacteria;p__TX1A-33;
Micrarchaeota	0	4.40289416910049e-05	5.87052555880065e-05	4.40289416910049e-05	0	0	0	0.000454965730807051	0	5.87052555880065e-05	2.93526277940033e-05	7.33815694850081e-05	0	0	0	k__Archaea;p__Micrarchaeota;
Asgardarchaeota	4.40289416910049e-05	0.000440289416910049	4.40289416910049e-05	0	0	0	0	0	0	0	0	0	0	0	0	k__Archaea;p__Asgardarchaeota;
Fusobacteriota	1.46763138970016e-05	2.93526277940033e-05	0	0	0	0	1.46763138970016e-05	0	1.46763138970016e-05	0.000117410511176013	1.46763138970016e-05	0.000381584161322042	0.000102734197279011	1.46763138970016e-05	0.000132086825073015	k__Bacteria;p__Fusobacteriota;
Euryarchaeota	2.93526277940033e-05	0.000249497336249028	0.000117410511176013	0.000205468394558023	8.80578833820098e-05	0.000132086825073015	0.000220144708455024	4.40289416910049e-05	0	0.000132086825073015	0.000102734197279011	0.000322878905734036	0.000264173650146029	0.000352231533528039	0.000234821022352026	k__Archaea;p__Euryarchaeota;
FCPU426	0.000102734197279011	0.000102734197279011	0.000293526277940033	0.000264173650146029	0.000146763138970016	0.00017611576676402	5.87052555880065e-05	0	4.40289416910049e-05	0.000132086825073015	0.000234821022352026	2.93526277940033e-05	0	0.000102734197279011	1.46763138970016e-05	k__Bacteria;p__FCPU426;
DTB120	0	0	0	0	0	0	0.000220144708455024	2.93526277940033e-05	2.93526277940033e-05	0	0	0	0	0	0	k__Bacteria;p__DTB120;
Synergistota	4.40289416910049e-05	7.33815694850081e-05	4.40289416910049e-05	0	0	0	1.46763138970016e-05	0	0	0	0	0	0	0.000190792080661021	2.93526277940033e-05	k__Bacteria;p__Synergistota;
NKB15	0	0	0	0	0	0	2.93526277940033e-05	0	0	0	0	0.00017611576676402	0	0	0	k__Bacteria;p__NKB15;
WS1	0.000146763138970016	0.000161439452867018	5.87052555880065e-05	0	0	0	4.40289416910049e-05	1.46763138970016e-05	1.46763138970016e-05	5.87052555880065e-05	0	0	0	8.80578833820098e-05	0.000102734197279011	k__Bacteria;p__WS1;
Abditibacteriota	0	5.87052555880065e-05	0	0	2.93526277940033e-05	0	2.93526277940033e-05	0	0	0	1.46763138970016e-05	1.46763138970016e-05	0.000132086825073015	0.000117410511176013	0.000161439452867018	k__Bacteria;p__Abditibacteriota;
WS2	4.40289416910049e-05	5.87052555880065e-05	2.93526277940033e-05	1.46763138970016e-05	0	0	8.80578833820098e-05	0	0	2.93526277940033e-05	0.000146763138970016	0	0	8.80578833820098e-05	0	k__Bacteria;p__WS2;
Edwardsbacteria	0	0	0	0	0	0	2.93526277940033e-05	1.46763138970016e-05	0	0.000117410511176013	0.000117410511176013	0.000117410511176013	0	0	0	k__Bacteria;p__Edwardsbacteria;
GAL15	0	0	0	2.93526277940033e-05	1.46763138970016e-05	0.000102734197279011	0	0	0	0	4.40289416910049e-05	0	0	1.46763138970016e-05	0	k__Bacteria;p__GAL15;
Iainarchaeota	8.80578833820098e-05	0	4.40289416910049e-05	0	0	0	0	0	0	2.93526277940033e-05	0	0	0	0	0	k__Archaea;p__Iainarchaeota;
TA06	0	0	0	0	0	0	8.80578833820098e-05	0	0	0	0	0	0	0	0	k__Bacteria;p__TA06;
PAUC34f	7.33815694850081e-05	0	5.87052555880065e-05	0	0	0	4.40289416910049e-05	0	0	0	0	1.46763138970016e-05	1.46763138970016e-05	0	0	k__Bacteria;p__PAUC34f;
Margulisbacteria	7.33815694850081e-05	4.40289416910049e-05	0	0	0	0	0	0	0	0	0	0	0	0	0	k__Bacteria;p__Margulisbacteria;
Hadarchaeota	5.87052555880065e-05	0	2.93526277940033e-05	0	0	0	0	0	0	0	0	0	0	0	0	k__Archaea;p__Hadarchaeota;
Aquificota	0	4.40289416910049e-05	1.46763138970016e-05	0	0	0	0	0	0	0	0	0	5.87052555880065e-05	4.40289416910049e-05	0	k__Bacteria;p__Aquificota;
Aenigmarchaeota	2.93526277940033e-05	0	5.87052555880065e-05	0	0	0	0	0	0	0	0	0	0	0	0	k__Archaea;p__Aenigmarchaeota;
Halanaerobiaeota	0	1.46763138970016e-05	0	0	0	0	0	0	0	0	0	0	5.87052555880065e-05	0	0	k__Bacteria;p__Halanaerobiaeota;
CK-2C2-2	0	2.93526277940033e-05	4.40289416910049e-05	0	0	0	0	0	0	0	0	0	0	0	0	k__Bacteria;p__CK-2C2-2;
Hydrothermae	0	0	4.40289416910049e-05	0	0	0	0	0	0	0	0	0	1.46763138970016e-05	1.46763138970016e-05	2.93526277940033e-05	k__Bacteria;p__Hydrothermae;
Altiarchaeota	0	2.93526277940033e-05	0	0	0	0	0	0	0	0	0	0	0	4.40289416910049e-05	0	k__Archaea;p__Altiarchaeota;
Acetothermia	0	0	0	0	0	0	0	0	0	0	0	0	2.93526277940033e-05	4.40289416910049e-05	1.46763138970016e-05	k__Bacteria;p__Acetothermia;
Deferribacterota	0	0	0	0	0	0	0	0	1.46763138970016e-05	1.46763138970016e-05	0	0	0	0	2.93526277940033e-05	k__Bacteria;p__Deferribacterota;
FW113	0	2.93526277940033e-05	0	0	0	0	0	0	0	0	0	0	0	0	0	k__Bacteria;p__FW113;
AncK6	2.93526277940033e-05	0	1.46763138970016e-05	0	0	0	0	0	0	0	0	0	0	0	0	k__Bacteria;p__AncK6;
Caldatribacteriota	0	0	0	0	0	0	0	0	0	0	0	0	1.46763138970016e-05	0	0	k__Bacteria;p__Caldatribacteriota;
Others	0.0563423690505922	0.0549187666025818	0.0547720034636094	0.0272392385928351	0.0174501372235347	0.0205908683974939	0.0257862835170338	0.0379823003654413	0.0290003962604762	0.0398168396025663	0.0304533513362785	0.0321411274344318	0.031759543273112	0.0263293071312217	0.031583427506344	Others
