# Supplementary material for: Insights into soil nematode diversity and bacterial community of Thai jasmine rice rhizosphere from different paddy fields in Thailand
Source: PeerJ. 2024 Apr 23;12:e17289. doi: 10.7717/peerj.17289 (PMC11048080; doi:10.7717/peerj.17289)
Supplement: Supplemental Information 13 — CCS, sampling from Chachoengsao province; NYK, sampling from Nakhon Nayok province; PTT, sampling from Pathum Thani province; AYY, sampling from Phra Nakhon Si Ayutthaya province; PAR, sampling from Prachin Buri province. [file peerj-12-17289-s013.xls]

Taxonomy	Acidobacteriae	Gammaproteobacteria	Alphaproteobacteria	Clostridia	Verrucomicrobiae	Bacilli	Bacteroidia	Anaerolineae	Polyangia	Actinobacteria	Others
CCS1	0.158606924284896	0.173943672307263	0.0855335573917254	0.0299250040359863	0.0236582180019666	0.0144121402468556	0.027356649104011	0.0239957732215976	0.0158357426948647	0.0193140290884541	0.42741828962238
CCS2	0.174809574827186	0.167089833717363	0.0808958422002729	0.0398315159164623	0.0283839910768011	0.0168630846676548	0.0415779972702056	0.0296608303858402	0.0145735796997226	0.0135609140408295	0.392752836197662
CCS3	0.187108325872874	0.219396216446277	0.0770946769009494	0.0277969385209209	0.0252579362167398	0.0136783245520055	0.0329630010126656	0.018154600290591	0.0127096878348034	0.0121079589650263	0.373732333387147
NYK1	0.339683285146104	0.0629320339903429	0.0614056973450547	0.0342398403217047	0.0792520950438087	0.0318329248425965	0.00780779899320485	0.0128858036015674	0.0130325667405374	0.0308936407531884	0.32603431322189
NYK2	0.368404831442536	0.0656031231195972	0.0619046920175528	0.0485492463712813	0.0577953241263924	0.0356927953975079	0.0103027723556951	0.0141186139689156	0.0143240823634736	0.0283986673906981	0.29490585144635
NYK3	0.289240794282109	0.0707838619252388	0.0613029631477757	0.0585731687629335	0.0786943951157227	0.0332418509767087	0.0260504571671778	0.0123427799873783	0.0151459559417057	0.0296461540719432	0.324977618621307
PTT1	0.0619340446453468	0.145075362871861	0.0661314704198893	0.0590574871215345	0.0476980201652553	0.0396407238358014	0.0483731306045173	0.0589987818659465	0.0501929935277455	0.0325960931652406	0.390301891776862
PTT2	0.0536859562352319	0.13392136431014	0.0836990181546002	0.0492830620661314	0.0447774336997519	0.0470082334120962	0.0612295815782907	0.0594977765384445	0.0469348518426112	0.0349149507609668	0.385047771401735
PTT3	0.0592189265744017	0.200757297797086	0.063108149757107	0.054082216710451	0.0497233514830416	0.0558433743780912	0.0495325594023805	0.0507213408280377	0.0388188502575693	0.0171859635733889	0.361007969238445
AYY1	0.0561515769699282	0.201740610828184	0.0403011579611664	0.0806610211779209	0.0509121329086986	0.0626091550846089	0.0481676622099593	0.0378208609125732	0.0357661769669929	0.0154688348474397	0.370400810132528
AYY2	0.0481676622099593	0.208682507301466	0.0471843491788602	0.0679219807153234	0.0580007925209504	0.0611708763227028	0.0438821785520349	0.0250377915082847	0.0481089569543713	0.0212366262089613	0.370606278527086
AYY3	0.0387014397463933	0.318725508901186	0.0475806096540793	0.0215154761730044	0.036030350617139	0.0153367480223667	0.0473311123178302	0.0193874106579391	0.0522476774733257	0.00658966493975373	0.396554001496983
PAR1	0.118423176834906	0.168528112479269	0.102602110453938	0.0714149434228099	0.0357074717114049	0.0358542348503749	0.0387161160602903	0.0146763138970016	0.0109338538532662	0.0510882486754627	0.352055417761276
PAR2	0.127493138823253	0.16534335236362	0.119127639901962	0.0503837856084065	0.0432657733683607	0.0294406856773852	0.036382582150667	0.0160852400311138	0.00889384622158297	0.0401837474499904	0.363400208403658
PAR3	0.109720122693984	0.237081174692164	0.114137693176981	0.0493564436356164	0.0350763902138339	0.0397287817191834	0.046083625636585	0.0135168850991385	0.00884981727989196	0.0330804115238416	0.31336865432878
